# Supplementary material for: RNA-seq, de novo transcriptome assembly and flavonoid gene analysis in 13 wild and cultivated berry fruit species with high content of phenolics
Source: BMC Genomics. 2019 Dec 19;20:995. doi: 10.1186/s12864-019-6183-2 (PMC6924045; doi:10.1186/s12864-019-6183-2)
Supplement: Supplementary file 1 — Additional file 1: Table S1. Classification and description of berry fruit species. [file 12864_2019_6183_MOESM1_ESM.xlsx]

## Sheet: Species and plant material
Additional file 1: Table S1. Classification and description of berry fruit species.
Latin name of species	Common name of species	Plant genus	Plant family	Plant order	Plant clade	Type & developmental stage of plant material*)	Source**)	Wild or cultivated	Location (GPS or named location)	Date of collection
Aristotelia chilensis	Maqui berry	Aristotelia	Elaeocarpaceae	Oxalidales	Eudicots - Rosids	berry (ripe)	PUC	wild	Collected from the wild near Osorno, Region de Los Lagos, Chile. 40°47′00″S 73°14′00″O	January 2014
Berberis buxifolia	Calafate	Berberis	Berberidaceae	Ranunculales	Eudicots	berry (ripe)	PUC	wild	Collected from the wild around Punta Arenas, near Laguna Parrilar. Aprox. GPS 53°24´8´´S, 71°15´6´´O	February 2014
Corema album	Portuguese crowberry	Corema	Ericaceae	Ericales	Eudicots - Asterids	leaf (fully developed)	IBET	wild	Alcacer do Sal, Setubal, Portugal	October 2014
Lonicera caerulea (S322-3)	Blue honeysuckle	Lonicera	Caprifoliaceae	Dipsacales	Eudicots - Asterids	berry (ripe)	VIR	wild	Pavlovsk (Pushkinsky District) 30 kilometers south from St. Petersburg (Russia).	16.06.2014
Ribes nigrumcv. Ben Hope	Blackcurrant	Ribes	Grossulariaceae	Saxifragales	Eudicots	berry (ripe)	JHI	cultivated	56°27'38.0"N 3°04'13.4"W (JHI, Invergowrie, UK)	06.08.2015
Ribes nigrum var. sibiricumcv. Biryusinka1)	Blackcurrant	Ribes	Grossulariaceae	Saxifragales	Eudicots	berry (ripe)	VIR	wild	Pavlovsk (Pushkinsky District) 30 kilometers south from St. Petersburg (Russia).	30.06.2014
Rubus genevieri	Blackberry (wild)	Rubus	Rosaceae	Rosales	Eudicots - Rosids	fruit (green)	IBET	wild***	Fataca field, Odemira, Portugal	July 2014
Rubus genevieri	Blackberry (wild)	Rubus	Rosaceae	Rosales	Eudicots - Rosids	fruit (immature)	IBET	wild***	Fataca field, Odemira, Portugal	July 2014
Rubus genevieri	Blackberry (wild)	Rubus	Rosaceae	Rosales	Eudicots - Rosids	fruit (ripe)	IBET	wild***	Fataca field, Odemira, Portugal	July 2014
Rubus idaeus cv. Prestige	Red raspberry	Rubus	Rosaceae	Rosales	Eudicots - Rosids	fruit (green to immature)	JHI	cultivated	56°27'33.9"N 3°04'06.2"W (JHI, Invergowrie, UK)	07.07.2015
Rubus idaeus cv. Prestige	Red raspberry	Rubus	Rosaceae	Rosales	Eudicots - Rosids	fruit (immature)	JHI	cultivated	56°27'33.9"N 3°04'06.2"W (JHI, Invergowrie, UK)	06.08.2015
Rubus idaeus cv. Prestige	Red raspberry	Rubus	Rosaceae	Rosales	Eudicots - Rosids	fruit (ripe)	JHI	cultivated	56°27'33.9"N 3°04'06.2"W (JHI, Invergowrie, UK)	24.07.2015
Rubus idaeus cv. Octavia	Red raspberry	Rubus	Rosaceae	Rosales	Eudicots - Rosids	fruit (ripe)	JHI	cultivated	56°27'35.3"N 3°03'59.2"W (JHI, Invergowrie, UK)	01.08.2014
Rubus vagabundus	Blackberry (wild)	Rubus	Rosaceae	Rosales	Eudicots - Rosids	fruit (ripe)	IBET	wild***	Fataca field, Odemira, Portugal	July 2014
Ugni molinae	Strawberry myrtle	Ugni	Myrtaceae	Myrtales	Eudicots - Rosids	berry (ripe)	PUC	cultivated	Farm near Mataquito, Region Del Maule, Chile 35°2´31´´S, 72°7´11´´O	May 2014
Vaccinium corymbosum	Blueberry	Vaccinium	Ericaceae	Ericales	Eudicots - Asterids	berry (ripe)	IBET	cultivated	Fataca field, Odemira, Portugal	June 2014
Vaccinium uliginosum	Bog bilberry	Vaccinium	Ericaceae	Ericales	Eudicots - Asterids	berry (immature to ripe)	IBCAS	wild	51.95°N and 123.47°E	07.08.2014
*)Plant material:
Berries are fleshy fruits that develop from a single ovary of a flower - for example crowberry, calafate, bilberry, currant and honeysuckle.
However, some fruits of commonly called berries such as raspberries and blackberries are aggregate fruits that develop from several merging ovaries.
**)Source:
PUC = Facultad De Agronomía e Ingeniería Forestal, Pontificia Universidad Católica de Chile, Av. Vicuña 44 Mackenna Ote, 4860 Macul, Chile
IBET= Instituto de Biologia Experimental e Tecnológica, Av. República, Qta. do Marquês, 2780-157 Oeiras, 61 Portugal
VIR= Fruit Crops Genetic Resources Department, N. I. Vavilov Research Institute of Plant Industry, B. 63 Morskaya Street 42-44, 190000 St. Petersburg, Russia
JHI = The James Hutton Institute, Invergowrie, DD2 5DA Dundee, Scotland, United Kingdom
IBCAS = Institute of Botany, The Chinese Academy of Sciences, 20 Nanxincun, Xiangshan, 100093 Beijing, China
***) collected in the wild and then propagated / multiplied in field conditions
1) also described as R. nigrum subsp. sibiricum cv. Biryusinka
