# Supplementary material for: RNA-seq, de novo transcriptome assembly and flavonoid gene analysis in 13 wild and cultivated berry fruit species with high content of phenolics
Source: BMC Genomics. 2019 Dec 19;20:995. doi: 10.1186/s12864-019-6183-2 (PMC6924045; doi:10.1186/s12864-019-6183-2)
Supplement: Supplementary file 3 — Additional file 3: Table S2. RNA-seq descriptors for 13 berry fruit species. [file 12864_2019_6183_MOESM3_ESM.xlsx]

## Sheet: RNA-seq descriptors
Additional file 3: Table S2. RNA-seq descriptors for 13 berry fruit species.
Latin name of species	Aristotelia chilensis	Berberis buxifolia	Corema album	Lonicera caerulea (S322-3)	Ribes nigrum cv. Ben Hope	Ribes nigrum var. sibiricum cv. Biryusinka*)	Rubus genevieri	Rubus idaeus cv. Prestige	Rubus idaeus cv. Octavia	Rubus vagabundus	Ugni molinae	Vaccinium corymbosum	Vaccinium uliginosum
Common name of species	Maqui berry	Calafate	Portuguese crowberry	Blue honeysuckle	Blackcurrant	Blackcurrant	Blackberry (wild)	Red raspberry	Red raspberry	Blackberry (wild)	Strawberry myrtle	Blueberry	Bog bilberry
Plant material	berry (ripe)	berry (ripe)	leaf	berry (ripe)	berry (ripe)	berry (ripe)	fruit (green, immature & ripe)	fruit (green, immature & ripe)	fruit (ripe)	fruit (ripe)	berry (ripe)	berry (ripe)	berry (immature to ripe)
Mean insert size less adaptors	270	233	243	279	246	276	255a)	251b)	236	256	274	262	239
R1 Mean Q30 to base	101	101	101	101	101	101	101	101	101	101	101	99	101
R2 Mean Q30 to base	101	101	101	101	101	101	101	101	101	101	99	99	101
Reads	198853686	222181349	176802466	198607127	168239621	196832815	520,112,340c)	532,429,259d)	252877015	195304226	202512460	186579941	187889359
Left raw reads	198853686	222181349	176802466	198607127	168239621	196832815	520112340	532429259	252877015	195304226	202512460	186579941	187889359
Right raw reads	198853686	222181349	176802466	198607127	168239621	196832815	520112340	532429259	252877015	195304226	202512460	186579941	187889359
Total number of raw reads	397707372	444362698	353604932	397214254	336479242	393665630	1040224680	1064858518	505754030	390608452	405024920	373159882	375778718
Total trinity 'genes'	85939	460884	208813	132849	100746	127424	193477	113382	184161	56049	89985	68830	431795
Total trinity transcripts	110619	736393	262440	189029	145906	186129	286262	155094	290768	103169	138456	128351	703066
Percent GC	43.06	40.29	43.89	39.39	39.48	40.45	41.64	40.86	40.67	42.75	45.21	43.21	41.45
Stats based on all transcript contigs:
contig N10	3355	3973	3893	3485	3931	3658	3596	4355	4827	3238	4235	3221	3225
contig N20	2599	3009	2899	2608	2945	2674	2630	3306	3773	2562	3299	2506	2480
contig N30	2143	2409	2266	2100	2329	2070	2048	2663	3118	2138	2716	2101	2005
contig N40	1814	1955	1805	1703	1870	1614	1599	2152	2630	1828	2294	1787	1626
contig N50	1526	1569	1408	1345	1480	1223	1217	1701	2214	1565	1952	1519	1287
Median contig length	596	264	483	476	501	421	448	530	399	756	831	683	273
Average contig length	935.85	663.52	855.29	825.86	887.36	757.89	777.53	967.07	989.92	1027.15	1203.19	977.02	600.37
Total assembled bases	103522516	488614277	224462635	156110849	129471515	141064478	222576819	149987271	287835663	105970136	166588685	125401104	422097427
Stats based on longest isoform per 'gene':
contig N10	3273	3064	3285	3223	3591	3304	3380	3978	4022	3267	3771	3266	2882
contig N20	2468	2101	2312	2341	2584	2319	2384	2915	2990	2540	2938	2520	2060
contig N30	2007	1450	1747	1818	2005	1755	1775	2236	2351	2103	2402	2087	1495
contig N40	1692	905	1321	1387	1551	1291	1299	1711	1854	1796	2017	1766	1030
contig N50	1399	556	987	1014	1164	914	937	1252	1374	1535	1691	1473	682
Median contig length	485	187	419	398	425	373	381	437	226	559	537	495	201
Average contig length	833.94	358.18	696.07	686.74	746	645.42	658.32	783.3	546.7	913.54	963.6	859.99	394.22
Total assembled bases	71668067	165077836	145348817	91232345	75156903	82241638	127370323	88812117	100681274	51202771	86709771	59193403	170221229
Left reads input	198853686	222181349	176802466	198607127	168239621	196832815	19263420	1.97196e+07	252877015	195304226	202512460	186579941	187889359
Mapped left reads	172911218	181033431	162204037	178484304	152994491	172061822	1.67017e+07	1.82806e+07	233036776	169338408	178087281	151796101	157479740
Mapped left reads (% of input)	87	81.5	91.7	89.9	90.9	87.4	86.7148	92.7556	92.2	86.7	87.9	81.4	83.8
Right reads input	198853686	222181349	176802466	198607127	168239621	196832815	19263420	1.97196e+07	252877015	195304226	202512460	186579941	187889359
Mapped right reads	168175305	175617291	160087817	173450532	151051641	167383599	1.62249e+07	1.79646e+07	224695314	164698882	172993847	148300094	152791394
Mapped right reads (% of input)	84.6	79	90.5	87.3	89.8	85	84.237	91.137	88.9	84.3	85.4	80.4	81.3
Aligned pairs	159136342	161170529	152429983	162616943	143010685	154918961	1.48018e+07	1.71006e+07	214813003	152759947	162754128	134613811	136930581
Mapping percentage/Overall read mapping rate (%)	84.6	80.3	91.1	88.6	90.4	86.2	85.5e)	92.0f)	90.5	85.5	86.7	80.4	82.6
Concordant pair alignment rate (%)	79.3	71.4	85.7	81.3	84.5	78	76.1g)	86.2h)	84.1	77.1	79.2	70.8	71.3
*) also described as R. nigrum subsp. sibiricum cv. Biryusinka
a, b) Consensus assembly data amongst 27 indexed sequences (3 stages of maturation x 3 repetitions x 3 lanes)
c, d) Sum of 27 sequence reads
e, f, g, h) Average amongst 27 sequences
