# Supplementary material for: RNA-seq, de novo transcriptome assembly and flavonoid gene analysis in 13 wild and cultivated berry fruit species with high content of phenolics
Source: BMC Genomics. 2019 Dec 19;20:995. doi: 10.1186/s12864-019-6183-2 (PMC6924045; doi:10.1186/s12864-019-6183-2)
Supplement: Supplementary file 4 — Additional file 4: Table S3. RNA-seq descriptors for two Rubus species at three fruit ripening stages: green, immature and ripe. [file 12864_2019_6183_MOESM4_ESM.xlsx]

## Sheet: RNA-seq - fruit ripening stages
Additional file 4: Table S3. RNA-seq descriptors for two Rubus species at three fruit ripening stages: green, immature and ripe.
R. genevieri
Stage of fruit maturation*) - sample number	Green 1			Green 2			Green 3			Red 1			Red 2			Red 3			Ripe 1			Ripe 2			Ripe 3
Individual lanes	Green 1-1	Green 1-2	Green 1-3	Green 2-1	Green 2-2	Green 2-3	Green 3-1	Green 3-2	Green 3-3	Red 1-1	Red 1-2	Red 1-3	Red 2-1	Red 2-2	Red 2-3	Red 3-1	Red 3-2	Red 3-3	Ripe 1-1	Ripe 1-2	Ripe 1-3	Ripe 2-1	Ripe 2-2	Ripe 2-3	Ripe 3-1	Ripe 3-2	Ripe 3-3
Reads	24353256	24937978	24492458	15342921	15760008	15612997	21036680	21599102	21245884	16604841	16993246	16735407	18057923	18613058	18317405	14408960	14751295	14472774	16918034	17226767	16948662	23828287	24409165	24007962	21000091	21401233	21035946
Average reads per sample	24594564			1.5572e+07			2.12939e+07			1.67778e+07			18329462			14544343			1.70312e+07			2.40818e+07			2.11458e+07
Sum of reads per sample	73783692			46715926			63881666			50333494			54988386			43633029			51093463			72245414			63437270
R1 Mean Q30 to base	101	101	101	101	101	101	101	101	101	101	101	101	101	101	101	101	101	101	101	101	101	101	101	101	101	101	101
R2 Mean Q30 to base	101	101	101	101	101	101	101	101	101	101	101	101	101	101	101	101	101	101	101	101	101	101	101	101	101	101	101
Mean insert size less adaptors	261	261	261	248	248	248	254	254	254	255	255	255	253	253	253	264	264	264	249	249	249	252	252	252	261	261	261
Left reads input	24353256	24937978	24492458	15342921	15760008	15612997	21036680	21599102	21245884	16604841	16993246	16735407	18057923	18613058	18317405	14408960	14751295	14472774	16918034	17226767	16948662	23828287	24409165	24007962	21000091	21401233	21035946
Mapped left reads	20956895	21450425	21102945	13168029	13517517	13415569	18099270	18572227	18301800	14455106	14780390	14582714	15716181	16185812	15959070	12533563	12823516	12603350	14715777	14973811	14757006	20727004	21224803	20912815	18340644	18678029	18392101
Mapped left reads (% of input)	86.1	86	86.2	85.8	85.8	85.9	86	86	86.1	87.1	87	87.1	87	87	87.1	87	86.9	87.1	87	86.9	87.1	87	87	87.1	87.3	87.3	87.4
Right reads input	24353256	24937978	24492458	15342921	15760008	15612997	21036680	21599102	21245884	16604841	16993246	16735407	18057923	18613058	18317405	14408960	14751295	14472774	16918034	17226767	16948662	23828287	24409165	24007962	21000091	21401233	21035946
Mapped right reads	20469413	20679633	20514710	12862017	13033524	13042503	17677959	17911887	17794074	14129641	14260478	14186156	15352623	15609214	15517089	12240080	12362759	12250807	14383966	14454457	14360712	20273812	20496048	20363283	17924953	18026550	17894413
Mapped right reads (% of input)	84.1	82.9	83.8	83.8	82.7	83.5	84	82.9	83.8	85.1	83.9	84.8	85	83.9	84.7	84.9	83.8	84.6	85	83.9	84.7	85.1	84	84.8	85.4	84.2	85.1
Aligned pairs	18575499	18775228	18638395	11696895	11858107	11877575	16039600	16256213	16162162	12889889	13013021	12956939	14012017	14249693	14177525	11183196	11299919	11207103	13168566	13236258	13160764	18546889	18759716	18650263	16389766	16488558	16379731
Mapping percentage/Overall read mapping rate (%)	85.1	84.5	85	84.8	84.2	84.7	85	84.5	84.9	86.1	85.4	86	86	85.4	85.9	86	85.4	85.9	86	85.4	85.9	86	85.5	86	86.3	85.8	86.2
Concordant pair alignment rate (%)	75.5	74.5	75.3	75.5	74.5	75.3	75.4	74.5	75.3	76.9	75.8	76.7	76.9	75.9	76.7	76.9	75.9	76.7	77.2	76.2	77	77.2	76.2	77	77.4	76.4	77.2
R. idaeus cv. Prestige
Stage of fruit maturation*) - sample number	Green 1			Green 2			Green 3			Red 1			Red 2			Red 3			Ripe 1			Ripe 2			Ripe 3
Individual lanes	Green 1-1	Green 1-2	Green 1-3	Green 2-1	Green 2-2	Green 2-3	Green 3-1	Green 3-2	Green 3-3	Red 1-1	Red 1-2	Red 1-3	Red 2-1	Red 2-2	Red 2-3	Red 3-1	Red 3-2	Red 3-3	Ripe 1-1	Ripe 1-2	Ripe 1-3	Ripe 2-1	Ripe 2-2	Ripe 2-3	Ripe 3-1	Ripe 3-2	Ripe 3-3
Reads	21151199	20976816	21281014	20915965	20776961	21338930	24414622	24208435	24581363	23609970	23425885	23907364	19327950	19184923	19625938	15962899	15869485	16290803	13139196	13024019	13192000	18342925	18194173	18465200	20395786	20250521	20574917
Average reads per sample	21136343			2.10106e+07			2.44015e+07			2.36477e+07			1.93796e+07			1.60411e+07			13118405			1.83341e+07			2.04071e+07
Sum of reads per sample	63409029			63031856			73204420			70943219			58138811			48123187			39355215			55002298			61221224
R1 Mean Q30 to base	101	101	101	101	101	101	101	101	101	101	101	101	101	101	101	101	101	101	101	101	101	101	101	101	101	101	101
R2 Mean Q30 to base	101	101	101	101	101	101	101	101	101	101	101	101	101	101	101	101	101	101	101	101	101	101	101	101	101	101	101
Mean insert size less adaptors	253	253	253	258	258	258	242	242	242	249	249	249	241	241	241	279	279	279	240	240	240	242	242	242	251	251	251
Left reads input	21151199	20976816	21281014	20915965	20776961	21338930	24414622	24208435	24581363	23609970	23425885	23907364	19327950	19184923	19625938	15962899	15869485	16290803	13139196	13024019	13192000	18342925	18194173	18465200	20395786	20250521	20574917
Mapped left reads	19600773	19462738	19773060	19267592	19167271	19711484	22344195	22186974	22558853	21862683	21719761	22197500	17918727	17809767	18243769	14788695	14721565	15134985	12225302	12133489	12307049	17097781	16979312	17257509	19001714	18887654	19216883
Mapped left reads (% of input)	92.7	92.8	92.9	92.1	92.3	92.4	91.5	91.6	91.8	92.6	92.7	92.8	92.7	92.8	93	92.6	92.8	92.9	93	93.2	93.3	93.2	93.3	93.5	93.2	93.3	93.4
Right reads input	21151199	20976816	21281014	20915965	20776961	21338930	24414622	24208435	24581363	23609970	23425885	23907364	19327950	19184923	19625938	15962899	15869485	16290803	13139196	13024019	13192000	18342925	18194173	18465200	20395786	20250521	20574917
Mapped right reads	19313468	19136910	19371627	18980820	18842007	19303645	22052920	21851662	22136997	21516995	21325535	21713156	17670305	17523809	17887844	14516947	14421215	14771770	12041950	11928275	12055966	16870085	16721650	16938040	18731273	18580175	18838866
Mapped right reads (% of input)	91.3	91.2	91	90.7	90.7	90.5	90.3	90.3	90.1	91.1	91	90.8	91.4	91.3	91.1	90.9	90.9	90.7	91.6	91.6	91.4	92	91.9	91.7	91.8	91.8	91.6
Aligned pairs	18350508	18201809	18454509	18020784	17908800	18377283	20997235	20828878	21132861	20459685	20299016	20700687	16802750	16682976	17056078	13750981	13675985	14030591	11464472	11368657	11508214	16065812	15942065	16172484	17814460	17687400	17961986
Mapping percentage/Overall read mapping rate (%)	92	92	92	91.4	91.5	91.4	90.9	91	90.9	91.9	91.9	91.8	92.1	92.1	92.1	91.8	91.8	91.8	92.3	92.4	92.3	92.6	92.6	92.6	92.5	92.5	92.5
Concordant pair alignment rate (%)	86.2	86.2	86.1	85.6	85.6	85.6	85.5	85.5	85.5	86.1	86.1	86	86.4	86.4	86.3	85.4	85.5	85.4	86.7	86.8	86.7	87	87.1	87	86.7	86.7	86.7
*) Fruit ripening stages: green (unripe); red (immature/intermediate ripe) and ripe (mature)
