# Supplementary material for: RNA-seq, de novo transcriptome assembly and flavonoid gene analysis in 13 wild and cultivated berry fruit species with high content of phenolics
Source: BMC Genomics. 2019 Dec 19;20:995. doi: 10.1186/s12864-019-6183-2 (PMC6924045; doi:10.1186/s12864-019-6183-2)
Supplement: Supplementary file 6 — Additional file 6: Table S5. Peptide annotation for the transcriptomes of R. genevieri and R. idaeus cv. Prestige. [file 12864_2019_6183_MOESM6_ESM.xlsx]

## Sheet: Rg longest ORFs pep annotation
Additional file 6: Table S5. Peptide annotation for the transcriptomes of R. genevieri and R. idaeus cv. Prestige.
Sheet 1: Peptide annotation for the longest ORFs of the transcriptome of R. genevieri.
Transcript ID in database	Blast2GO_GO_term	Blast2GO_EC_Number	Blast2GO_GO_Description	Interproscan_IPR	Interproscan_IPR_Description	Interproscan_GO_term	Interproscan_EC_Number	Interproscan_Pathways
TR83167_c2_g1_i1_m.81586	GO:0006355|GO:0003677|GO:0003700|GO:0005667|GO:0045449	NULL	ap2 domain-containing transcription factor	IPR001471|IPR016177	AP2/ERF domain|DNA-binding domain	GO:0003700|GO:0006355|GO:0003677	NULL	NULL
TR83168_c0_g1_i1_m.81587	GO:0003700|GO:0043565|GO:0006355|GO:0005667|GO:0045449	NULL	bzip transcription factor idi-4	IPR004827	Basic-leucine zipper domain	GO:0003700|GO:0006355|GO:0043565	NULL	NULL
TR83168_c0_g1_i1_m.81588	NULL	NULL	NULL	NULL	NULL	NULL	NULL	NULL
TR83170_c0_g1_i1_m.81589	GO:0044699|GO:0006952|GO:0009607|GO:0016020	NULL	protein	IPR004326	Mlo-related protein	GO:0006952|GO:0016021	NULL	NULL
TR83170_c0_g1_i1_m.81590	NULL	NULL	NULL	NULL	NULL	NULL	NULL	NULL
TR83170_c0_g1_i2_m.81591	GO:0044699|GO:0006952|GO:0009607|GO:0016020	NULL	protein	IPR004326	Mlo-related protein	GO:0006952|GO:0016021	NULL	NULL
TR83170_c0_g1_i2_m.81592	NULL	NULL	NULL	NULL	NULL	NULL	NULL	NULL
TR83171_c1_g1_i1_m.81593	NULL	NULL	NULL	NULL	NULL	NULL	NULL	NULL
TR83171_c2_g1_i1_m.81594	NULL	NULL	NULL	IPR000618	Insect cuticle protein	GO:0042302	NULL	NULL
TR83171_c2_g1_i2_m.81595	GO:0042302	NULL	cuticular	IPR000618	Insect cuticle protein	GO:0042302	NULL	NULL
TR83172_c0_g1_i1_m.81596	GO:0005773|GO:0009409|GO:0005886|GO:0070290|GO:0005509|GO:0004630|GO:0046473|GO:0012501|GO:0046470|GO:0009395	EC:3.1.4.4	phospholipase d delta-like	IPR015679|IPR001736|IPR024632	Phospholipase D family|Phospholipase D/Transphosphatidylase|Phospholipase D, C-terminal	GO:0003824|GO:0008152	EC:3.1.4.4	KEGG: 00564+3.1.4.4|KEGG: 00565+3.1.4.4|MetaCyc: PWY-3561|MetaCyc: PWY-7039
TR83172_c0_g1_i1_m.81597	GO:0050896|GO:0046872|GO:0044436|GO:0044434	NULL	plastocyanin chloroplast	IPR000923|IPR008972|IPR001235|IPR002387	Blue (type 1) copper domain|Blue (type 1) copper protein|Plastocyanin|Cupredoxin	GO:0005507|GO:0009055	NULL	NULL
TR83172_c0_g1_i1_m.81598	NULL	NULL	NULL	NULL	NULL	NULL	NULL	NULL
TR83172_c0_g1_i2_m.81599	GO:0005773|GO:0009409|GO:0005886|GO:0070290|GO:0005509|GO:0004630|GO:0046473|GO:0012501|GO:0046470|GO:0009395	EC:3.1.4.4	phospholipase d delta-like	IPR015679|IPR001736|IPR024632	Phospholipase D family|Phospholipase D/Transphosphatidylase|Phospholipase D, C-terminal	GO:0003824|GO:0008152	EC:3.1.4.4	KEGG: 00564+3.1.4.4|KEGG: 00565+3.1.4.4|MetaCyc: PWY-3561|MetaCyc: PWY-7039
TR83172_c0_g1_i2_m.81600	GO:0050896|GO:0046872|GO:0044436|GO:0044434	NULL	plastocyanin chloroplast	IPR000923|IPR008972|IPR001235|IPR002387	Blue (type 1) copper domain|Blue (type 1) copper protein|Plastocyanin|Cupredoxin	GO:0005507|GO:0009055	NULL	NULL
TR83172_c0_g1_i2_m.81601	NULL	NULL	NULL	NULL	NULL	NULL	NULL	NULL
TR83173_c0_g1_i1_m.81602	GO:0005840|GO:0003735|GO:0003723|GO:0009570|GO:0009579|GO:0016020|GO:0006412|GO:0042254	NULL	ribosomal protein s1	IPR003029|IPR012340|IPR000110|IPR022967	Ribosomal protein S1, RNA-binding domain|Ribosomal protein S1|Nucleic acid-binding, OB-fold|RNA-binding domain, S1	GO:0003723|GO:0003735|GO:0005840|GO:0006412	NULL	NULL
TR83175_c0_g1_i2_m.81603	NULL	NULL	NULL	NULL	NULL	NULL	NULL	NULL
TR83175_c0_g1_i3_m.81604	NULL	NULL	NULL	IPR000684	RNA polymerase II, heptapeptide repeat, eukaryotic	GO:0003677|GO:0005665|GO:0006366	EC:2.7.7.6	KEGG: 00230+2.7.7.6|KEGG: 00240+2.7.7.6
TR83175_c0_g1_i5_m.81605	NULL	NULL	NULL	IPR000684	RNA polymerase II, heptapeptide repeat, eukaryotic	GO:0003677|GO:0005665|GO:0006366	EC:2.7.7.6	KEGG: 00230+2.7.7.6|KEGG: 00240+2.7.7.6
TR83177_c1_g1_i1_m.81606	GO:0004715|GO:0030247|GO:0006468|GO:0005524|GO:0004674|GO:0009069	EC:2.7.10.2|EC:2.7.11.0	probable serine threonine-protein kinase at1g18390-like	IPR000719|IPR011009|IPR002290|IPR008271	Protein kinase domain|Protein kinase-like domain|Serine/threonine- / dual specificity protein kinase, catalytic domain|Serine/threonine-protein kinase, active site	GO:0004672|GO:0005524|GO:0006468|GO:0016772|GO:0004674	NULL	NULL
TR83177_c1_g1_i2_m.81607	GO:0004715|GO:0030247|GO:0006468|GO:0005524|GO:0004674|GO:0009069	EC:2.7.10.2|EC:2.7.11.0	probable serine threonine-protein kinase at1g18390-like	IPR000719|IPR011009|IPR002290|IPR008271	Protein kinase domain|Protein kinase-like domain|Serine/threonine- / dual specificity protein kinase, catalytic domain|Serine/threonine-protein kinase, active site	GO:0004672|GO:0005524|GO:0006468|GO:0016772|GO:0004674	NULL	NULL
TR83177_c1_g1_i2_m.81608	GO:0016772	NULL	protein kinase-like protein	NULL	NULL	NULL	NULL	NULL
TR83177_c1_g1_i3_m.81609	GO:0004715|GO:0030247|GO:0005886|GO:0006468|GO:0005524|GO:0004674|GO:0009069	EC:2.7.10.2|EC:2.7.11.0	protein	IPR000719|IPR011009|IPR002290|IPR008271	Protein kinase domain|Protein kinase-like domain|Serine/threonine- / dual specificity protein kinase, catalytic domain|Serine/threonine-protein kinase, active site	GO:0004672|GO:0005524|GO:0006468|GO:0016772|GO:0004674	NULL	NULL
TR83177_c1_g1_i4_m.81610	GO:0004715|GO:0030247|GO:0006468|GO:0005524|GO:0004674|GO:0009069	EC:2.7.10.2|EC:2.7.11.0	probable serine threonine-protein kinase at1g18390-like	IPR000719|IPR011009|IPR002290|IPR008271	Protein kinase domain|Protein kinase-like domain|Serine/threonine- / dual specificity protein kinase, catalytic domain|Serine/threonine-protein kinase, active site	GO:0004672|GO:0005524|GO:0006468|GO:0016772|GO:0004674	NULL	NULL
TR83177_c1_g1_i4_m.81611	GO:0016772	NULL	protein kinase-like protein	NULL	NULL	NULL	NULL	NULL
TR83177_c1_g1_i5_m.81612	GO:0004715|GO:0030247|GO:0005886|GO:0006468|GO:0005524|GO:0004674|GO:0009069	EC:2.7.10.2|EC:2.7.11.0	protein	IPR000719|IPR011009|IPR002290|IPR008271	Protein kinase domain|Protein kinase-like domain|Serine/threonine- / dual specificity protein kinase, catalytic domain|Serine/threonine-protein kinase, active site	GO:0004672|GO:0005524|GO:0006468|GO:0016772|GO:0004674	NULL	NULL
TR83177_c1_g2_i1_m.81613	NULL	NULL	NULL	NULL	NULL	NULL	NULL	NULL
TR83178_c2_g1_i2_m.81614	GO:0032550|GO:0043168|GO:0007165|GO:0032559	NULL	protein	IPR000157	Toll/interleukin-1 receptor homology (TIR) domain	GO:0005515|GO:0007165	NULL	NULL
TR83178_c2_g2_i2_m.81615	GO:0006952|GO:0043531|GO:0007165|GO:0003824	NULL	protein	IPR000157	Toll/interleukin-1 receptor homology (TIR) domain	GO:0005515|GO:0007165	NULL	NULL
TR83178_c3_g1_i1_m.81616	GO:0006952|GO:0043531|GO:0007165	NULL	tir-nbs-lrr resistance protein	IPR002182|IPR000157|IPR027417|IPR000767|IPR003593	NB-ARC|Toll/interleukin-1 receptor homology (TIR) domain|Disease resistance protein|P-loop containing nucleoside triphosphate hydrolase|AAA+ ATPase domain	GO:0043531|GO:0005515|GO:0007165|GO:0006952|GO:0000166|GO:0017111	NULL	NULL
TR83178_c3_g1_i1_m.81617	GO:0050896|GO:0043168|GO:0032559|GO:0032550	NULL	nbs-containing resistance-like protein	IPR011713	Leucine-rich repeat 3	NULL	NULL	NULL
TR83178_c3_g1_i1_m.81618	NULL	NULL	NULL	NULL	NULL	NULL	NULL	NULL
TR83178_c3_g1_i2_m.81619	GO:0006952|GO:0043531|GO:0007165	NULL	tir-nbs-lrr resistance protein	IPR002182|IPR000157|IPR027417	NB-ARC|Toll/interleukin-1 receptor homology (TIR) domain|P-loop containing nucleoside triphosphate hydrolase	GO:0043531|GO:0005515|GO:0007165	NULL	NULL
TR83178_c3_g1_i2_m.81620	NULL	NULL	NULL	NULL	NULL	NULL	NULL	NULL
TR83178_c3_g1_i3_m.81621	GO:0006952|GO:0043531|GO:0007165	NULL	tir-nbs disease resistance-like protein	IPR002182|IPR000157|IPR011713|IPR027417|IPR000767|IPR003593	NB-ARC|Toll/interleukin-1 receptor homology (TIR) domain|Leucine-rich repeat 3|Disease resistance protein|P-loop containing nucleoside triphosphate hydrolase|AAA+ ATPase domain	GO:0043531|GO:0005515|GO:0007165|GO:0006952|GO:0000166|GO:0017111	NULL	NULL
TR83178_c3_g1_i3_m.81622	NULL	NULL	NULL	NULL	NULL	NULL	NULL	NULL
TR83178_c3_g2_i1_m.81623	GO:0006952|GO:0043531|GO:0007165	NULL	nbs-lrr resistance protein	IPR002182|IPR027417	NB-ARC|P-loop containing nucleoside triphosphate hydrolase	GO:0043531	NULL	NULL
TR83178_c3_g2_i2_m.81624	GO:0006952|GO:0043531	NULL	tir-nbs-lrr resistance protein	IPR002182|IPR027417|IPR000767	NB-ARC|Disease resistance protein|P-loop containing nucleoside triphosphate hydrolase	GO:0043531|GO:0006952	NULL	NULL
TR83178_c3_g2_i3_m.81625	GO:0006952|GO:0043531	NULL	nbs-lrr resistance protein	IPR002182|IPR027417|IPR000767	NB-ARC|Disease resistance protein|P-loop containing nucleoside triphosphate hydrolase	GO:0043531|GO:0006952	NULL	NULL
TR83178_c3_g2_i3_m.81626	GO:0006952|GO:0043531|GO:0007165	NULL	protein	IPR000157	Toll/interleukin-1 receptor homology (TIR) domain	GO:0005515|GO:0007165	NULL	NULL
TR83178_c3_g2_i4_m.81627	GO:0006952|GO:0043531|GO:0007165	NULL	tir-nbs-lrr resistance protein	IPR002182|IPR000157|IPR027417|IPR000767	NB-ARC|Toll/interleukin-1 receptor homology (TIR) domain|Disease resistance protein|P-loop containing nucleoside triphosphate hydrolase	GO:0043531|GO:0005515|GO:0007165|GO:0006952	NULL	NULL
TR83178_c3_g2_i5_m.81628	GO:0050896|GO:0043168|GO:0032559|GO:0032550	NULL	tir-nbs-lrr resistance protein	IPR002182|IPR000157|IPR027417|IPR000767	NB-ARC|Toll/interleukin-1 receptor homology (TIR) domain|Disease resistance protein|P-loop containing nucleoside triphosphate hydrolase	GO:0043531|GO:0005515|GO:0007165|GO:0006952	NULL	NULL
TR83179_c0_g1_i1_m.81629	GO:0003837|GO:0006212|GO:0043562|GO:0005829|GO:0015940|GO:0019482	EC:3.5.1.6	beta-ureidopropionase	IPR003010	Carbon-nitrogen hydrolase	GO:0006807|GO:0016810	NULL	NULL
TR83180_c0_g1_i1_m.81630	GO:0005773|GO:0004030|GO:0009269|GO:0009737|GO:0009507|GO:0016020|GO:0006081|GO:0005783|GO:0009651|GO:0055114|GO:0006094|GO:0006096|GO:0006547|GO:0006558|GO:0006570	EC:1.2.1.5	aldehyde dehydrogenase family 3 member h1	IPR012394|IPR015590|IPR016161|IPR016163|IPR016162|IPR016160	Aldehyde dehydrogenase NAD(P)-dependent|Aldehyde dehydrogenase domain|Aldehyde/histidinol dehydrogenase|Aldehyde dehydrogenase, C-terminal|Aldehyde dehydrogenase, N-terminal|Aldehyde dehydrogenase, conserved site	GO:0004030|GO:0006081|GO:0055114|GO:0008152|GO:0016491|GO:0016620	NULL	NULL
TR83180_c0_g1_i1_m.81631	NULL	NULL	NULL	NULL	NULL	NULL	NULL	NULL
TR83180_c0_g1_i1_m.81632	NULL	NULL	NULL	NULL	NULL	NULL	NULL	NULL
TR83181_c1_g1_i1_m.81633	GO:0009987|GO:0016772|GO:0044238|GO:0005739|GO:0097159|GO:0043170|GO:0043167|GO:1901363	NULL	transposon unclassified	IPR013103|IPR012337|IPR001584	Reverse transcriptase, RNA-dependent DNA polymerase|Ribonuclease H-like domain|Integrase, catalytic core	GO:0003676|GO:0015074	EC:2.7.7.7	KEGG: 00230+2.7.7.7|KEGG: 00240+2.7.7.7
TR83181_c2_g1_i2_m.81634	GO:0044238|GO:0044260|GO:0046872|GO:0005215|GO:0016787|GO:0006810	NULL	gag-protease-integrase-rt-r polyprotein	IPR001584|IPR025724|IPR012337	Integrase, catalytic core|GAG-pre-integrase domain|Ribonuclease H-like domain	GO:0015074|GO:0003676	EC:2.7.7.7	KEGG: 00230+2.7.7.7|KEGG: 00240+2.7.7.7
TR83181_c2_g1_i2_m.81635	GO:0071704|GO:0005488|GO:0044238|GO:0016787	NULL	hypothetical protein VITISV_039520 [Vitis vinifera]	NULL	NULL	NULL	NULL	NULL
TR83181_c2_g1_i2_m.81636	GO:0005488|GO:0043231|GO:0044444|GO:0008152|GO:0003824	NULL	copia-like pol polyprotein	IPR001878	Zinc finger, CCHC-type	GO:0003676|GO:0008270	NULL	NULL
TR83181_c2_g1_i5_m.81637	GO:0044238|GO:0044260|GO:0046872|GO:0005215|GO:0016787|GO:0006810	NULL	gag-protease-integrase-rt-r polyprotein	IPR001584|IPR025724|IPR012337	Integrase, catalytic core|GAG-pre-integrase domain|Ribonuclease H-like domain	GO:0015074|GO:0003676	EC:2.7.7.7	KEGG: 00230+2.7.7.7|KEGG: 00240+2.7.7.7
TR83181_c2_g1_i5_m.81638	GO:0071704|GO:0005488|GO:0044238|GO:0016787	NULL	hypothetical protein VITISV_039520 [Vitis vinifera]	NULL	NULL	NULL	NULL	NULL
TR83181_c2_g1_i5_m.81639	GO:0005488|GO:0043231|GO:0044444|GO:0008152|GO:0003824	NULL	copia-like pol polyprotein	IPR001878	Zinc finger, CCHC-type	GO:0003676|GO:0008270	NULL	NULL
TR83181_c2_g1_i7_m.81640	GO:0044238|GO:0044260|GO:0046872|GO:0005215|GO:0016787|GO:0006810	NULL	gag-protease-integrase-rt-r polyprotein	IPR001584|IPR025724|IPR012337	Integrase, catalytic core|GAG-pre-integrase domain|Ribonuclease H-like domain	GO:0015074|GO:0003676	EC:2.7.7.7	KEGG: 00230+2.7.7.7|KEGG: 00240+2.7.7.7
TR83181_c2_g1_i7_m.81641	GO:0071704|GO:0005488|GO:0044238|GO:0016787	NULL	hypothetical protein VITISV_039520 [Vitis vinifera]	NULL	NULL	NULL	NULL	NULL
TR83181_c2_g1_i7_m.81642	GO:0005488|GO:0043231|GO:0044444|GO:0008152|GO:0003824	NULL	copia-like pol polyprotein	IPR001878	Zinc finger, CCHC-type	GO:0003676|GO:0008270	NULL	NULL
TR83181_c2_g1_i8_m.81643	GO:0044238|GO:0044260|GO:0046872|GO:0005215|GO:0016787|GO:0006810	NULL	gag-protease-integrase-rt-r polyprotein	IPR001584|IPR025724|IPR012337	Integrase, catalytic core|GAG-pre-integrase domain|Ribonuclease H-like domain	GO:0015074|GO:0003676	EC:2.7.7.7	KEGG: 00230+2.7.7.7|KEGG: 00240+2.7.7.7
TR83181_c2_g1_i8_m.81644	GO:0071704|GO:0005488|GO:0044238|GO:0016787	NULL	hypothetical protein VITISV_039520 [Vitis vinifera]	NULL	NULL	NULL	NULL	NULL
TR83181_c2_g1_i8_m.81645	GO:0005488|GO:0043231|GO:0044444|GO:0008152|GO:0003824	NULL	copia-like pol polyprotein	IPR001878	Zinc finger, CCHC-type	GO:0003676|GO:0008270	NULL	NULL
TR83181_c2_g1_i9_m.81646	GO:0044238|GO:0044260|GO:0046872|GO:0005215|GO:0016787|GO:0006810	NULL	gag-protease-integrase-rt-r polyprotein	IPR001584|IPR025724|IPR012337	Integrase, catalytic core|GAG-pre-integrase domain|Ribonuclease H-like domain	GO:0015074|GO:0003676	EC:2.7.7.7	KEGG: 00230+2.7.7.7|KEGG: 00240+2.7.7.7
TR83181_c2_g1_i9_m.81647	GO:0071704|GO:0005488|GO:0044238|GO:0016787	NULL	uncharacterized protein loc100804349	NULL	NULL	NULL	NULL	NULL
TR83181_c2_g1_i9_m.81648	GO:0005488|GO:0043231|GO:0044444|GO:0008152|GO:0003824	NULL	copia-like pol polyprotein	IPR001878	Zinc finger, CCHC-type	GO:0003676|GO:0008270	NULL	NULL
TR83181_c3_g1_i2_m.81649	NULL	NULL	NULL	NULL	NULL	NULL	NULL	NULL
TR83183_c0_g1_i1_m.81650	GO:0009536	NULL	defects in morphology protein	IPR019190	Exonuclease V	GO:0045145	NULL	NULL
TR83183_c0_g1_i1_m.81651	NULL	NULL	NULL	NULL	NULL	NULL	NULL	NULL
TR83183_c0_g1_i2_m.81652	GO:0009536	NULL	defects in morphology protein	IPR019190	Exonuclease V	GO:0045145	NULL	NULL
TR83183_c0_g1_i2_m.81653	NULL	NULL	NULL	NULL	NULL	NULL	NULL	NULL
TR83183_c0_g1_i3_m.81654	GO:0009536	NULL	defects in morphology protein	IPR019190	Exonuclease V	GO:0045145	NULL	NULL
TR83183_c0_g1_i3_m.81655	GO:0009536	NULL	defects in morphology protein	IPR019190	Exonuclease V	GO:0045145	NULL	NULL
TR83183_c0_g1_i3_m.81656	NULL	NULL	NULL	NULL	NULL	NULL	NULL	NULL
TR83183_c0_g1_i4_m.81657	GO:0009536	NULL	defects in morphology protein	IPR019190	Exonuclease V	GO:0045145	NULL	NULL
TR83183_c0_g1_i4_m.81658	NULL	NULL	NULL	NULL	NULL	NULL	NULL	NULL
TR83184_c1_g1_i1_m.81659	GO:0004018|GO:0006188|GO:0070626|GO:0009570|GO:0006144|GO:0006522|GO:0006531	EC:4.3.2.2	adenylosuccinate lyase	IPR000362|IPR004769|IPR022761|IPR013539|IPR008948|IPR024083|IPR020557	Fumarate lyase family|Adenylosuccinate lyase|Fumarate lyase, N-terminal|Adenylosuccinate lyase C-terminal/plant|L-Aspartase-like|Fumarase/histidase, N-terminal|Fumarate lyase, conserved site	GO:0004018|GO:0009152|GO:0006188|GO:0003824	EC:4.3.2.2	KEGG: 00230+4.3.2.2|KEGG: 00250+4.3.2.2|MetaCyc: PWY-6123|MetaCyc: PWY-6124|MetaCyc: PWY-7219|MetaCyc: PWY-7234|UniPathway: UPA00074|UniPathway: UPA00075
TR83184_c2_g1_i1_m.81660	GO:0004018|GO:0006188|GO:0070626|GO:0009570|GO:0006144|GO:0006522|GO:0006531	EC:4.3.2.2	adenylosuccinate lyase	IPR000362|IPR004769|IPR022761|IPR008948|IPR024083|IPR020557	Fumarate lyase family|Adenylosuccinate lyase|Fumarate lyase, N-terminal|L-Aspartase-like|Fumarase/histidase, N-terminal|Fumarate lyase, conserved site	GO:0004018|GO:0009152|GO:0003824	EC:4.3.2.2	KEGG: 00230+4.3.2.2|KEGG: 00250+4.3.2.2|MetaCyc: PWY-6123|MetaCyc: PWY-6124|MetaCyc: PWY-7219|MetaCyc: PWY-7234|UniPathway: UPA00074|UniPathway: UPA00075
TR83185_c0_g1_i1_m.81661	NULL	NULL	NULL	NULL	NULL	NULL	NULL	NULL
TR83185_c0_g1_i1_m.81662	NULL	NULL	NULL	NULL	NULL	NULL	NULL	NULL
TR83185_c0_g1_i2_m.81663	NULL	NULL	NULL	NULL	NULL	NULL	NULL	NULL
TR83185_c0_g1_i2_m.81664	NULL	NULL	NULL	NULL	NULL	NULL	NULL	NULL
TR83185_c0_g1_i3_m.81665	NULL	NULL	NULL	NULL	NULL	NULL	NULL	NULL
TR83185_c0_g1_i3_m.81666	NULL	NULL	NULL	NULL	NULL	NULL	NULL	NULL
TR83188_c1_g1_i1_m.81667	GO:0043231|GO:0044444	NULL	uncharacterized protein	NULL	NULL	NULL	NULL	NULL
TR83190_c0_g1_i1_m.81668	NULL	NULL	NULL	NULL	NULL	NULL	NULL	NULL
TR83190_c0_g1_i2_m.81669	NULL	NULL	NULL	NULL	NULL	NULL	NULL	NULL
TR83190_c0_g1_i3_m.81670	NULL	NULL	NULL	NULL	NULL	NULL	NULL	NULL
TR83191_c0_g1_i1_m.81671	NULL	NULL	NULL	NULL	NULL	NULL	NULL	NULL
TR83191_c0_g1_i1_m.81672	GO:0006355|GO:0005524|GO:0016818|GO:0005634	EC:3.6.1.0	protein	IPR014977	WRC	GO:0005515	NULL	NULL
TR83191_c0_g1_i2_m.81673	NULL	NULL	NULL	IPR014977|IPR014978	WRC|Glutamine-Leucine-Glutamine, QLQ	GO:0005515|GO:0005524|GO:0005634|GO:0006355|GO:0016818	NULL	NULL
TR83191_c0_g1_i3_m.81674	GO:0006355|GO:0005524|GO:0016818|GO:0005634	EC:3.6.1.0	grl8	IPR014977	WRC	GO:0005515	NULL	NULL
TR83191_c0_g1_i3_m.81675	NULL	NULL	NULL	IPR014978	Glutamine-Leucine-Glutamine, QLQ	GO:0005524|GO:0005634|GO:0006355|GO:0016818	NULL	NULL
TR83191_c0_g1_i4_m.81676	NULL	NULL	NULL	IPR014977|IPR014978	WRC|Glutamine-Leucine-Glutamine, QLQ	GO:0005515|GO:0005524|GO:0005634|GO:0006355|GO:0016818	NULL	NULL
TR83191_c0_g1_i4_m.81677	NULL	NULL	NULL	NULL	NULL	NULL	NULL	NULL
TR83192_c0_g1_i1_m.81678	GO:0016758|GO:0008152	EC:2.4.1.0	udp-glycosyltransferase 87a2-like	IPR002213	UDP-glucuronosyl/UDP-glucosyltransferase	GO:0008152|GO:0016758	NULL	NULL
TR83192_c0_g1_i1_m.81679	GO:0047215|GO:0008152	EC:2.4.1.121	udp-glycosyltransferase 87a2-like	NULL	NULL	NULL	NULL	NULL
TR83192_c0_g1_i2_m.81680	GO:0016757	NULL	udp-glycosyltransferase 87a1-like	IPR002213	UDP-glucuronosyl/UDP-glucosyltransferase	GO:0008152|GO:0016758	NULL	NULL
TR83193_c0_g1_i1_m.81681	GO:0009409|GO:0006417|GO:0005634|GO:0009408|GO:0005739	NULL	f-box protein	IPR001810	F-box domain	GO:0005515	NULL	NULL
TR83193_c0_g1_i2_m.81682	GO:0009409|GO:0006417|GO:0005634|GO:0009408|GO:0005739	NULL	f-box protein	IPR001810	F-box domain	GO:0005515	NULL	NULL
TR83197_c1_g2_i1_m.81683	GO:0003676|GO:0005634|GO:0004535|GO:0051252	EC:3.1.13.4	probable ccr4-associated factor 1 homolog 7-like	IPR006941|IPR012337	Ribonuclease CAF1|Ribonuclease H-like domain	GO:0005634|GO:0003676	NULL	NULL
TR83197_c1_g2_i1_m.81684	NULL	NULL	NULL	NULL	NULL	NULL	NULL	NULL
TR83197_c1_g2_i2_m.81685	GO:0003676|GO:0005634|GO:0004535|GO:0051252	EC:3.1.13.4	probable ccr4-associated factor 1 homolog 7-like	IPR006941|IPR012337	Ribonuclease CAF1|Ribonuclease H-like domain	GO:0005634|GO:0003676	NULL	NULL
TR83197_c1_g2_i2_m.81686	NULL	NULL	NULL	NULL	NULL	NULL	NULL	NULL
TR83197_c1_g2_i4_m.81687	GO:0003676|GO:0005634|GO:0004535|GO:0051252	EC:3.1.13.4	probable ccr4-associated factor 1 homolog 7-like	IPR006941|IPR012337	Ribonuclease CAF1|Ribonuclease H-like domain	GO:0005634|GO:0003676	NULL	NULL
TR83197_c1_g2_i4_m.81688	NULL	NULL	NULL	NULL	NULL	NULL	NULL	NULL
TR83197_c1_g2_i5_m.81689	GO:0003676|GO:0005634|GO:0004535|GO:0051252	EC:3.1.13.4	probable ccr4-associated factor 1 homolog 7-like	IPR006941|IPR012337	Ribonuclease CAF1|Ribonuclease H-like domain	GO:0005634|GO:0003676	NULL	NULL
TR83197_c1_g2_i5_m.81690	NULL	NULL	NULL	NULL	NULL	NULL	NULL	NULL
TR83200_c0_g1_i1_m.81691	NULL	NULL	NULL	IPR004314|IPR025521	Domain of unknown function DUF239|Domain of unknown function DUF4409	NULL	NULL	NULL
TR83204_c2_g1_i1_m.81692	GO:0003676|GO:0000398|GO:0016607|GO:0000166	NULL	arginine serine-rich splicing factor	IPR012677|IPR000504	Nucleotide-binding, alpha-beta plait|RNA recognition motif domain	GO:0000166|GO:0003676	NULL	NULL
TR83204_c2_g1_i1_m.81693	NULL	NULL	NULL	NULL	NULL	NULL	NULL	NULL
TR83204_c2_g2_i1_m.81694	NULL	NULL	NULL	IPR000504|IPR012677	RNA recognition motif domain|Nucleotide-binding, alpha-beta plait	GO:0003676|GO:0000166	NULL	NULL
TR83204_c2_g3_i1_m.81695	GO:0003676|GO:0000398|GO:0016607|GO:0000166	NULL	arginine serine-rich splicing factor	IPR012677|IPR000504	Nucleotide-binding, alpha-beta plait|RNA recognition motif domain	GO:0000166|GO:0003676	NULL	NULL
TR83204_c2_g3_i1_m.81696	NULL	NULL	NULL	NULL	NULL	NULL	NULL	NULL
TR83204_c2_g4_i1_m.81697	GO:0003676|GO:0000398|GO:0016607|GO:0000166	NULL	arginine serine-rich splicing factor	IPR012677|IPR000504	Nucleotide-binding, alpha-beta plait|RNA recognition motif domain	GO:0000166|GO:0003676	NULL	NULL
TR83204_c2_g4_i1_m.81698	NULL	NULL	NULL	NULL	NULL	NULL	NULL	NULL
TR83204_c2_g4_i2_m.81699	GO:0003676|GO:0000398|GO:0016607|GO:0000166	NULL	arginine serine-rich splicing factor	IPR012677|IPR000504	Nucleotide-binding, alpha-beta plait|RNA recognition motif domain	GO:0000166|GO:0003676	NULL	NULL
TR83204_c2_g4_i2_m.81700	NULL	NULL	NULL	NULL	NULL	NULL	NULL	NULL
TR83204_c2_g5_i1_m.81701	GO:0003676|GO:0000398|GO:0016607|GO:0000166	NULL	arginine serine-rich splicing factor	IPR000504|IPR012677	RNA recognition motif domain|Nucleotide-binding, alpha-beta plait	GO:0003676|GO:0000166	NULL	NULL
TR83204_c2_g5_i1_m.81702	NULL	NULL	NULL	NULL	NULL	NULL	NULL	NULL
TR83204_c2_g6_i1_m.81703	GO:0003676|GO:0000398|GO:0016607|GO:0000166	NULL	arginine serine-rich splicing factor	IPR012677|IPR000504	Nucleotide-binding, alpha-beta plait|RNA recognition motif domain	GO:0000166|GO:0003676	NULL	NULL
TR83204_c2_g6_i1_m.81704	NULL	NULL	NULL	NULL	NULL	NULL	NULL	NULL
TR83205_c3_g2_i1_m.81705	NULL	NULL	NULL	NULL	NULL	NULL	NULL	NULL
TR83205_c3_g2_i1_m.81706	NULL	NULL	NULL	NULL	NULL	NULL	NULL	NULL
TR83205_c3_g3_i1_m.81707	NULL	NULL	NULL	NULL	NULL	NULL	NULL	NULL
TR83205_c3_g3_i1_m.81708	NULL	NULL	NULL	NULL	NULL	NULL	NULL	NULL
TR83205_c3_g3_i2_m.81709	NULL	NULL	NULL	NULL	NULL	NULL	NULL	NULL
TR83205_c4_g2_i1_m.81710	NULL	NULL	NULL	NULL	NULL	NULL	NULL	NULL
TR83205_c4_g2_i1_m.81711	NULL	NULL	NULL	NULL	NULL	NULL	NULL	NULL
TR83205_c4_g3_i1_m.81712	NULL	NULL	NULL	NULL	NULL	NULL	NULL	NULL
TR83205_c4_g3_i3_m.81713	NULL	NULL	NULL	NULL	NULL	NULL	NULL	NULL
TR83205_c4_g3_i4_m.81714	NULL	NULL	NULL	NULL	NULL	NULL	NULL	NULL
TR83205_c4_g3_i5_m.81715	NULL	NULL	NULL	NULL	NULL	NULL	NULL	NULL
TR83205_c4_g3_i6_m.81716	NULL	NULL	NULL	NULL	NULL	NULL	NULL	NULL
TR83205_c4_g3_i7_m.81717	NULL	NULL	NULL	NULL	NULL	NULL	NULL	NULL
TR83205_c4_g3_i8_m.81718	NULL	NULL	NULL	NULL	NULL	NULL	NULL	NULL
TR83206_c0_g1_i1_m.81719	GO:0004180	NULL	serine carboxypeptidase-like 18-like	IPR001563|IPR018202	Peptidase S10, serine carboxypeptidase|Peptidase S10, serine carboxypeptidase, active site	GO:0004185|GO:0006508	NULL	NULL
TR83207_c1_g1_i1_m.81720	GO:0005730|GO:0008026|GO:0003676|GO:0046686|GO:0005618|GO:0005524	NULL	dead-box atp-dependent rna helicase 56	IPR011545|IPR027417|IPR014001|IPR014014	DNA/RNA helicase, DEAD/DEAH box type, N-terminal|P-loop containing nucleoside triphosphate hydrolase|Helicase, superfamily 1/2, ATP-binding domain|RNA helicase, DEAD-box type, Q motif	GO:0003676|GO:0005524|GO:0008026	NULL	NULL
TR83207_c1_g1_i1_m.81721	GO:0005730|GO:0008026|GO:0003676|GO:0046686|GO:0005618|GO:0005524	NULL	dead-box atp-dependent rna helicase 56	IPR001650|IPR027417	Helicase, C-terminal|P-loop containing nucleoside triphosphate hydrolase	GO:0003676|GO:0004386|GO:0005524	NULL	NULL
TR83207_c1_g1_i1_m.81722	NULL	NULL	NULL	NULL	NULL	NULL	NULL	NULL
TR83207_c1_g1_i2_m.81723	GO:0005730|GO:0008026|GO:0003676|GO:0046686|GO:0005618|GO:0005524	NULL	dead-box atp-dependent rna helicase 56	IPR011545|IPR001650|IPR027417|IPR014001|IPR014014	DNA/RNA helicase, DEAD/DEAH box type, N-terminal|Helicase, C-terminal|P-loop containing nucleoside triphosphate hydrolase|Helicase, superfamily 1/2, ATP-binding domain|RNA helicase, DEAD-box type, Q motif	GO:0003676|GO:0005524|GO:0008026|GO:0004386	NULL	NULL
TR83207_c1_g1_i3_m.81724	GO:0005618|GO:0003723|GO:0005730|GO:0008026|GO:0008380|GO:0005524|GO:0006397|GO:0046686|GO:0051028	NULL	dead-box atp-dependent rna helicase 56-like	IPR011545|IPR001650|IPR027417|IPR014001	DNA/RNA helicase, DEAD/DEAH box type, N-terminal|Helicase, C-terminal|P-loop containing nucleoside triphosphate hydrolase|Helicase, superfamily 1/2, ATP-binding domain	GO:0003676|GO:0005524|GO:0008026|GO:0004386	NULL	NULL
TR83207_c1_g1_i3_m.81725	GO:0005730|GO:0008026|GO:0003676|GO:0046686|GO:0005618|GO:0005524	NULL	dead-box atp-dependent rna helicase 56	NULL	NULL	NULL	NULL	NULL
TR83209_c1_g2_i1_m.81726	GO:0009615|GO:0005618|GO:0055114|GO:0005730|GO:0009409|GO:0009408|GO:0009617|GO:0005524|GO:0032440|GO:0031969|GO:0005773|GO:0046686|GO:0022626|GO:0080167|GO:0005886|GO:0048046	EC:1.3.1.74	heat shock cognate 70 kda	IPR013126|IPR018181	Heat shock protein 70 family|Heat shock protein 70, conserved site	NULL	NULL	NULL
TR83209_c1_g3_i1_m.81727	GO:0051707|GO:0043232|GO:0009266|GO:0016491|GO:0071944|GO:0044446|GO:0000166|GO:0009507|GO:0016020|GO:0006950|GO:0005634	NULL	heat shock cognate 70 kda protein isoform 1	IPR013126|IPR018181	Heat shock protein 70 family|Heat shock protein 70, conserved site	NULL	NULL	NULL
TR83209_c1_g3_i1_m.81728	NULL	NULL	NULL	IPR019651	Glutamate dehydrogenase, NAD-specific	NULL	NULL	NULL
TR83209_c1_g3_i2_m.81729	GO:0051707|GO:0043232|GO:0009266|GO:0016491|GO:0071944|GO:0044446|GO:0000166|GO:0009507|GO:0016020|GO:0006950|GO:0005634	NULL	cytosolic heat shock 70 protein	IPR013126|IPR018181	Heat shock protein 70 family|Heat shock protein 70, conserved site	NULL	NULL	NULL
TR83209_c1_g3_i3_m.81730	GO:0009615|GO:0005618|GO:0055114|GO:0005730|GO:0009409|GO:0009941|GO:0009408|GO:0009617|GO:0005524|GO:0032440|GO:0005773|GO:0046686|GO:0022626|GO:0080167|GO:0005886|GO:0048046	EC:1.3.1.74	heat shock cognate 70 kda protein isoform 1	IPR013126|IPR018181	Heat shock protein 70 family|Heat shock protein 70, conserved site	NULL	NULL	NULL
TR83209_c1_g3_i4_m.81731	GO:0009615|GO:0005618|GO:0005730|GO:0009409|GO:0009941|GO:0009408|GO:0009617|GO:0005524|GO:0005773|GO:0046686|GO:0022626|GO:0080167|GO:0005886|GO:0048046	NULL	heat shock protein 70	IPR013126	Heat shock protein 70 family	NULL	NULL	NULL
TR83209_c1_g4_i1_m.81732	GO:0009615|GO:0005618|GO:0005730|GO:0009409|GO:0009408|GO:0009617|GO:0005524|GO:0031969|GO:0005773|GO:0046686|GO:0022626|GO:0080167|GO:0005886|GO:0048046	NULL	70 kda heat shock protein	IPR013126	Heat shock protein 70 family	NULL	NULL	NULL
TR83209_c2_g1_i1_m.81733	GO:0009615|GO:0005618|GO:0055114|GO:0005730|GO:0009409|GO:0009941|GO:0009408|GO:0009617|GO:0005524|GO:0032440|GO:0005773|GO:0046686|GO:0022626|GO:0080167|GO:0005886|GO:0048046	EC:1.3.1.74	heat shock cognate 70 kda protein isoform 1	IPR013126|IPR018181	Heat shock protein 70 family|Heat shock protein 70, conserved site	NULL	NULL	NULL
TR83209_c2_g2_i1_m.81734	GO:0051707|GO:0043232|GO:0009266|GO:0016491|GO:0071944|GO:0044446|GO:0000166|GO:0009507|GO:0016020|GO:0006950|GO:0005634	NULL	heat shock cognate 70 kda protein isoform 1	IPR013126|IPR018181	Heat shock protein 70 family|Heat shock protein 70, conserved site	NULL	NULL	NULL
TR83209_c2_g2_i1_m.81735	NULL	NULL	NULL	IPR019651	Glutamate dehydrogenase, NAD-specific	NULL	NULL	NULL
TR83209_c2_g2_i2_m.81736	GO:0043231|GO:0009628|GO:0044444|GO:0006950	NULL	heat shock protein 70	IPR013126|IPR018181	Heat shock protein 70 family|Heat shock protein 70, conserved site	NULL	NULL	NULL
TR83209_c2_g2_i2_m.81737	NULL	NULL	NULL	IPR019651	Glutamate dehydrogenase, NAD-specific	NULL	NULL	NULL
TR83209_c2_g2_i3_m.81738	GO:0051707|GO:0043232|GO:0009266|GO:0016491|GO:0071944|GO:0044446|GO:0000166|GO:0009507|GO:0016020|GO:0006950|GO:0005634	NULL	heat shock cognate 70 kda protein isoform 1	IPR013126|IPR018181	Heat shock protein 70 family|Heat shock protein 70, conserved site	NULL	NULL	NULL
TR83209_c2_g2_i3_m.81739	NULL	NULL	NULL	IPR019651	Glutamate dehydrogenase, NAD-specific	NULL	NULL	NULL
TR83209_c2_g2_i4_m.81740	GO:0050896|GO:0043231|GO:0044444	NULL	heat shock protein 70	IPR013126|IPR018181	Heat shock protein 70 family|Heat shock protein 70, conserved site	NULL	NULL	NULL
TR83209_c2_g2_i4_m.81741	NULL	NULL	NULL	IPR019651	Glutamate dehydrogenase, NAD-specific	NULL	NULL	NULL
TR83209_c2_g2_i5_m.81742	GO:0051707|GO:0043232|GO:0009266|GO:0016491|GO:0071944|GO:0044446|GO:0000166|GO:0009507|GO:0016020|GO:0006950|GO:0005634	NULL	heat shock cognate 70 kda protein isoform 1	IPR013126|IPR018181	Heat shock protein 70 family|Heat shock protein 70, conserved site	NULL	NULL	NULL
TR83209_c2_g2_i5_m.81743	NULL	NULL	NULL	IPR019651	Glutamate dehydrogenase, NAD-specific	NULL	NULL	NULL
TR83210_c0_g1_i1_m.81744	GO:0006810|GO:0016020|GO:0009624|GO:0005215	NULL	probable peptide nitrate transporter at2g40460-like	IPR000109|IPR016196	Proton-dependent oligopeptide transporter family|Major facilitator superfamily domain, general substrate transporter	GO:0005215|GO:0006810|GO:0016020	NULL	Reactome: REACT_15518|Reactome: REACT_19419
TR83213_c1_g1_i1_m.81745	NULL	NULL	NULL	IPR006936	Domain of unknown function DUF640	NULL	NULL	NULL
TR83213_c1_g1_i1_m.81746	NULL	NULL	NULL	NULL	NULL	NULL	NULL	NULL
TR83213_c1_g1_i2_m.81747	NULL	NULL	NULL	IPR006936	Domain of unknown function DUF640	NULL	NULL	NULL
TR83213_c1_g1_i2_m.81748	NULL	NULL	NULL	NULL	NULL	NULL	NULL	NULL
TR83213_c2_g1_i1_m.81749	NULL	NULL	NULL	IPR005333|IPR017887	Transcription factor, TCP|Transcription factor TCP subgroup	NULL	NULL	NULL
TR83213_c2_g1_i2_m.81750	NULL	NULL	NULL	IPR005333|IPR017887	Transcription factor, TCP|Transcription factor TCP subgroup	NULL	NULL	NULL
TR83215_c0_g1_i1_m.81751	GO:0005886	NULL	myosin heavy chain-like protein	NULL	NULL	NULL	NULL	NULL
TR83216_c0_g1_i1_m.81752	NULL	NULL	NULL	NULL	NULL	NULL	NULL	NULL
TR83216_c0_g2_i1_m.81753	NULL	NULL	NULL	NULL	NULL	NULL	NULL	NULL
TR83216_c0_g2_i3_m.81754	NULL	NULL	NULL	NULL	NULL	NULL	NULL	NULL
TR83217_c0_g1_i1_m.81755	NULL	NULL	NULL	IPR003245|IPR008972	Plastocyanin-like|Cupredoxin	GO:0005507|GO:0009055	NULL	NULL
TR83217_c0_g1_i2_m.81756	NULL	NULL	NULL	IPR003245|IPR008972	Plastocyanin-like|Cupredoxin	GO:0005507|GO:0009055	NULL	NULL
TR83217_c0_g1_i2_m.81757	NULL	NULL	NULL	NULL	NULL	NULL	NULL	NULL
TR83218_c0_g1_i1_m.81758	GO:0003677|GO:0006352|GO:0003743|GO:0005840|GO:0006446	NULL	rna polymerase i and iii transcription factor complex component	IPR000814|IPR012295	TATA-box binding protein|Beta2-adaptin/TBP, C-terminal domain	GO:0003677|GO:0006352	NULL	NULL
TR83218_c0_g1_i1_m.81759	NULL	NULL	NULL	NULL	NULL	NULL	NULL	NULL
TR83218_c0_g1_i1_m.81760	NULL	NULL	NULL	NULL	NULL	NULL	NULL	NULL
TR83218_c0_g1_i2_m.81761	NULL	NULL	NULL	NULL	NULL	NULL	NULL	NULL
TR83218_c0_g1_i2_m.81762	GO:0003677|GO:0006352|GO:0003743|GO:0005840|GO:0006446	NULL	tata-box binding protein	IPR000814|IPR012295	TATA-box binding protein|Beta2-adaptin/TBP, C-terminal domain	GO:0003677|GO:0006352	NULL	NULL
TR83218_c0_g1_i2_m.81763	GO:0003677|GO:0006352|GO:0003743|GO:0005840|GO:0006446	NULL	rna polymerase i and iii transcription factor complex component	IPR000814|IPR012295	TATA-box binding protein|Beta2-adaptin/TBP, C-terminal domain	GO:0003677|GO:0006352	NULL	NULL
TR83218_c0_g1_i3_m.81764	NULL	NULL	NULL	NULL	NULL	NULL	NULL	NULL
TR83218_c0_g1_i3_m.81765	GO:0003677|GO:0006352|GO:0003743|GO:0005840|GO:0006446	NULL	tata-box binding protein	IPR000814|IPR012295	TATA-box binding protein|Beta2-adaptin/TBP, C-terminal domain	GO:0003677|GO:0006352	NULL	NULL
TR83218_c0_g1_i3_m.81766	GO:0003677|GO:0006352|GO:0003743|GO:0005840|GO:0006446	NULL	rna polymerase i and iii transcription factor complex component	IPR000814|IPR012295	TATA-box binding protein|Beta2-adaptin/TBP, C-terminal domain	GO:0003677|GO:0006352	NULL	NULL
TR83218_c0_g1_i4_m.81767	GO:0003677|GO:0006352|GO:0003743|GO:0005840|GO:0006446	NULL	rna polymerase i and iii transcription factor complex component	IPR000814|IPR012295	TATA-box binding protein|Beta2-adaptin/TBP, C-terminal domain	GO:0003677|GO:0006352	NULL	NULL
TR83218_c0_g1_i4_m.81768	NULL	NULL	NULL	NULL	NULL	NULL	NULL	NULL
TR83218_c0_g1_i4_m.81769	NULL	NULL	NULL	NULL	NULL	NULL	NULL	NULL
TR83219_c0_g1_i1_m.81770	GO:0008810|GO:0030245|GO:0016023|GO:0005886|GO:0005576|GO:0005982|GO:0005985	EC:3.2.1.4	endoglucanase 24-like	IPR001701|IPR008928|IPR012341|IPR018221	Glycoside hydrolase, family 9|Six-hairpin glycosidase-like|Six-hairpin glycosidase|Glycoside hydrolase, family 9, active site	GO:0004553|GO:0005975|GO:0003824	EC:3.2.1.4	KEGG: 00500+3.2.1.4|MetaCyc: PWY-6788|MetaCyc: PWY-6805
TR83219_c0_g1_i2_m.81771	GO:0004553|GO:0016023|GO:0000272	EC:3.2.1.0	endoglucanase 24-like	IPR001701|IPR008928|IPR012341	Glycoside hydrolase, family 9|Six-hairpin glycosidase-like|Six-hairpin glycosidase	GO:0004553|GO:0005975|GO:0003824	EC:3.2.1.4	KEGG: 00500+3.2.1.4|MetaCyc: PWY-6788|MetaCyc: PWY-6805
TR83219_c0_g1_i2_m.81772	GO:0008810|GO:0030245|GO:0016023|GO:0005886|GO:0005576|GO:0005982|GO:0005985	EC:3.2.1.4	endoglucanase 24-like	IPR001701|IPR008928|IPR012341|IPR018221	Glycoside hydrolase, family 9|Six-hairpin glycosidase-like|Six-hairpin glycosidase|Glycoside hydrolase, family 9, active site	GO:0004553|GO:0005975|GO:0003824	EC:3.2.1.4	KEGG: 00500+3.2.1.4|MetaCyc: PWY-6788|MetaCyc: PWY-6805
TR83221_c0_g1_i1_m.81773	GO:0016021|GO:0005739	NULL	mitochondrial import inner membrane translocase subunit tim23-like	IPR003397	Mitochondrial inner membrane translocase subunit Tim17/Tim22/Tim23/peroxisomal protein PMP24	NULL	NULL	NULL
TR83222_c0_g1_i1_m.81774	NULL	NULL	NULL	NULL	NULL	NULL	NULL	NULL
TR83222_c2_g2_i4_m.81775	NULL	NULL	NULL	NULL	NULL	NULL	NULL	NULL
TR83222_c2_g2_i6_m.81776	NULL	NULL	NULL	NULL	NULL	NULL	NULL	NULL
TR83222_c3_g1_i1_m.81777	NULL	NULL	NULL	NULL	NULL	NULL	NULL	NULL
TR83222_c4_g1_i1_m.81778	NULL	NULL	NULL	IPR001353	Proteasome, subunit alpha/beta	GO:0004298|GO:0005839|GO:0051603	NULL	Reactome: REACT_11045|Reactome: REACT_13|Reactome: REACT_13635|Reactome: REACT_152|Reactome: REACT_1538|Reactome: REACT_383|Reactome: REACT_578|Reactome: REACT_6185|Reactome: REACT_6850
TR83222_c4_g1_i1_m.81779	NULL	NULL	NULL	NULL	NULL	NULL	NULL	NULL
TR83222_c4_g1_i2_m.81780	NULL	NULL	NULL	IPR001353	Proteasome, subunit alpha/beta	GO:0004298|GO:0005839|GO:0051603	NULL	Reactome: REACT_11045|Reactome: REACT_13|Reactome: REACT_13635|Reactome: REACT_152|Reactome: REACT_1538|Reactome: REACT_383|Reactome: REACT_578|Reactome: REACT_6185|Reactome: REACT_6850
TR83222_c4_g1_i2_m.81781	NULL	NULL	NULL	NULL	NULL	NULL	NULL	NULL
TR83222_c4_g1_i5_m.81782	NULL	NULL	NULL	IPR001353	Proteasome, subunit alpha/beta	GO:0004298|GO:0005839|GO:0051603	NULL	Reactome: REACT_11045|Reactome: REACT_13|Reactome: REACT_13635|Reactome: REACT_152|Reactome: REACT_1538|Reactome: REACT_383|Reactome: REACT_578|Reactome: REACT_6185|Reactome: REACT_6850
TR83222_c4_g1_i5_m.81783	NULL	NULL	NULL	NULL	NULL	NULL	NULL	NULL
TR83224_c0_g1_i1_m.81784	NULL	NULL	NULL	NULL	NULL	NULL	NULL	NULL
TR83224_c1_g1_i1_m.81785	NULL	NULL	NULL	NULL	NULL	NULL	NULL	NULL
TR83226_c2_g1_i1_m.81786	GO:0044763|GO:0016772|GO:0050896	NULL	wall-associated receptor kinase 2-like	IPR001881|IPR025287|IPR013320|IPR000742	EGF-like calcium-binding domain|Wall-associated receptor kinase galacturonan-binding domain|Concanavalin A-like lectin/glucanase, subgroup|Epidermal growth factor-like domain	GO:0005509|GO:0030247|GO:0005515	NULL	NULL
TR83226_c2_g1_i1_m.81787	NULL	NULL	NULL	NULL	NULL	NULL	NULL	NULL
TR83226_c2_g1_i2_m.81788	GO:0071704|GO:0004672|GO:0016310|GO:0007165|GO:0044238|GO:0005488	NULL	wall-associated receptor kinase 2-like	IPR011009|IPR013320	Protein kinase-like domain|Concanavalin A-like lectin/glucanase, subgroup	GO:0016772	NULL	NULL
TR83226_c2_g1_i3_m.81789	GO:0044699|GO:0016740|GO:0050896|GO:0009987	NULL	wall-associated receptor kinase 2-like	IPR001881|IPR025287|IPR013320|IPR000742	EGF-like calcium-binding domain|Wall-associated receptor kinase galacturonan-binding domain|Concanavalin A-like lectin/glucanase, subgroup|Epidermal growth factor-like domain	GO:0005509|GO:0030247|GO:0005515	NULL	NULL
TR83226_c3_g1_i1_m.81790	GO:0044763|GO:0016772|GO:0050896	NULL	wall-associated receptor kinase 2-like	IPR001881|IPR025287|IPR023413|IPR000742|IPR013032	EGF-like calcium-binding domain|Wall-associated receptor kinase galacturonan-binding domain|Green fluorescent protein-like|Epidermal growth factor-like domain|EGF-like, conserved site	GO:0005509|GO:0030247|GO:0005515	NULL	NULL
TR83226_c3_g2_i2_m.81791	GO:0071704|GO:0004672|GO:0016310|GO:0007165|GO:0044238|GO:0005488	NULL	wall-associated receptor kinase 2-like	IPR000719|IPR001881|IPR025287|IPR011009|IPR013320|IPR000742|IPR002290|IPR000152|IPR017441|IPR008271|IPR013032|IPR018097	Protein kinase domain|EGF-like calcium-binding domain|Wall-associated receptor kinase galacturonan-binding domain|Protein kinase-like domain|Concanavalin A-like lectin/glucanase, subgroup|Epidermal growth factor-like domain|Serine/threonine- / dual specificity protein kinase, catalytic domain|EGF-type aspartate/asparagine hydroxylation site|Protein kinase, ATP binding site|Serine/threonine-protei…	GO:0004672|GO:0005524|GO:0006468|GO:0005509|GO:0030247|GO:0016772|GO:0005515|GO:0004674	NULL	NULL
TR83226_c3_g2_i2_m.81792	NULL	NULL	NULL	NULL	NULL	NULL	NULL	NULL
TR83226_c3_g2_i3_m.81793	GO:0071704|GO:0004672|GO:0044464|GO:0016310|GO:0007165|GO:0044238|GO:0005488	NULL	wall-associated receptor kinase 2-like	IPR000719|IPR001881|IPR025287|IPR011009|IPR000742|IPR002290|IPR000152|IPR017441|IPR008271|IPR013032|IPR018097	Protein kinase domain|EGF-like calcium-binding domain|Wall-associated receptor kinase galacturonan-binding domain|Protein kinase-like domain|Epidermal growth factor-like domain|Serine/threonine- / dual specificity protein kinase, catalytic domain|EGF-type aspartate/asparagine hydroxylation site|Protein kinase, ATP binding site|Serine/threonine-protein kinase, active site|EGF-like, conserved site|…	GO:0004672|GO:0005524|GO:0006468|GO:0005509|GO:0030247|GO:0016772|GO:0005515|GO:0004674	NULL	NULL
TR83226_c3_g2_i4_m.81794	GO:0009615|GO:0007166|GO:0009505|GO:0009311|GO:0005773|GO:0050832|GO:0009751|GO:0009826|GO:0006468|GO:0004674|GO:0000165|GO:0005886|GO:0009992|GO:0005524|GO:0009069	EC:2.7.11.0	wall-associated receptor kinase 2-like	IPR000719|IPR001881|IPR011009|IPR013320|IPR002290|IPR000152|IPR017441|IPR008271|IPR018097	Protein kinase domain|EGF-like calcium-binding domain|Protein kinase-like domain|Concanavalin A-like lectin/glucanase, subgroup|Serine/threonine- / dual specificity protein kinase, catalytic domain|EGF-type aspartate/asparagine hydroxylation site|Protein kinase, ATP binding site|Serine/threonine-protein kinase, active site|EGF-like calcium-binding, conserved site	GO:0004672|GO:0005524|GO:0006468|GO:0005509|GO:0016772|GO:0004674	NULL	NULL
TR83226_c3_g2_i4_m.81795	GO:0044763|GO:0016301|GO:0050896|GO:0065007|GO:0005488|GO:0008152	NULL	wall-associated receptor kinase 2-like	IPR025287|IPR000742|IPR013032	Wall-associated receptor kinase galacturonan-binding domain|Epidermal growth factor-like domain|EGF-like, conserved site	GO:0030247|GO:0005515	NULL	NULL
TR83226_c3_g2_i4_m.81796	NULL	NULL	NULL	NULL	NULL	NULL	NULL	NULL
TR83226_c3_g2_i5_m.81798	GO:0071704|GO:0004672|GO:0016310|GO:0007165|GO:0044238|GO:0005488	NULL	wall-associated receptor kinase 2-like	IPR001881|IPR001245|IPR011009|IPR013320|IPR000742|IPR000719|IPR000152|IPR017441|IPR013032|IPR018097	EGF-like calcium-binding domain|Serine-threonine/tyrosine-protein kinase catalytic domain|Protein kinase-like domain|Concanavalin A-like lectin/glucanase, subgroup|Epidermal growth factor-like domain|Protein kinase domain|EGF-type aspartate/asparagine hydroxylation site|Protein kinase, ATP binding site|EGF-like, conserved site|EGF-like calcium-binding, conserved site	GO:0005509|GO:0004672|GO:0006468|GO:0016772|GO:0005515|GO:0005524	NULL	NULL
TR83226_c3_g3_i1_m.81797	GO:0044763|GO:0016772|GO:0044464|GO:0050896|GO:0065007|GO:0005488	NULL	wall-associated receptor kinase 2-like	IPR025287	Wall-associated receptor kinase galacturonan-binding domain	GO:0030247	NULL	NULL
TR83226_c3_g4_i1_m.81799	GO:0009615|GO:0000186|GO:0009505|GO:0009311|GO:0005773|GO:0030247|GO:0005509|GO:0050832|GO:0009751|GO:0009826|GO:0004709|GO:0005886|GO:0009992|GO:0005524|GO:0007178|GO:0009069	EC:2.7.11.25	wall-associated receptor kinase 2-like	IPR000719|IPR011009|IPR002290|IPR008271	Protein kinase domain|Protein kinase-like domain|Serine/threonine- / dual specificity protein kinase, catalytic domain|Serine/threonine-protein kinase, active site	GO:0004672|GO:0005524|GO:0006468|GO:0016772|GO:0004674	NULL	NULL
TR83226_c3_g5_i1_m.81800	GO:0009615|GO:0000186|GO:0009505|GO:0009311|GO:0005773|GO:0030247|GO:0005509|GO:0050832|GO:0009751|GO:0009826|GO:0004709|GO:0005886|GO:0009992|GO:0005524|GO:0007178|GO:0009069	EC:2.7.11.25	wall-associated receptor kinase 2-like	IPR000719|IPR011009|IPR002290|IPR008271	Protein kinase domain|Protein kinase-like domain|Serine/threonine- / dual specificity protein kinase, catalytic domain|Serine/threonine-protein kinase, active site	GO:0004672|GO:0005524|GO:0006468|GO:0016772|GO:0004674	NULL	NULL
TR83226_c3_g5_i1_m.81801	NULL	NULL	NULL	NULL	NULL	NULL	NULL	NULL
TR83227_c0_g1_i1_m.81802	GO:0016747|GO:0009507	EC:2.3.1.0	hydroxycinnamoyl-coenzyme a shikimate quinate hydroxycinnamoyltransferase	IPR003480|IPR023213	Transferase|Chloramphenicol acetyltransferase-like domain	GO:0016747	NULL	NULL
TR83228_c0_g1_i1_m.81803	GO:0050321|GO:0006468|GO:0005524|GO:0009933|GO:0005829|GO:0004674|GO:0009069	EC:2.7.11.26|EC:2.7.11.0	shaggy-related protein kinase gamma	IPR000719|IPR011009|IPR002290|IPR017441|IPR008271	Protein kinase domain|Protein kinase-like domain|Serine/threonine- / dual specificity protein kinase, catalytic domain|Protein kinase, ATP binding site|Serine/threonine-protein kinase, active site	GO:0004672|GO:0005524|GO:0006468|GO:0016772|GO:0004674	NULL	NULL
TR83228_c0_g1_i1_m.81804	GO:0003676|GO:0008270|GO:0044424	NULL	zinc matrin type 5	IPR000571|IPR013085	Zinc finger, CCCH-type|Zinc finger, U1-C type	GO:0046872|GO:0008270	NULL	NULL
TR83228_c0_g1_i1_m.81805	NULL	NULL	NULL	NULL	NULL	NULL	NULL	NULL
TR83230_c1_g1_i1_m.81806	GO:0016758	EC:2.4.1.0	udp-glycosyltransferase-like protein	IPR002213	UDP-glucuronosyl/UDP-glucosyltransferase	GO:0008152|GO:0016758	NULL	NULL
TR83230_c1_g1_i1_m.81807	GO:0016758	EC:2.4.1.0	udp-glycosyltransferase 76f1-like	IPR002213	UDP-glucuronosyl/UDP-glucosyltransferase	GO:0008152|GO:0016758	NULL	NULL
TR83230_c1_g1_i1_m.81808	GO:0016758	EC:2.4.1.0	udp-glucoronosyl udp-glucosyl transferase family protein	IPR002213	UDP-glucuronosyl/UDP-glucosyltransferase	GO:0008152|GO:0016758	NULL	NULL
TR83230_c1_g1_i1_m.81809	NULL	NULL	NULL	NULL	NULL	NULL	NULL	NULL
TR83231_c0_g1_i1_m.81810	GO:0004540|GO:0003723|GO:0051252	NULL	ssd1 protein	IPR012340|IPR022966	Nucleic acid-binding, OB-fold|Ribonuclease II/R, conserved site	NULL	NULL	NULL
TR83231_c0_g1_i1_m.81811	NULL	NULL	NULL	NULL	NULL	NULL	NULL	NULL
TR83231_c0_g1_i1_m.81812	NULL	NULL	NULL	NULL	NULL	NULL	NULL	NULL
TR83231_c0_g1_i1_m.81813	NULL	NULL	NULL	NULL	NULL	NULL	NULL	NULL
TR83231_c0_g1_i1_m.81814	NULL	NULL	NULL	NULL	NULL	NULL	NULL	NULL
TR83231_c0_g1_i1_m.81815	NULL	NULL	NULL	NULL	NULL	NULL	NULL	NULL
TR83231_c0_g1_i1_m.81816	NULL	NULL	NULL	NULL	NULL	NULL	NULL	NULL
TR83231_c0_g1_i2_m.81817	GO:0004540|GO:0003723|GO:0051252	NULL	ssd1 protein	IPR012340|IPR022966	Nucleic acid-binding, OB-fold|Ribonuclease II/R, conserved site	NULL	NULL	NULL
TR83231_c0_g1_i2_m.81818	NULL	NULL	NULL	NULL	NULL	NULL	NULL	NULL
TR83231_c0_g1_i2_m.81819	NULL	NULL	NULL	NULL	NULL	NULL	NULL	NULL
TR83231_c0_g1_i2_m.81820	NULL	NULL	NULL	NULL	NULL	NULL	NULL	NULL
TR83231_c0_g1_i2_m.81821	NULL	NULL	NULL	NULL	NULL	NULL	NULL	NULL
TR83231_c0_g1_i2_m.81822	NULL	NULL	NULL	NULL	NULL	NULL	NULL	NULL
TR83231_c0_g1_i2_m.81823	NULL	NULL	NULL	NULL	NULL	NULL	NULL	NULL
TR83232_c0_g1_i1_m.81824	GO:0016706|GO:0044710	EC:1.14.11.0	1-aminocyclopropane-1-carboxylate oxidase homolog 1-like	IPR026992|IPR027443	Non-haem dioxygenase N-terminal domain|Isopenicillin N synthase-like	NULL	NULL	NULL
TR83232_c0_g1_i1_m.81825	NULL	NULL	NULL	NULL	NULL	NULL	NULL	NULL
TR83232_c3_g1_i1_m.81826	GO:0044249|GO:1901576|GO:0016706|GO:0044550	EC:1.14.11.0	1-aminocyclopropane-1-carboxylate oxidase homolog 1-like	IPR005123|IPR026992|IPR027443	Oxoglutarate/iron-dependent dioxygenase|Non-haem dioxygenase N-terminal domain|Isopenicillin N synthase-like	GO:0016491|GO:0016706|GO:0055114	NULL	NULL
TR83232_c3_g1_i2_m.81829	GO:0019761|GO:0016706	EC:1.14.11.0	low quality protein: 1-aminocyclopropane-1-carboxylate oxidase homolog 1-like	IPR005123|IPR027443	Oxoglutarate/iron-dependent dioxygenase|Isopenicillin N synthase-like	GO:0016491|GO:0016706|GO:0055114	NULL	NULL
TR83232_c3_g2_i1_m.81827	GO:0044710|GO:0051213|GO:0043167	NULL	desacetoxyvindoline 4-	IPR005123|IPR026992|IPR027443	Oxoglutarate/iron-dependent dioxygenase|Non-haem dioxygenase N-terminal domain|Isopenicillin N synthase-like	GO:0016491|GO:0016706|GO:0055114	NULL	NULL
TR83232_c3_g2_i1_m.81828	NULL	NULL	NULL	NULL	NULL	NULL	NULL	NULL
TR83232_c3_g2_i2_m.81830	GO:0016491|GO:0044710	NULL	1-aminocyclopropane-1-carboxylate oxidase homolog 1	IPR005123|IPR026992|IPR027443	Oxoglutarate/iron-dependent dioxygenase|Non-haem dioxygenase N-terminal domain|Isopenicillin N synthase-like	GO:0016491|GO:0016706|GO:0055114	NULL	NULL
TR83232_c3_g2_i2_m.81831	NULL	NULL	NULL	NULL	NULL	NULL	NULL	NULL
TR83233_c2_g1_i1_m.81832	GO:0005618|GO:0055114|GO:0034976|GO:0030433|GO:0005730|GO:0010197|GO:0009408|GO:0005524|GO:0005788|GO:0032440|GO:0009507|GO:0005773|GO:0046686|GO:0005886	EC:1.3.1.74	luminal binding protein	IPR013126|IPR018181	Heat shock protein 70 family|Heat shock protein 70, conserved site	NULL	NULL	NULL
TR83233_c2_g1_i1_m.81833	NULL	NULL	NULL	IPR019651	Glutamate dehydrogenase, NAD-specific	NULL	NULL	NULL
TR83236_c0_g1_i1_m.81834	NULL	NULL	NULL	NULL	NULL	NULL	NULL	NULL
TR83238_c0_g2_i10_m.81841	NULL	NULL	NULL	NULL	NULL	NULL	NULL	NULL
TR83238_c0_g2_i11_m.81842	NULL	NULL	NULL	NULL	NULL	NULL	NULL	NULL
TR83238_c0_g2_i12_m.81843	NULL	NULL	NULL	NULL	NULL	NULL	NULL	NULL
TR83238_c0_g2_i14_m.81844	NULL	NULL	NULL	NULL	NULL	NULL	NULL	NULL
TR83238_c0_g2_i1_m.81835	NULL	NULL	NULL	NULL	NULL	NULL	NULL	NULL
TR83238_c0_g2_i2_m.81836	NULL	NULL	NULL	NULL	NULL	NULL	NULL	NULL
TR83238_c0_g2_i3_m.81837	NULL	NULL	NULL	NULL	NULL	NULL	NULL	NULL
TR83238_c0_g2_i4_m.81838	NULL	NULL	NULL	NULL	NULL	NULL	NULL	NULL
TR83238_c0_g2_i6_m.81839	NULL	NULL	NULL	NULL	NULL	NULL	NULL	NULL
TR83238_c0_g2_i8_m.81840	NULL	NULL	NULL	NULL	NULL	NULL	NULL	NULL
TR83239_c0_g1_i1_m.81845	NULL	NULL	NULL	IPR012386|IPR009097	2',3'-cyclic-nucleotide 3'-phosphodiesterase|RNA ligase/cyclic nucleotide phosphodiesterase	GO:0004112|GO:0003824	NULL	NULL
TR83239_c0_g1_i1_m.81846	GO:0006950	NULL	universal stress protein	IPR006016|IPR014729|IPR006015	UspA|Universal stress protein A|Rossmann-like alpha/beta/alpha sandwich fold	GO:0006950	NULL	NULL
TR83239_c0_g1_i1_m.81847	NULL	NULL	NULL	NULL	NULL	NULL	NULL	NULL
TR83239_c0_g1_i2_m.81848	NULL	NULL	NULL	IPR012386|IPR009097	2',3'-cyclic-nucleotide 3'-phosphodiesterase|RNA ligase/cyclic nucleotide phosphodiesterase	GO:0004112|GO:0003824	NULL	NULL
TR83239_c0_g1_i2_m.81849	GO:0006950	NULL	universal stress protein	IPR006016|IPR014729|IPR006015	UspA|Universal stress protein A|Rossmann-like alpha/beta/alpha sandwich fold	GO:0006950	NULL	NULL
TR83239_c0_g1_i3_m.81850	NULL	NULL	NULL	IPR012386|IPR009097	2',3'-cyclic-nucleotide 3'-phosphodiesterase|RNA ligase/cyclic nucleotide phosphodiesterase	GO:0004112|GO:0003824	NULL	NULL
TR83239_c0_g1_i3_m.81851	NULL	NULL	NULL	NULL	NULL	NULL	NULL	NULL
TR83239_c0_g1_i3_m.81852	GO:0006950	NULL	universal stress protein	IPR006016|IPR014729	UspA|Rossmann-like alpha/beta/alpha sandwich fold	GO:0006950	NULL	NULL
TR83239_c0_g1_i4_m.81853	NULL	NULL	NULL	IPR012386|IPR009097	2',3'-cyclic-nucleotide 3'-phosphodiesterase|RNA ligase/cyclic nucleotide phosphodiesterase	GO:0004112|GO:0003824	NULL	NULL
TR83239_c0_g1_i4_m.81854	GO:0006950	NULL	universal stress protein	IPR006016|IPR014729	UspA|Rossmann-like alpha/beta/alpha sandwich fold	GO:0006950	NULL	NULL
TR83240_c0_g1_i1_m.81855	GO:0016310|GO:0004672|GO:0016020|GO:0000166	NULL	probable lrr receptor-like serine threonine-protein kinase at4g08850-like	IPR001245|IPR025875|IPR011009|IPR013320|IPR003591|IPR000719|IPR017441	Serine-threonine/tyrosine-protein kinase catalytic domain|Leucine rich repeat 4|Protein kinase-like domain|Concanavalin A-like lectin/glucanase, subgroup|Leucine-rich repeat, typical subtype|Protein kinase domain|Protein kinase, ATP binding site	GO:0004672|GO:0006468|GO:0016772|GO:0005524	NULL	NULL
TR83240_c0_g1_i1_m.81856	NULL	NULL	NULL	NULL	NULL	NULL	NULL	NULL
TR83240_c1_g1_i1_m.81857	GO:0016301|GO:0008152|GO:0016020	NULL	probable lrr receptor-like serine threonine-protein kinase at4g08850-like	IPR001611|IPR013320|IPR003591	Leucine-rich repeat|Concanavalin A-like lectin/glucanase, subgroup|Leucine-rich repeat, typical subtype	GO:0005515	NULL	NULL
TR83240_c1_g1_i2_m.81858	GO:0016301|GO:0008152|GO:0016020	NULL	probable lrr receptor-like serine threonine-protein kinase at4g08850-like	IPR011009|IPR013320|IPR003591|IPR017441	Protein kinase-like domain|Concanavalin A-like lectin/glucanase, subgroup|Leucine-rich repeat, typical subtype|Protein kinase, ATP binding site	GO:0016772|GO:0005524	NULL	NULL
TR83240_c1_g1_i3_m.81859	GO:0016491|GO:0005886|GO:0004713|GO:0006468|GO:0005524	EC:2.7.10.0	probable lrr receptor-like serine threonine-protein kinase at4g08850-like	IPR001611	Leucine-rich repeat	GO:0005515	NULL	NULL
TR83240_c1_g1_i4_m.81860	GO:0016301|GO:0008152|GO:0016020	NULL	probable lrr receptor-like serine threonine-protein kinase at4g08850-like	IPR001611|IPR001245|IPR011009|IPR013320|IPR003591|IPR000719|IPR017441	Leucine-rich repeat|Serine-threonine/tyrosine-protein kinase catalytic domain|Protein kinase-like domain|Concanavalin A-like lectin/glucanase, subgroup|Leucine-rich repeat, typical subtype|Protein kinase domain|Protein kinase, ATP binding site	GO:0005515|GO:0004672|GO:0006468|GO:0016772|GO:0005524	NULL	NULL
TR83240_c1_g1_i5_m.81861	GO:0016301|GO:0008152|GO:0016020	NULL	probable lrr receptor-like serine threonine-protein kinase at4g08850-like	IPR013320|IPR003591	Concanavalin A-like lectin/glucanase, subgroup|Leucine-rich repeat, typical subtype	NULL	NULL	NULL
TR83240_c1_g1_i6_m.81862	GO:0016310|GO:0004672|GO:0016020|GO:0000166	NULL	probable lrr receptor-like serine threonine-protein kinase at4g08850-like	IPR001245|IPR011009|IPR013320|IPR003591|IPR000719|IPR017441	Serine-threonine/tyrosine-protein kinase catalytic domain|Protein kinase-like domain|Concanavalin A-like lectin/glucanase, subgroup|Leucine-rich repeat, typical subtype|Protein kinase domain|Protein kinase, ATP binding site	GO:0004672|GO:0006468|GO:0016772|GO:0005524	NULL	NULL
TR83240_c1_g1_i7_m.81863	GO:0016301|GO:0008152|GO:0016020	NULL	probable lrr receptor-like serine threonine-protein kinase at4g08850-like	IPR001611|IPR013320	Leucine-rich repeat|Concanavalin A-like lectin/glucanase, subgroup	GO:0005515	NULL	NULL
TR83242_c3_g1_i1_m.81864	NULL	NULL	NULL	NULL	NULL	NULL	NULL	NULL
TR83243_c1_g1_i1_m.81865	GO:0016021	NULL	amino acid transporter	IPR013057	Amino acid transporter, transmembrane	NULL	NULL	NULL
TR83243_c1_g1_i1_m.81866	NULL	NULL	NULL	NULL	NULL	NULL	NULL	NULL
TR83243_c1_g1_i2_m.81867	GO:0016021	NULL	amino acid transporter	IPR013057	Amino acid transporter, transmembrane	NULL	NULL	NULL
TR83243_c1_g1_i2_m.81868	NULL	NULL	NULL	NULL	NULL	NULL	NULL	NULL
TR83243_c1_g1_i3_m.81869	GO:0016021	NULL	amino acid transporter	IPR013057|IPR001991	Amino acid transporter, transmembrane|Sodium:dicarboxylate symporter	GO:0006835|GO:0016020|GO:0017153	NULL	Reactome: REACT_15518|Reactome: REACT_19419
TR83243_c1_g1_i3_m.81870	NULL	NULL	NULL	NULL	NULL	NULL	NULL	NULL
TR83244_c0_g1_i1_m.81871	GO:0006355|GO:0005524|GO:0000186|GO:0004709|GO:0007178|GO:0009069	EC:2.7.11.25	serine threonine kinase	IPR028324|IPR001245|IPR011009|IPR002290|IPR000719|IPR008271	Serine/threonine-protein kinase CTR1/EDR1|Serine-threonine/tyrosine-protein kinase catalytic domain|Protein kinase-like domain|Serine/threonine- / dual specificity protein kinase, catalytic domain|Protein kinase domain|Serine/threonine-protein kinase, active site	GO:0004672|GO:0006468|GO:0016772|GO:0005524|GO:0004674	NULL	NULL
TR83244_c0_g1_i1_m.81872	GO:0009987|GO:0016772	NULL	map3k delta-1 protein	NULL	NULL	NULL	NULL	NULL
TR83244_c0_g1_i1_m.81873	NULL	NULL	NULL	NULL	NULL	NULL	NULL	NULL
TR83244_c0_g1_i1_m.81874	NULL	NULL	NULL	NULL	NULL	NULL	NULL	NULL
TR83244_c0_g1_i2_m.81875	GO:0006355|GO:0005524|GO:0000186|GO:0004709|GO:0007178|GO:0009069	EC:2.7.11.25	serine threonine kinase	IPR028324|IPR001245|IPR011009|IPR002290|IPR000719|IPR008271	Serine/threonine-protein kinase CTR1/EDR1|Serine-threonine/tyrosine-protein kinase catalytic domain|Protein kinase-like domain|Serine/threonine- / dual specificity protein kinase, catalytic domain|Protein kinase domain|Serine/threonine-protein kinase, active site	GO:0004672|GO:0006468|GO:0016772|GO:0005524|GO:0004674	NULL	NULL
TR83244_c0_g1_i2_m.81876	GO:0009987|GO:0016772	NULL	map3k delta-1 protein	NULL	NULL	NULL	NULL	NULL
TR83244_c0_g1_i2_m.81877	NULL	NULL	NULL	NULL	NULL	NULL	NULL	NULL
TR83244_c0_g1_i2_m.81878	NULL	NULL	NULL	NULL	NULL	NULL	NULL	NULL
TR83244_c0_g1_i3_m.81879	GO:0006355|GO:0005524|GO:0000186|GO:0004709|GO:0007178|GO:0009069	EC:2.7.11.25	serine threonine kinase	IPR028324|IPR001245|IPR000014|IPR011009|IPR002290|IPR000719|IPR008271	Serine/threonine-protein kinase CTR1/EDR1|Serine-threonine/tyrosine-protein kinase catalytic domain|PAS domain|Protein kinase-like domain|Serine/threonine- / dual specificity protein kinase, catalytic domain|Protein kinase domain|Serine/threonine-protein kinase, active site	GO:0004672|GO:0006468|GO:0004871|GO:0007165|GO:0016772|GO:0005524|GO:0004674	NULL	NULL
TR83244_c0_g1_i3_m.81880	NULL	NULL	NULL	NULL	NULL	NULL	NULL	NULL
TR83244_c0_g1_i4_m.81881	GO:0009987|GO:0016772	NULL	serine threonine kinase	NULL	NULL	NULL	NULL	NULL
TR83244_c0_g1_i4_m.81882	GO:0006355|GO:0005524|GO:0000186|GO:0004709|GO:0007178|GO:0009069	EC:2.7.11.25	serine threonine kinase	IPR028324|IPR001245|IPR011009|IPR002290|IPR000719|IPR008271	Serine/threonine-protein kinase CTR1/EDR1|Serine-threonine/tyrosine-protein kinase catalytic domain|Protein kinase-like domain|Serine/threonine- / dual specificity protein kinase, catalytic domain|Protein kinase domain|Serine/threonine-protein kinase, active site	GO:0004672|GO:0006468|GO:0016772|GO:0005524|GO:0004674	NULL	NULL
TR83244_c0_g1_i4_m.81883	GO:0009987|GO:0016772	NULL	map3k delta-1 protein	NULL	NULL	NULL	NULL	NULL
TR83244_c0_g1_i4_m.81884	NULL	NULL	NULL	NULL	NULL	NULL	NULL	NULL
TR83244_c0_g1_i4_m.81885	NULL	NULL	NULL	NULL	NULL	NULL	NULL	NULL
TR83244_c0_g1_i5_m.81886	GO:0006468|GO:0004674|GO:0004871|GO:0006355|GO:0005524|GO:0007165|GO:0009069	EC:2.7.11.0	pas domain-containing protein tyrosine kinase	IPR028324|IPR001245|IPR011009|IPR000719	Serine/threonine-protein kinase CTR1/EDR1|Serine-threonine/tyrosine-protein kinase catalytic domain|Protein kinase-like domain|Protein kinase domain	GO:0004672|GO:0006468|GO:0016772|GO:0005524	NULL	NULL
TR83244_c0_g1_i5_m.81887	GO:0006355|GO:0005524|GO:0000186|GO:0004709|GO:0007178|GO:0009069	EC:2.7.11.25	serine threonine kinase	IPR028324|IPR001245|IPR011009|IPR002290|IPR000719|IPR008271	Serine/threonine-protein kinase CTR1/EDR1|Serine-threonine/tyrosine-protein kinase catalytic domain|Protein kinase-like domain|Serine/threonine- / dual specificity protein kinase, catalytic domain|Protein kinase domain|Serine/threonine-protein kinase, active site	GO:0004672|GO:0006468|GO:0016772|GO:0005524|GO:0004674	NULL	NULL
TR83244_c0_g1_i5_m.81888	GO:0009987|GO:0016772	NULL	map3k delta-1 protein	NULL	NULL	NULL	NULL	NULL
TR83244_c0_g1_i5_m.81889	NULL	NULL	NULL	NULL	NULL	NULL	NULL	NULL
TR83244_c0_g1_i5_m.81890	NULL	NULL	NULL	NULL	NULL	NULL	NULL	NULL
TR83244_c0_g1_i6_m.81891	GO:0006355|GO:0005524|GO:0000186|GO:0004709|GO:0007178|GO:0009069	EC:2.7.11.25	serine threonine kinase	IPR028324|IPR001245|IPR000014|IPR011009|IPR002290|IPR000719|IPR008271	Serine/threonine-protein kinase CTR1/EDR1|Serine-threonine/tyrosine-protein kinase catalytic domain|PAS domain|Protein kinase-like domain|Serine/threonine- / dual specificity protein kinase, catalytic domain|Protein kinase domain|Serine/threonine-protein kinase, active site	GO:0004672|GO:0006468|GO:0004871|GO:0007165|GO:0016772|GO:0005524|GO:0004674	NULL	NULL
TR83244_c0_g1_i6_m.81892	NULL	NULL	NULL	NULL	NULL	NULL	NULL	NULL
TR83246_c0_g1_i1_m.81893	NULL	NULL	NULL	NULL	NULL	NULL	NULL	NULL
TR83246_c0_g1_i3_m.81894	NULL	NULL	NULL	NULL	NULL	NULL	NULL	NULL
TR83246_c0_g1_i4_m.81895	NULL	NULL	NULL	NULL	NULL	NULL	NULL	NULL
TR83247_c0_g1_i1_m.81896	GO:0016023|GO:0009055|GO:0005506|GO:0020037|GO:0070330|GO:0055114|GO:0006118	EC:1.14.14.1	cytochrome p450 94a2-like	IPR001128	Cytochrome P450	GO:0005506|GO:0016705|GO:0020037|GO:0055114	NULL	Reactome: REACT_13433
TR83247_c0_g1_i1_m.81897	GO:0020037|GO:0005506|GO:0009055|GO:0070330|GO:0055114|GO:0006118	EC:1.14.14.1	cytochrome p450 94a1-like	IPR001128|IPR002401	Cytochrome P450|Cytochrome P450, E-class, group I	GO:0005506|GO:0016705|GO:0020037|GO:0055114	NULL	Reactome: REACT_13433
TR83247_c0_g1_i1_m.81898	NULL	NULL	NULL	NULL	NULL	NULL	NULL	NULL
TR83247_c0_g1_i1_m.81899	NULL	NULL	NULL	NULL	NULL	NULL	NULL	NULL
TR83247_c0_g1_i2_m.81900	GO:0016023|GO:0009055|GO:0005506|GO:0020037|GO:0070330|GO:0055114|GO:0006118	EC:1.14.14.1	cytochrome p450 94a1-like	IPR001128	Cytochrome P450	GO:0005506|GO:0016705|GO:0020037|GO:0055114	NULL	Reactome: REACT_13433
TR83247_c0_g1_i2_m.81901	GO:0020037|GO:0005506|GO:0009055|GO:0070330|GO:0055114|GO:0006118	EC:1.14.14.1	cytochrome p450 94a1-like	IPR001128|IPR002401	Cytochrome P450|Cytochrome P450, E-class, group I	GO:0005506|GO:0016705|GO:0020037|GO:0055114	NULL	Reactome: REACT_13433
TR83247_c0_g1_i2_m.81902	NULL	NULL	NULL	NULL	NULL	NULL	NULL	NULL
TR83247_c0_g1_i3_m.81903	GO:0020037|GO:0005506|GO:0009055|GO:0070330|GO:0055114|GO:0006118	EC:1.14.14.1	cytochrome p450 94a1-like	IPR001128|IPR002401	Cytochrome P450|Cytochrome P450, E-class, group I	GO:0005506|GO:0016705|GO:0020037|GO:0055114	NULL	Reactome: REACT_13433
TR83247_c0_g1_i3_m.81904	NULL	NULL	NULL	NULL	NULL	NULL	NULL	NULL
TR83247_c0_g1_i4_m.81905	GO:0020037|GO:0005506|GO:0009055|GO:0070330|GO:0055114|GO:0006118	EC:1.14.14.1	cytochrome p450 94a1-like	IPR001128|IPR002401	Cytochrome P450|Cytochrome P450, E-class, group I	GO:0005506|GO:0016705|GO:0020037|GO:0055114	NULL	Reactome: REACT_13433
TR83247_c0_g1_i4_m.81906	NULL	NULL	NULL	NULL	NULL	NULL	NULL	NULL
TR83248_c3_g1_i2_m.81907	NULL	NULL	NULL	NULL	NULL	NULL	NULL	NULL
TR83248_c3_g1_i2_m.81908	NULL	NULL	NULL	NULL	NULL	NULL	NULL	NULL
TR83249_c0_g2_i1_m.81909	NULL	NULL	NULL	IPR011684	KIP1-like	NULL	NULL	NULL
TR83249_c0_g2_i1_m.81910	NULL	NULL	NULL	NULL	NULL	NULL	NULL	NULL
TR83250_c0_g1_i2_m.81911	GO:0003676|GO:0046872	NULL	cellular nucleic acid-binding protein	IPR001878|IPR025836	Zinc finger, CCHC-type|Zinc knuckle CX2CX4HX4C	GO:0003676|GO:0008270	NULL	NULL
TR83250_c0_g1_i2_m.81912	NULL	NULL	NULL	NULL	NULL	NULL	NULL	NULL
TR83250_c0_g1_i2_m.81913	NULL	NULL	NULL	NULL	NULL	NULL	NULL	NULL
TR83252_c0_g1_i1_m.81914	GO:0070382|GO:0090404|GO:0019900|GO:0007264|GO:0080092|GO:0016787|GO:0045177|GO:0015031|GO:0005525|GO:0005886	NULL	ras-related protein raba4d-like	IPR001806|IPR027417|IPR020849|IPR003578|IPR003579|IPR002041|IPR005225	Small GTPase superfamily|P-loop containing nucleoside triphosphate hydrolase|Small GTPase superfamily, Ras type|Small GTPase superfamily, Rho type|Small GTPase superfamily, Rab type|Ran GTPase|Small GTP-binding protein domain	GO:0005525|GO:0007264|GO:0003924|GO:0006184|GO:0007165|GO:0016020|GO:0005622|GO:0015031|GO:0006886|GO:0006913	NULL	Reactome: REACT_11044
TR83253_c1_g1_i1_m.81915	NULL	NULL	NULL	IPR007608	Senescence regulator S40	NULL	NULL	NULL
TR83253_c1_g1_i1_m.81916	NULL	NULL	NULL	NULL	NULL	NULL	NULL	NULL
TR83253_c1_g1_i2_m.81917	NULL	NULL	NULL	IPR007608	Senescence regulator S40	NULL	NULL	NULL
TR83253_c1_g1_i3_m.81918	NULL	NULL	NULL	IPR007608	Senescence regulator S40	NULL	NULL	NULL
TR83253_c1_g1_i4_m.81919	NULL	NULL	NULL	IPR007608	Senescence regulator S40	NULL	NULL	NULL
TR83253_c1_g1_i4_m.81920	NULL	NULL	NULL	NULL	NULL	NULL	NULL	NULL
TR83255_c0_g1_i1_m.81921	GO:0005622|GO:0003677	NULL	arid bright dna-binding domain-containing protein	IPR002068|IPR001606|IPR008978	Alpha crystallin/Hsp20 domain|ARID/BRIGHT DNA-binding domain|HSP20-like chaperone	GO:0003677|GO:0005622	NULL	NULL
TR83255_c0_g1_i1_m.81922	NULL	NULL	NULL	NULL	NULL	NULL	NULL	NULL
TR83257_c0_g1_i1_m.81923	GO:0006396|GO:0006417|GO:0009941|GO:0009657|GO:0005886	NULL	protein high chlorophyll fluorescent 107	IPR013105|IPR011990|IPR019734|IPR003107|IPR013026	Tetratricopeptide TPR2|Tetratricopeptide-like helical|Tetratricopeptide repeat|RNA-processing protein, HAT helix|Tetratricopeptide repeat-containing domain	GO:0005515|GO:0005622|GO:0006396	NULL	NULL
TR83257_c0_g1_i1_m.81924	NULL	NULL	NULL	NULL	NULL	NULL	NULL	NULL
TR83257_c0_g1_i1_m.81925	NULL	NULL	NULL	NULL	NULL	NULL	NULL	NULL
TR83257_c0_g1_i2_m.81926	GO:0006396|GO:0006417|GO:0009941|GO:0009657|GO:0005886	NULL	protein high chlorophyll fluorescent 107	IPR013105|IPR011990|IPR019734|IPR003107|IPR013026	Tetratricopeptide TPR2|Tetratricopeptide-like helical|Tetratricopeptide repeat|RNA-processing protein, HAT helix|Tetratricopeptide repeat-containing domain	GO:0005515|GO:0005622|GO:0006396	NULL	NULL
TR83257_c0_g1_i2_m.81927	NULL	NULL	NULL	NULL	NULL	NULL	NULL	NULL
TR83257_c0_g1_i2_m.81928	NULL	NULL	NULL	NULL	NULL	NULL	NULL	NULL
TR83259_c0_g1_i1_m.81929	GO:0020037|GO:0050597|GO:0005506|GO:0009055|GO:0055114|GO:0016102|GO:0006118	EC:1.14.13.76	cytochrome p450 90b1-like	IPR001128|IPR002401|IPR017972	Cytochrome P450|Cytochrome P450, E-class, group I|Cytochrome P450, conserved site	GO:0005506|GO:0016705|GO:0020037|GO:0055114	NULL	Reactome: REACT_13433
TR83259_c0_g1_i2_m.81930	GO:0020037|GO:0050597|GO:0005506|GO:0009055|GO:0055114|GO:0016102|GO:0006118	EC:1.14.13.76	cytochrome p450 90b1-like	IPR001128|IPR002401|IPR017972	Cytochrome P450|Cytochrome P450, E-class, group I|Cytochrome P450, conserved site	GO:0005506|GO:0016705|GO:0020037|GO:0055114	NULL	Reactome: REACT_13433
TR83259_c0_g1_i3_m.81931	GO:0020037|GO:0050597|GO:0005506|GO:0009055|GO:0055114|GO:0016102|GO:0006118	EC:1.14.13.76	cytochrome p450 90b1-like	IPR001128|IPR002401|IPR017972	Cytochrome P450|Cytochrome P450, E-class, group I|Cytochrome P450, conserved site	GO:0005506|GO:0016705|GO:0020037|GO:0055114	NULL	Reactome: REACT_13433
TR83259_c0_g1_i4_m.81932	GO:0020037|GO:0050597|GO:0005506|GO:0009055|GO:0055114|GO:0016102|GO:0006118	EC:1.14.13.76	cytochrome p450	IPR001128|IPR002401|IPR017972	Cytochrome P450|Cytochrome P450, E-class, group I|Cytochrome P450, conserved site	GO:0005506|GO:0016705|GO:0020037|GO:0055114	NULL	Reactome: REACT_13433
TR83259_c0_g1_i4_m.81933	GO:0016132|GO:0055114|GO:0009055|GO:0016023|GO:0048366|GO:0020037|GO:0050597|GO:0005506|GO:0016020|GO:0006118|GO:0016102	EC:1.14.13.76	cytochrome p450 90b1-like	IPR001128	Cytochrome P450	GO:0005506|GO:0016705|GO:0020037|GO:0055114	NULL	Reactome: REACT_13433
TR83260_c0_g1_i1_m.81934	NULL	NULL	NULL	NULL	NULL	NULL	NULL	NULL
TR83260_c0_g1_i2_m.81935	NULL	NULL	NULL	IPR001810	F-box domain	GO:0005515	NULL	NULL
TR83260_c0_g1_i3_m.81936	NULL	NULL	NULL	IPR001810	F-box domain	GO:0005515	NULL	NULL
TR83260_c0_g1_i5_m.81937	GO:0005739	NULL	f-box protein	IPR001810	F-box domain	GO:0005515	NULL	NULL
TR83260_c0_g1_i6_m.81938	NULL	NULL	NULL	NULL	NULL	NULL	NULL	NULL
TR83261_c0_g1_i1_m.81939	NULL	NULL	NULL	IPR006565|IPR019473	Bromodomain transcription factor|Transcription factor TFIID, subunit 8, C-terminal	NULL	NULL	NULL
TR83261_c0_g1_i1_m.81940	NULL	NULL	NULL	NULL	NULL	NULL	NULL	NULL
TR83262_c1_g1_i1_m.81941	NULL	NULL	NULL	NULL	NULL	NULL	NULL	NULL
TR83262_c1_g1_i1_m.81942	GO:0009536	NULL	at4g15540 dl3810w	NULL	NULL	NULL	NULL	NULL
TR83262_c1_g1_i1_m.81943	GO:0009536	NULL	at4g15540 dl3810w	NULL	NULL	NULL	NULL	NULL
TR83262_c1_g1_i2_m.81944	GO:0009536	NULL	at4g15540 dl3810w	NULL	NULL	NULL	NULL	NULL
TR83263_c0_g1_i1_m.81945	GO:0005840|GO:0003735|GO:0006397|GO:0016021|GO:0006412|GO:0042254	NULL	organic anion transporter	IPR000620|IPR004853	Drug/metabolite transporter|Triose-phosphate transporter domain	GO:0016020	NULL	NULL
TR83263_c0_g1_i1_m.81946	NULL	NULL	NULL	NULL	NULL	NULL	NULL	NULL
TR83263_c0_g1_i1_m.81947	NULL	NULL	NULL	NULL	NULL	NULL	NULL	NULL
TR83266_c1_g1_i1_m.81948	GO:0009725|GO:0009409|GO:0003677|GO:0003682|GO:0016740|GO:0005634|GO:0008270|GO:0000785	NULL	transcriptional adapter ada2a	IPR009057|IPR007526	Homeodomain-like|SWIRM domain	GO:0003677|GO:0005515	NULL	NULL
TR83266_c1_g1_i1_m.81949	GO:0009725|GO:0008270|GO:0009409|GO:0003677|GO:0050794|GO:0006351|GO:0003682|GO:0005634|GO:0000785	NULL	transcriptional adapter ada2-like	IPR001005|IPR000433|IPR009057|IPR017884	SANT/Myb domain|Zinc finger, ZZ-type|Homeodomain-like|SANT domain	GO:0003682|GO:0008270|GO:0003677	NULL	NULL
TR83266_c1_g1_i2_m.81950	GO:0008270|GO:0009735|GO:0003677|GO:0009733|GO:0016740|GO:0009631|GO:0042127|GO:0003713|GO:0003682|GO:0005667|GO:0045941|GO:0000785	NULL	histone acetyltransferase complex component	IPR001005|IPR009057|IPR017884	SANT/Myb domain|Homeodomain-like|SANT domain	GO:0003682|GO:0003677	NULL	NULL
TR83266_c1_g1_i3_m.81951	GO:0009987|GO:0046872|GO:0009409	NULL	histone acetyltransferase complex component	IPR001005|IPR000433|IPR009057|IPR016827|IPR007526|IPR017884	SANT/Myb domain|Zinc finger, ZZ-type|Homeodomain-like|Transcriptional adaptor 2|SWIRM domain|SANT domain	GO:0003682|GO:0008270|GO:0003677|GO:0005515	NULL	NULL
TR83266_c1_g1_i4_m.81952	GO:0009725|GO:0009409|GO:0003677|GO:0003682|GO:0016740|GO:0005634|GO:0008270|GO:0000785	NULL	transcriptional adapter ada2a	IPR009057|IPR007526	Homeodomain-like|SWIRM domain	GO:0003677|GO:0005515	NULL	NULL
TR83266_c1_g1_i4_m.81953	GO:0009725|GO:0008270|GO:0009409|GO:0003677|GO:0050794|GO:0006351|GO:0003682|GO:0005634|GO:0000785	NULL	transcriptional adapter ada2-like	IPR001005|IPR000433|IPR009057|IPR017884	SANT/Myb domain|Zinc finger, ZZ-type|Homeodomain-like|SANT domain	GO:0003682|GO:0008270|GO:0003677	NULL	NULL
TR83266_c1_g1_i5_m.81954	GO:0009725|GO:0009409|GO:0003677|GO:0003682|GO:0016740|GO:0005634|GO:0008270|GO:0000785	NULL	transcriptional adapter ada2a	IPR009057|IPR007526	Homeodomain-like|SWIRM domain	GO:0003677|GO:0005515	NULL	NULL
TR83266_c1_g1_i5_m.81955	GO:0009725|GO:0008270|GO:0009409|GO:0003677|GO:0050794|GO:0006351|GO:0003682|GO:0005634|GO:0000785	NULL	transcriptional adapter ada2-like	IPR001005|IPR000433|IPR009057|IPR017884	SANT/Myb domain|Zinc finger, ZZ-type|Homeodomain-like|SANT domain	GO:0003682|GO:0008270|GO:0003677	NULL	NULL
TR83266_c1_g1_i6_m.81956	GO:0009725|GO:0008270|GO:0009409|GO:0003677|GO:0050794|GO:0006351|GO:0003682|GO:0005634|GO:0000785	NULL	transcriptional adapter ada2-like	IPR001005|IPR000433|IPR009057|IPR017884	SANT/Myb domain|Zinc finger, ZZ-type|Homeodomain-like|SANT domain	GO:0003682|GO:0008270|GO:0003677	NULL	NULL
TR83266_c1_g1_i6_m.81957	GO:0003713|GO:0042127|GO:0003677|GO:0003682|GO:0009733|GO:0009735|GO:0016740|GO:0009631|GO:0008270|GO:0005667|GO:0045941|GO:0000785	NULL	histone acetyltransferase complex component	NULL	NULL	NULL	NULL	NULL
TR83266_c1_g1_i7_m.81958	GO:0008270|GO:0009735|GO:0006355|GO:0003677|GO:0009733|GO:0016740|GO:0009631|GO:0042127|GO:0003713|GO:0003682|GO:0005667|GO:0045941|GO:0000785	NULL	histone acetyltransferase complex component	IPR001005|IPR009057|IPR017884	SANT/Myb domain|Homeodomain-like|SANT domain	GO:0003682|GO:0003677	NULL	NULL
TR83267_c0_g1_i1_m.81959	GO:0005783	NULL	24 kda seed maturation protein	IPR003388	Reticulon	NULL	NULL	NULL
TR83267_c0_g1_i1_m.81960	NULL	NULL	NULL	NULL	NULL	NULL	NULL	NULL
TR83268_c0_g1_i1_m.81961	GO:0005975|GO:0010598|GO:0030246|GO:0009773|GO:0003824|GO:0009535	NULL	ndh-dependent cyclic electron flow 1	IPR011013|IPR014718	Galactose mutarotase-like domain|Glycoside hydrolase-type carbohydrate-binding, subgroup	GO:0003824|GO:0005975|GO:0030246	NULL	NULL
TR83268_c1_g1_i3_m.81962	NULL	NULL	NULL	NULL	NULL	NULL	NULL	NULL
TR83269_c0_g1_i1_m.81963	GO:0009311|GO:0004573	EC:3.2.1.106	glycoside hydrolase family 63 protein	IPR004888|IPR008928	Glycoside hydrolase, family 63|Six-hairpin glycosidase-like	GO:0004573|GO:0009311|GO:0003824	EC:3.2.1.106	KEGG: 00510+3.2.1.106
TR83269_c0_g1_i1_m.81964	NULL	NULL	NULL	NULL	NULL	NULL	NULL	NULL
TR83269_c0_g1_i1_m.81965	NULL	NULL	NULL	NULL	NULL	NULL	NULL	NULL
TR83270_c0_g1_i1_m.81966	NULL	NULL	NULL	IPR006171	Toprim domain	NULL	NULL	NULL
TR83270_c0_g1_i2_m.81967	NULL	NULL	NULL	IPR027032|IPR006171	Twinkle protein|Toprim domain	GO:0003697|GO:0043139	NULL	NULL
TR83270_c0_g1_i3_m.81968	NULL	NULL	NULL	NULL	NULL	NULL	NULL	NULL
TR83270_c0_g1_i4_m.81969	NULL	NULL	NULL	IPR006171	Toprim domain	NULL	NULL	NULL
TR83270_c0_g1_i5_m.81970	NULL	NULL	NULL	IPR006171	Toprim domain	NULL	NULL	NULL
TR83271_c1_g1_i1_m.81971	NULL	NULL	NULL	NULL	NULL	NULL	NULL	NULL
TR83271_c1_g1_i1_m.81972	NULL	NULL	NULL	NULL	NULL	NULL	NULL	NULL
TR83271_c1_g1_i2_m.81973	NULL	NULL	NULL	NULL	NULL	NULL	NULL	NULL
TR83271_c2_g1_i1_m.81974	NULL	NULL	NULL	NULL	NULL	NULL	NULL	NULL
TR83271_c2_g1_i3_m.81975	NULL	NULL	NULL	NULL	NULL	NULL	NULL	NULL
TR83271_c2_g2_i1_m.81976	GO:0008270|GO:0005622	NULL	ubx domain-containing protein 1-a-like	IPR018997|IPR006567	PUB domain|PUG domain	GO:0005515	NULL	NULL
TR83271_c2_g2_i1_m.81977	GO:0008270|GO:0005622	NULL	ubx domain-containing protein 1-a-like	IPR000449|IPR009060|IPR015940	Ubiquitin-associated domain/translation elongation factor EF-Ts, N-terminal|UBA-like|Ubiquitin-associated/translation elongation factor EF1B, N-terminal, eukaryote	GO:0005515	NULL	NULL
TR83271_c2_g2_i2_m.81978	NULL	NULL	NULL	IPR000449|IPR018997|IPR009060|IPR015940	Ubiquitin-associated domain/translation elongation factor EF-Ts, N-terminal|PUB domain|UBA-like|Ubiquitin-associated/translation elongation factor EF1B, N-terminal, eukaryote	GO:0005515	NULL	NULL
TR83271_c2_g2_i3_m.81979	NULL	NULL	NULL	IPR000449|IPR018997|IPR009060|IPR015940|IPR006567	Ubiquitin-associated domain/translation elongation factor EF-Ts, N-terminal|PUB domain|UBA-like|Ubiquitin-associated/translation elongation factor EF1B, N-terminal, eukaryote|PUG domain	GO:0005515	NULL	NULL
TR83271_c2_g2_i4_m.81980	NULL	NULL	NULL	IPR000449|IPR009060|IPR015940	Ubiquitin-associated domain/translation elongation factor EF-Ts, N-terminal|UBA-like|Ubiquitin-associated/translation elongation factor EF1B, N-terminal, eukaryote	GO:0005515	NULL	NULL
TR83271_c2_g2_i4_m.81981	GO:0008270|GO:0005622	NULL	ubx domain-containing protein 1-a-like	IPR018997|IPR006567	PUB domain|PUG domain	GO:0005515	NULL	NULL
TR83271_c2_g2_i5_m.81982	NULL	NULL	NULL	IPR018997|IPR006567	PUB domain|PUG domain	GO:0005515	NULL	NULL
TR83271_c2_g2_i5_m.81983	GO:0008270|GO:0005622	NULL	ubx domain-containing protein 1-a-like	IPR000449|IPR009060|IPR015940	Ubiquitin-associated domain/translation elongation factor EF-Ts, N-terminal|UBA-like|Ubiquitin-associated/translation elongation factor EF1B, N-terminal, eukaryote	GO:0005515	NULL	NULL
TR83272_c0_g1_i1_m.81984	NULL	NULL	NULL	NULL	NULL	NULL	NULL	NULL
TR83273_c1_g1_i1_m.81985	NULL	NULL	NULL	NULL	NULL	NULL	NULL	NULL
TR83273_c1_g2_i1_m.81986	NULL	NULL	NULL	NULL	NULL	NULL	NULL	NULL
TR83273_c2_g1_i1_m.81987	NULL	NULL	NULL	NULL	NULL	NULL	NULL	NULL
TR83273_c2_g2_i1_m.81988	NULL	NULL	NULL	IPR018490	Cyclic nucleotide-binding-like	NULL	NULL	NULL
TR83273_c3_g1_i1_m.81989	GO:0005216|GO:0006811	NULL	cyclic nucleotide-gated ion channel 1	IPR018490|IPR014710|IPR000595	Cyclic nucleotide-binding-like|RmlC-like jelly roll fold|Cyclic nucleotide-binding domain	NULL	NULL	NULL
TR83273_c3_g1_i1_m.81990	NULL	NULL	NULL	NULL	NULL	NULL	NULL	NULL
TR83273_c3_g1_i2_m.81991	NULL	NULL	NULL	IPR018490|IPR014710|IPR000595	Cyclic nucleotide-binding-like|RmlC-like jelly roll fold|Cyclic nucleotide-binding domain	NULL	NULL	NULL
TR83273_c3_g1_i2_m.81992	NULL	NULL	NULL	NULL	NULL	NULL	NULL	NULL
TR83273_c3_g1_i3_m.81993	NULL	NULL	NULL	NULL	NULL	NULL	NULL	NULL
TR83273_c3_g1_i4_m.81994	GO:0016020|GO:0005261|GO:0006812	NULL	probable cyclic nucleotide-gated ion channel chloroplastic-like	NULL	NULL	NULL	NULL	NULL
TR83273_c3_g2_i1_m.81995	GO:0016020|GO:0005216|GO:0006811	NULL	cyclic nucleotide-gated ion channel 1-like	NULL	NULL	NULL	NULL	NULL
TR83273_c3_g2_i2_m.81996	GO:0006810	NULL	cyclic nucleotide-gated ion channel 1	NULL	NULL	NULL	NULL	NULL
TR83273_c3_g2_i3_m.81997	GO:0005216|GO:0006811	NULL	cyclic nucleotide-gated ion channel 1-like	NULL	NULL	NULL	NULL	NULL
TR83273_c3_g2_i5_m.81998	GO:0005216|GO:0006811	NULL	cyclic nucleotide gated channel	NULL	NULL	NULL	NULL	NULL
TR83273_c3_g2_i6_m.81999	GO:0005216|GO:0006811	NULL	cyclic nucleotide-gated ion channel 1	NULL	NULL	NULL	NULL	NULL
TR83273_c3_g2_i7_m.82000	GO:0005216|GO:0006811	NULL	cyclic nucleotide-gated ion channel 1	NULL	NULL	NULL	NULL	NULL
TR83273_c3_g3_i1_m.82001	GO:0016020|GO:0005216|GO:0006811	NULL	cyclic nucleotide-gated ion channel 1-like	IPR018490|IPR014710|IPR000595	Cyclic nucleotide-binding-like|RmlC-like jelly roll fold|Cyclic nucleotide-binding domain	NULL	NULL	NULL
TR83273_c3_g3_i1_m.82002	NULL	NULL	NULL	NULL	NULL	NULL	NULL	NULL
TR83273_c3_g3_i2_m.82003	GO:0006810	NULL	protein	IPR018490|IPR014710|IPR000595	Cyclic nucleotide-binding-like|RmlC-like jelly roll fold|Cyclic nucleotide-binding domain	NULL	NULL	NULL
TR83273_c3_g3_i3_m.82004	NULL	NULL	NULL	IPR018490|IPR014710|IPR000595	Cyclic nucleotide-binding-like|RmlC-like jelly roll fold|Cyclic nucleotide-binding domain	NULL	NULL	NULL
TR83273_c3_g3_i4_m.82005	GO:0005261|GO:0006812	NULL	cyclic nucleotide-gated ion channel 1	IPR018490|IPR014710|IPR000595	Cyclic nucleotide-binding-like|RmlC-like jelly roll fold|Cyclic nucleotide-binding domain	NULL	NULL	NULL
TR83273_c3_g3_i5_m.82006	NULL	NULL	NULL	NULL	NULL	NULL	NULL	NULL
TR83273_c3_g3_i5_m.82007	GO:0016740|GO:0005216|GO:0006811	NULL	protein	IPR018490|IPR014710|IPR000595	Cyclic nucleotide-binding-like|RmlC-like jelly roll fold|Cyclic nucleotide-binding domain	NULL	NULL	NULL
TR83273_c3_g3_i6_m.82008	GO:0016020|GO:0005216|GO:0006811	NULL	cyclic nucleotide-gated ion channel 1-like	IPR018490|IPR014710|IPR000595	Cyclic nucleotide-binding-like|RmlC-like jelly roll fold|Cyclic nucleotide-binding domain	NULL	NULL	NULL
TR83273_c3_g3_i6_m.82009	NULL	NULL	NULL	NULL	NULL	NULL	NULL	NULL
TR83273_c3_g3_i7_m.82010	GO:0016020|GO:0005216|GO:0006811	NULL	protein	IPR018490|IPR014710|IPR000595	Cyclic nucleotide-binding-like|RmlC-like jelly roll fold|Cyclic nucleotide-binding domain	NULL	NULL	NULL
TR83273_c5_g1_i1_m.82011	GO:0006810|GO:0016020	NULL	cyclic nucleotide-gated ion channel 1-like	NULL	NULL	NULL	NULL	NULL
TR83275_c1_g1_i1_m.82012	GO:0005777|GO:0009055|GO:0008482|GO:0030151|GO:0010477|GO:0015994|GO:0043546|GO:0005739|GO:0055114|GO:0006118|GO:0006790	EC:1.8.3.1	sulfite oxidase	IPR000572|IPR005066|IPR014756|IPR008335	Oxidoreductase, molybdopterin-binding domain|Moybdenum cofactor oxidoreductase, dimerisation|Eukaryotic molybdopterin oxidoreductase|Immunoglobulin E-set	GO:0009055|GO:0055114|GO:0016491|GO:0030151|GO:0046872	NULL	NULL
TR83275_c1_g1_i2_m.82013	GO:0005777|GO:0009055|GO:0008482|GO:0030151|GO:0010477|GO:0015994|GO:0043546|GO:0005739|GO:0055114|GO:0006118|GO:0006790	EC:1.8.3.1	sulfite oxidase	IPR000572|IPR005066|IPR014756|IPR008335	Oxidoreductase, molybdopterin-binding domain|Moybdenum cofactor oxidoreductase, dimerisation|Eukaryotic molybdopterin oxidoreductase|Immunoglobulin E-set	GO:0009055|GO:0055114|GO:0016491|GO:0030151|GO:0046872	NULL	NULL
TR83279_c0_g1_i1_m.82014	GO:0006855|GO:0016020|GO:0015297|GO:0015238	NULL	mate efflux family protein	NULL	NULL	NULL	NULL	NULL
TR83280_c0_g1_i1_m.82015	GO:0016568|GO:0006281|GO:0006355|GO:0004842|GO:0005524|GO:0016567|GO:0030435|GO:0005737|GO:0005634	EC:6.3.2.19	ubiquitin-conjugating enzyme	IPR000608|IPR016135|IPR023313	Ubiquitin-conjugating enzyme, E2|Ubiquitin-conjugating enzyme/RWD-like|Ubiquitin-conjugating enzyme, active site	GO:0016881	NULL	UniPathway: UPA00143
TR83283_c0_g1_i1_m.82016	NULL	NULL	NULL	NULL	NULL	NULL	NULL	NULL
TR83288_c0_g1_i1_m.82017	NULL	NULL	NULL	NULL	NULL	NULL	NULL	NULL
TR83294_c0_g1_i1_m.82018	NULL	NULL	NULL	NULL	NULL	NULL	NULL	NULL
TR83294_c0_g1_i1_m.82019	GO:0016020	NULL	lmbr1 domain-containing protein	NULL	NULL	NULL	NULL	NULL
TR83294_c0_g1_i1_m.82020	NULL	NULL	NULL	NULL	NULL	NULL	NULL	NULL
TR83296_c0_g1_i1_m.82021	GO:0016020|GO:0016740	NULL	heparan-alpha-glucosaminide n-acetyltransferase-like	NULL	NULL	NULL	NULL	NULL
TR83305_c0_g1_i1_m.82022	GO:0005737|GO:0043581|GO:0006950|GO:0005524	NULL	heat shock protein hsp88	IPR013126	Heat shock protein 70 family	NULL	NULL	NULL
TR83305_c0_g1_i1_m.82023	NULL	NULL	NULL	NULL	NULL	NULL	NULL	NULL
TR83312_c0_g1_i1_m.82024	GO:0009055|GO:0008137|GO:0016020|GO:0006118|GO:0006120|GO:0006744|GO:0006814|GO:0015992	EC:1.6.5.3	hypothetical protein [Trypanosoma cruzi strain CL Brener]	NULL	NULL	NULL	NULL	NULL
TR83312_c0_g1_i1_m.82025	NULL	NULL	NULL	NULL	NULL	NULL	NULL	NULL
TR83312_c0_g1_i1_m.82026	NULL	NULL	NULL	NULL	NULL	NULL	NULL	NULL
TR83327_c0_g1_i1_m.82027	NULL	NULL	NULL	IPR003388	Reticulon	NULL	NULL	NULL
TR83334_c0_g1_i1_m.82028	GO:0016020|GO:0005216|GO:0006811	NULL	cyclic nucleotide-gated ion channel 1-like	IPR000595|IPR018490|IPR014710	Cyclic nucleotide-binding domain|Cyclic nucleotide-binding-like|RmlC-like jelly roll fold	NULL	NULL	NULL
TR83336_c0_g1_i1_m.82029	NULL	NULL	NULL	NULL	NULL	NULL	NULL	NULL
TR83336_c0_g1_i1_m.82030	GO:0004643|GO:0005829|GO:0003937|GO:0009060|GO:0030437|GO:0006189|GO:0006144|GO:0042720	EC:2.1.2.3|EC:3.5.4.10	bifunctional purine biosynthesis protein ade16	IPR002695|IPR016193|IPR024051	AICARFT/IMPCHase bienzyme|Cytidine deaminase-like|AICAR transformylase domain	GO:0003937|GO:0004643|GO:0006164|GO:0003824	EC:3.5.4.10+2.1.2.3|EC:2.1.2.3	KEGG: 00230+3.5.4.10+2.1.2.3|KEGG: 00670+2.1.2.3|MetaCyc: PWY-6123|MetaCyc: PWY-6124|MetaCyc: PWY-7234|UniPathway: UPA00074|UniPathway: UPA00074
TR83340_c0_g1_i1_m.82031	NULL	NULL	NULL	IPR026103	Harbinger transposase-derived nuclease	NULL	NULL	NULL
TR83350_c0_g1_i1_m.82032	NULL	NULL	NULL	NULL	NULL	NULL	NULL	NULL
TR83351_c0_g1_i1_m.82033	NULL	NULL	NULL	NULL	NULL	NULL	NULL	NULL
TR83355_c0_g1_i1_m.82034	GO:0005730|GO:0032040|GO:0000447|GO:0000480|GO:0000472	NULL	rrna-processing protein fcf1	IPR006984|IPR002716	rRNA-processing protein Fcf1/Utp23|PIN domain	GO:0032040	NULL	NULL
TR83358_c0_g1_i1_m.82035	NULL	NULL	NULL	NULL	NULL	NULL	NULL	NULL
TR83363_c0_g1_i1_m.82036	NULL	NULL	NULL	NULL	NULL	NULL	NULL	NULL
TR83363_c0_g1_i1_m.82037	NULL	NULL	NULL	NULL	NULL	NULL	NULL	NULL
TR83367_c0_g1_i1_m.82038	GO:0003676|GO:0000166	NULL	rna-binding protein rnp24	IPR012677|IPR000504	Nucleotide-binding, alpha-beta plait|RNA recognition motif domain	GO:0000166|GO:0003676	NULL	NULL
TR83367_c0_g1_i1_m.82039	NULL	NULL	NULL	NULL	NULL	NULL	NULL	NULL
TR83368_c0_g1_i1_m.82040	GO:0005737|GO:0006511|GO:0004221|GO:0016579	EC:3.1.2.15	proteophosphoglycan ppg4	NULL	NULL	NULL	NULL	NULL
TR83372_c0_g1_i1_m.82041	NULL	NULL	NULL	NULL	NULL	NULL	NULL	NULL
TR83372_c0_g1_i1_m.82042	NULL	NULL	NULL	NULL	NULL	NULL	NULL	NULL
TR83373_c0_g1_i1_m.82043	NULL	NULL	NULL	NULL	NULL	NULL	NULL	NULL
TR83374_c0_g1_i1_m.82044	NULL	NULL	NULL	NULL	NULL	NULL	NULL	NULL
TR83381_c0_g1_i1_m.82045	NULL	NULL	NULL	NULL	NULL	NULL	NULL	NULL
TR83381_c0_g1_i1_m.82046	NULL	NULL	NULL	NULL	NULL	NULL	NULL	NULL
TR83381_c0_g2_i1_m.82047	NULL	NULL	NULL	NULL	NULL	NULL	NULL	NULL
TR83381_c0_g2_i1_m.82048	NULL	NULL	NULL	NULL	NULL	NULL	NULL	NULL
TR83381_c0_g2_i1_m.82049	NULL	NULL	NULL	NULL	NULL	NULL	NULL	NULL
TR83381_c0_g2_i1_m.82050	NULL	NULL	NULL	NULL	NULL	NULL	NULL	NULL
TR83383_c0_g1_i1_m.82051	GO:0005840	NULL	60s ribosomal protein	IPR005721|IPR001063	Ribosomal protein L22/L17, eukaryotic/archaeal|Ribosomal protein L22/L17	GO:0003735|GO:0006412|GO:0015934|GO:0005840	NULL	NULL
TR83383_c0_g1_i1_m.82052	NULL	NULL	NULL	NULL	NULL	NULL	NULL	NULL
TR83388_c0_g1_i1_m.82053	GO:0044238|GO:0003824|GO:0071704	NULL	family protein	NULL	NULL	NULL	NULL	NULL
TR83391_c0_g1_i1_m.82054	NULL	NULL	NULL	NULL	NULL	NULL	NULL	NULL
TR83393_c0_g1_i1_m.82055	NULL	NULL	NULL	NULL	NULL	NULL	NULL	NULL
TR83399_c0_g1_i1_m.82056	GO:0006457|GO:0005788|GO:0009055|GO:0045454|GO:0006662|GO:0010181|GO:0003756|GO:0015035|GO:0055114|GO:0006118	EC:5.3.4.1	protein disulfide isomerase	IPR012336	Thioredoxin-like fold	NULL	NULL	NULL
TR83399_c0_g1_i1_m.82057	NULL	NULL	NULL	NULL	NULL	NULL	NULL	NULL
TR83401_c0_g1_i1_m.82058	GO:0016798	NULL	glycoside hydrolase family 47 protein	IPR001382	Glycoside hydrolase, family 47	GO:0004571|GO:0005509|GO:0016020	NULL	NULL
TR83403_c0_g1_i1_m.82059	NULL	NULL	NULL	NULL	NULL	NULL	NULL	NULL
TR83403_c0_g1_i1_m.82060	GO:0008026|GO:0003723|GO:0005524|GO:0005634|GO:0009536	NULL	nucleolar rna helicase ii	IPR011545|IPR027417|IPR014001	DNA/RNA helicase, DEAD/DEAH box type, N-terminal|P-loop containing nucleoside triphosphate hydrolase|Helicase, superfamily 1/2, ATP-binding domain	GO:0003676|GO:0005524|GO:0008026	NULL	NULL
TR83404_c0_g1_i1_m.82061	GO:0003878|GO:0006104|GO:0004775|GO:0048037|GO:0042645|GO:0000166|GO:0019643|GO:0042709	EC:2.3.3.8|EC:6.2.1.5	succinate- ligase	IPR003781|IPR016040	CoA-binding|NAD(P)-binding domain	GO:0048037	NULL	NULL
TR83406_c0_g1_i1_m.82062	NULL	NULL	NULL	IPR024553	Domain of unknown function DUF2828	NULL	NULL	NULL
TR83407_c0_g1_i1_m.82063	GO:0016740	NULL	eukaryotic translation initiation factor subunit eif2b-	IPR001451|IPR011004	Bacterial transferase hexapeptide repeat|Trimeric LpxA-like	NULL	NULL	NULL
TR83409_c0_g1_i1_m.82064	GO:0016639|GO:0006520|GO:0006118	EC:1.4.1.0	glutamate dehydrogenase	IPR006096|IPR016040	Glutamate/phenylalanine/leucine/valine dehydrogenase, C-terminal|NAD(P)-binding domain	GO:0006520|GO:0016491|GO:0055114	NULL	NULL
TR83409_c0_g1_i1_m.82065	NULL	NULL	NULL	NULL	NULL	NULL	NULL	NULL
TR83409_c0_g1_i1_m.82066	NULL	NULL	NULL	NULL	NULL	NULL	NULL	NULL
TR83416_c0_g1_i1_m.82067	NULL	NULL	NULL	NULL	NULL	NULL	NULL	NULL
TR83417_c0_g1_i1_m.82068	GO:0032040|GO:0006364	NULL	hypothetical protein [Trypanosoma brucei TREU927]	IPR001680|IPR017986|IPR015943|IPR019775	WD40 repeat|WD40-repeat-containing domain|WD40/YVTN repeat-like-containing domain|WD40 repeat, conserved site	GO:0005515	NULL	NULL
TR83419_c0_g1_i1_m.82069	NULL	NULL	NULL	NULL	NULL	NULL	NULL	NULL
TR83422_c0_g1_i1_m.82070	NULL	NULL	NULL	NULL	NULL	NULL	NULL	NULL
TR83424_c0_g1_i1_m.82071	GO:0005840	NULL	60s ribosomal protein l24	IPR000988|IPR023441	Ribosomal protein L24e-related|Ribosomal protein L24e domain	NULL	NULL	NULL
TR83424_c0_g1_i1_m.82072	NULL	NULL	NULL	NULL	NULL	NULL	NULL	NULL
TR83424_c0_g1_i1_m.82073	NULL	NULL	NULL	NULL	NULL	NULL	NULL	NULL
TR83429_c0_g1_i1_m.82074	NULL	NULL	NULL	IPR012946	X8	NULL	NULL	NULL
TR83429_c0_g1_i1_m.82075	NULL	NULL	NULL	NULL	NULL	NULL	NULL	NULL
TR83432_c0_g1_i1_m.82076	NULL	NULL	NULL	NULL	NULL	NULL	NULL	NULL
TR83433_c0_g1_i1_m.82077	NULL	NULL	NULL	NULL	NULL	NULL	NULL	NULL
TR83433_c0_g1_i1_m.82078	GO:0006810|GO:0016021|GO:0042626|GO:0006200|GO:0005524	NULL	abc drug exporter	IPR003439	ABC transporter-like	GO:0005524|GO:0016887	NULL	NULL
TR83435_c0_g1_i1_m.82079	GO:0005622	NULL	60s ribosomal protein l35	IPR001854	Ribosomal protein L29	GO:0003735|GO:0005622|GO:0005840|GO:0006412	NULL	NULL
TR83436_c0_g1_i1_m.82080	NULL	NULL	NULL	IPR001568|IPR018188	Ribonuclease T2-like|Ribonuclease T2, active site	GO:0003723|GO:0033897	NULL	NULL
TR83437_c0_g1_i1_m.82081	GO:0032508|GO:0003676|GO:0006307|GO:0006355|GO:0005524|GO:0043140|GO:0008283|GO:0005794|GO:0005634|GO:0005657	NULL	rna helicase	IPR001650|IPR027417	Helicase, C-terminal|P-loop containing nucleoside triphosphate hydrolase	GO:0003676|GO:0004386|GO:0005524	NULL	NULL
TR83439_c0_g1_i1_m.82082	NULL	NULL	NULL	NULL	NULL	NULL	NULL	NULL
TR83439_c0_g1_i1_m.82083	NULL	NULL	NULL	NULL	NULL	NULL	NULL	NULL
TR83441_c0_g1_i1_m.82084	GO:0003861|GO:0051539|GO:0009570|GO:0046686|GO:0019761|GO:0050486|GO:0009097|GO:0009098|GO:0009099|GO:0009316	EC:4.2.1.33|EC:5.4.4.0	3-isopropylmalate dehydratase	IPR015937|IPR015930|IPR001030|IPR015931	Aconitase/isopropylmalate dehydratase|Aconitase B, iron-sulphur-binding, bacterial|Aconitase/3-isopropylmalate dehydratase large subunit, alpha/beta/alpha|Aconitase/3-isopropylmalate dehydratase large subunit, alpha/beta/alpha, subdomain 1/3	GO:0008152|GO:0003994|GO:0006099|GO:0051539	EC:4.2.1.33	KEGG: 00290+4.2.1.33|UniPathway: UPA00048
TR83442_c0_g1_i1_m.82085	GO:0003743|GO:0006367|GO:0006355|GO:0005672|GO:0005840|GO:0006446	NULL	transcription initiation factor iia small chain	IPR003194|IPR015872|IPR015871|IPR009083|IPR009088	Transcription initiation factor IIA, gamma subunit|Transcription initiation factor IIA, gamma subunit, N-terminal|Transcription initiation factor IIA, gamma subunit, C-terminal|Transcription factor IIA, helical|Transcription factor IIA, beta-barrel	GO:0005672|GO:0006367	NULL	NULL
TR83444_c0_g1_i1_m.82086	NULL	NULL	NULL	NULL	NULL	NULL	NULL	NULL
TR83446_c0_g1_i1_m.82087	GO:0019904	NULL	14-3-3 zeta	IPR000308|IPR023410|IPR023409	14-3-3 protein|14-3-3 domain|14-3-3 protein, conserved site	GO:0019904	NULL	NULL
TR83447_c0_g1_i1_m.82088	GO:0050660|GO:0046872|GO:0020037|GO:0003995|GO:0055114|GO:0006118	EC:1.3.99.3	cyt-b5-pb	IPR001199|IPR018506	Cytochrome b5-like heme/steroid binding domain|Cytochrome b5, heme-binding site	GO:0020037	NULL	NULL
TR83447_c0_g1_i1_m.82089	NULL	NULL	NULL	NULL	NULL	NULL	NULL	NULL
TR83447_c0_g2_i1_m.82090	GO:0050660|GO:0046872|GO:0020037|GO:0003995|GO:0055114|GO:0006118	EC:1.3.99.3	cyt-b5-pb	IPR001199|IPR018506	Cytochrome b5-like heme/steroid binding domain|Cytochrome b5, heme-binding site	GO:0020037	NULL	NULL
TR83447_c0_g2_i1_m.82091	NULL	NULL	NULL	NULL	NULL	NULL	NULL	NULL
TR83449_c0_g1_i1_m.82092	GO:0003743|GO:0000054|GO:0005730|GO:0043581|GO:0042273|GO:0043023|GO:0043022|GO:0042256|GO:0005840|GO:0006446	NULL	eukaryotic translation initiation factor 6	IPR002769	Translation initiation factor IF6	GO:0042256|GO:0043022	NULL	NULL
TR83449_c0_g1_i1_m.82093	NULL	NULL	NULL	NULL	NULL	NULL	NULL	NULL
TR83449_c0_g1_i1_m.82094	NULL	NULL	NULL	NULL	NULL	NULL	NULL	NULL
TR83450_c0_g1_i1_m.82095	NULL	NULL	NULL	NULL	NULL	NULL	NULL	NULL
TR83452_c0_g1_i1_m.82096	GO:0005779|GO:0016559	NULL	related to peroxin-11	IPR008733	Peroxisomal biogenesis factor 11	GO:0005779|GO:0016559	NULL	NULL
TR83453_c0_g1_i1_m.82097	NULL	NULL	NULL	NULL	NULL	NULL	NULL	NULL
TR83455_c0_g1_i1_m.82098	GO:0050660|GO:0055114|GO:0004361|GO:0006118|GO:0006554|GO:0006568|GO:0006631|GO:0018874	EC:1.3.99.7	glutaryl- dehydrogenase	IPR009075|IPR006091|IPR013786|IPR009100	Acyl-CoA dehydrogenase/oxidase C-terminal|Acyl-CoA oxidase/dehydrogenase, central domain|Acyl-CoA dehydrogenase/oxidase, N-terminal|Acyl-CoA dehydrogenase/oxidase, N-terminal and middle domain	GO:0016627|GO:0055114|GO:0003995|GO:0008152|GO:0050660	NULL	NULL
TR83457_c0_g1_i1_m.82099	GO:0005840|GO:0051287|GO:0003735|GO:0000287|GO:0016616|GO:0006412|GO:0055114|GO:0042254	EC:1.1.1.0	ribosomal protein l27	IPR001684|IPR018261	Ribosomal protein L27|Ribosomal protein L27, conserved site	GO:0003735|GO:0005622|GO:0005840|GO:0006412	NULL	NULL
TR83460_c0_g1_i1_m.82100	NULL	NULL	NULL	NULL	NULL	NULL	NULL	NULL
TR83462_c0_g1_i1_m.82101	NULL	NULL	NULL	NULL	NULL	NULL	NULL	NULL
TR83463_c0_g1_i1_m.82102	GO:0005829|GO:0019898|GO:0070273|GO:0006623|GO:0006890|GO:0034067|GO:0019899|GO:0030968|GO:0005794|GO:0005634	NULL	vacuolar protein sorting-associated protein 74	IPR008628	Golgi phosphoprotein 3	NULL	NULL	NULL
TR83466_c0_g1_i1_m.82103	GO:0006355|GO:0006354|GO:0003677|GO:0046975|GO:0010452|GO:0005694|GO:0005634	NULL	histone-lysine n-methyltransferase	IPR001214|IPR003616	SET domain|Post-SET domain	GO:0005515	EC:2.1.1.43	KEGG: 00310+2.1.1.43
TR83468_c0_g1_i1_m.82104	NULL	NULL	NULL	IPR000679|IPR013088	Zinc finger, GATA-type|Zinc finger, NHR/GATA-type	GO:0003700|GO:0006355|GO:0008270|GO:0043565	NULL	NULL
TR83468_c0_g1_i1_m.82105	NULL	NULL	NULL	NULL	NULL	NULL	NULL	NULL
TR83468_c0_g1_i1_m.82106	NULL	NULL	NULL	NULL	NULL	NULL	NULL	NULL
TR83470_c0_g1_i1_m.82107	GO:0022626|GO:0006474|GO:0004596|GO:0016573|GO:0042967	EC:2.3.1.88	n-acetyltransferase complex ard1 subunit	IPR000182|IPR016181	GNAT domain|Acyl-CoA N-acyltransferase	GO:0008080	NULL	NULL
TR83470_c0_g1_i1_m.82108	NULL	NULL	NULL	NULL	NULL	NULL	NULL	NULL
TR83471_c0_g1_i1_m.82109	NULL	NULL	NULL	NULL	NULL	NULL	NULL	NULL
TR83471_c0_g1_i1_m.82110	NULL	NULL	NULL	NULL	NULL	NULL	NULL	NULL
TR83475_c0_g1_i1_m.82111	GO:0051666|GO:0043332|GO:0009651|GO:0016459|GO:0030479|GO:0005524|GO:0003774|GO:0003779|GO:0006898	NULL	myosin i heavy chain	IPR001609|IPR027417	Myosin head, motor domain|P-loop containing nucleoside triphosphate hydrolase	GO:0003774|GO:0005524|GO:0016459	NULL	NULL
TR83475_c0_g1_i1_m.82112	NULL	NULL	NULL	NULL	NULL	NULL	NULL	NULL
TR83475_c0_g2_i1_m.82113	GO:0051666|GO:0043332|GO:0009651|GO:0016459|GO:0030479|GO:0005524|GO:0003774|GO:0003779|GO:0006898	NULL	myosin i heavy chain	IPR001609|IPR027417	Myosin head, motor domain|P-loop containing nucleoside triphosphate hydrolase	GO:0003774|GO:0005524|GO:0016459	NULL	NULL
TR83475_c0_g2_i1_m.82114	NULL	NULL	NULL	NULL	NULL	NULL	NULL	NULL
TR83476_c0_g1_i1_m.82115	NULL	NULL	NULL	NULL	NULL	NULL	NULL	NULL
TR83476_c0_g1_i1_m.82116	NULL	NULL	NULL	NULL	NULL	NULL	NULL	NULL
TR83480_c0_g1_i1_m.82117	GO:0044699|GO:0044446|GO:0044444|GO:0031090|GO:0006351|GO:0005634|GO:0005525	NULL	gtp-binding protein gtr1	IPR006762|IPR027417	Gtr1/RagA G protein|P-loop containing nucleoside triphosphate hydrolase	GO:0005525|GO:0005634|GO:0005737	NULL	NULL
TR83481_c0_g1_i1_m.82118	GO:0003676|GO:0000166	NULL	single-stranded nucleic acid binding protein	IPR012677|IPR000504	Nucleotide-binding, alpha-beta plait|RNA recognition motif domain	GO:0000166|GO:0003676	NULL	NULL
TR83484_c0_g1_i1_m.82119	NULL	NULL	NULL	NULL	NULL	NULL	NULL	NULL
TR83485_c0_g1_i1_m.82120	NULL	NULL	NULL	NULL	NULL	NULL	NULL	NULL
TR83485_c0_g1_i1_m.82121	NULL	NULL	NULL	NULL	NULL	NULL	NULL	NULL
TR83486_c0_g1_i1_m.82122	NULL	NULL	NULL	IPR001680|IPR017986|IPR015943|IPR020472	WD40 repeat|G-protein beta WD-40 repeat|WD40-repeat-containing domain|WD40/YVTN repeat-like-containing domain	GO:0005515	NULL	NULL
TR83487_c0_g1_i1_m.82123	NULL	NULL	NULL	NULL	NULL	NULL	NULL	NULL
TR83487_c0_g1_i1_m.82124	NULL	NULL	NULL	NULL	NULL	NULL	NULL	NULL
TR83487_c0_g1_i1_m.82125	NULL	NULL	NULL	NULL	NULL	NULL	NULL	NULL
TR83488_c0_g1_i1_m.82126	NULL	NULL	NULL	NULL	NULL	NULL	NULL	NULL
TR83489_c0_g1_i1_m.82127	GO:0007097|GO:0000235|GO:0005816|GO:0005524|GO:0005938|GO:0005200|GO:0005869|GO:0000132	NULL	actin ii (centractin-like protein)	IPR004000|IPR020902	Actin-related protein|Actin/actin-like conserved site	NULL	NULL	NULL
TR83491_c0_g1_i1_m.82128	NULL	NULL	NULL	NULL	NULL	NULL	NULL	NULL
TR83491_c0_g1_i1_m.82129	NULL	NULL	NULL	NULL	NULL	NULL	NULL	NULL
TR83491_c0_g1_i1_m.82130	NULL	NULL	NULL	NULL	NULL	NULL	NULL	NULL
TR83493_c0_g1_i1_m.82131	GO:0055114|GO:0016491	NULL	fad dependent oxidoreductase superfamily	IPR006076	FAD dependent oxidoreductase	GO:0016491|GO:0055114	NULL	NULL
TR83495_c0_g1_i1_m.82132	GO:0009055|GO:0045454|GO:0034599|GO:0009058|GO:0006970|GO:0016740|GO:0015035|GO:0005739|GO:0006118	NULL	monothiol glutaredoxin-5	IPR004480|IPR002109|IPR012336	Monothiol glutaredoxin-related|Glutaredoxin|Thioredoxin-like fold	GO:0009055|GO:0015035|GO:0045454	NULL	NULL
TR83502_c0_g1_i1_m.82133	NULL	NULL	NULL	NULL	NULL	NULL	NULL	NULL
TR83503_c0_g1_i1_m.82134	NULL	NULL	NULL	NULL	NULL	NULL	NULL	NULL
TR83504_c0_g1_i1_m.82135	NULL	NULL	NULL	IPR013900	Ribonucleotide reductase inhibitor	NULL	NULL	NULL
TR83505_c0_g1_i1_m.82136	NULL	NULL	NULL	NULL	NULL	NULL	NULL	NULL
TR83505_c0_g1_i1_m.82137	NULL	NULL	NULL	NULL	NULL	NULL	NULL	NULL
TR83505_c0_g1_i1_m.82138	NULL	NULL	NULL	NULL	NULL	NULL	NULL	NULL
TR83507_c0_g1_i1_m.82139	NULL	NULL	NULL	NULL	NULL	NULL	NULL	NULL
TR83508_c0_g1_i1_m.82140	GO:0055114|GO:0016616|GO:0005975|GO:0000166|GO:0050662|GO:0044281|GO:0044237	EC:1.1.1.0	6-phosphogluconate dehydrogenase	IPR006114|IPR008927|IPR013328|IPR006184	6-phosphogluconate dehydrogenase, C-terminal|6-phosphogluconate dehydrogenase, C-terminal-like|Dehydrogenase, multihelical|6-phosphogluconate-binding site	GO:0004616|GO:0006098|GO:0050661|GO:0055114|GO:0016491|GO:0016616|GO:0050662	EC:1.1.1.44	KEGG: 00030+1.1.1.44|KEGG: 00480+1.1.1.44|UniPathway: UPA00115
TR83508_c0_g1_i1_m.82141	NULL	NULL	NULL	NULL	NULL	NULL	NULL	NULL
TR83512_c0_g1_i1_m.82142	GO:0050896|GO:0016616|GO:0009987|GO:0008270|GO:0000166|GO:0055114	EC:1.1.1.0	cinnamyl alcohol dehydrogenase	IPR002085|IPR013154|IPR011032|IPR002328	Alcohol dehydrogenase superfamily, zinc-type|Alcohol dehydrogenase GroES-like|GroES (chaperonin 10)-like|Alcohol dehydrogenase, zinc-type, conserved site	GO:0008270|GO:0016491|GO:0055114	NULL	NULL
TR83514_c0_g1_i1_m.82143	NULL	NULL	NULL	NULL	NULL	NULL	NULL	NULL
TR83515_c0_g1_i1_m.82144	GO:0022626|GO:0043231|GO:0016020|GO:0044446	NULL	rps25ap	IPR004977|IPR011991	Ribosomal protein S25|Winged helix-turn-helix DNA-binding domain	NULL	NULL	NULL
TR83516_c0_g1_i1_m.82145	NULL	NULL	NULL	NULL	NULL	NULL	NULL	NULL
TR83518_c0_g1_i1_m.82146	GO:0004809|GO:0003723|GO:0032259|GO:0008033|GO:0009451	EC:2.1.1.32	#NAME?	IPR002905	tRNA (guanine(26)-N(2))-dimethyltransferase	GO:0003723|GO:0004809|GO:0008033	NULL	MetaCyc: PWY-6829
TR83523_c0_g1_i1_m.82147	GO:0006099|GO:0009514|GO:0004451|GO:0006097	EC:4.1.3.1	isocitrate lyase	IPR006254|IPR000918|IPR015813	Isocitrate lyase|Isocitrate lyase/phosphorylmutase|Pyruvate/Phosphoenolpyruvate kinase-like domain	GO:0004451|GO:0019752|GO:0003824|GO:0008152	EC:4.1.3.1	KEGG: 00630+4.1.3.1|MetaCyc: PWY-6969|UniPathway: UPA00703
TR83526_c0_g1_i1_m.82148	NULL	NULL	NULL	NULL	NULL	NULL	NULL	NULL
TR83528_c0_g1_i1_m.82149	NULL	NULL	NULL	NULL	NULL	NULL	NULL	NULL
TR83528_c0_g1_i1_m.82150	NULL	NULL	NULL	NULL	NULL	NULL	NULL	NULL
TR83532_c0_g1_i1_m.82151	NULL	NULL	NULL	NULL	NULL	NULL	NULL	NULL
TR83536_c0_g1_i1_m.82152	GO:0008026|GO:0003676|GO:0005524	NULL	atp-dependent rna helicase	IPR012961	DSH, C-terminal	GO:0005524|GO:0016818	NULL	NULL
TR83540_c0_g1_i1_m.82153	GO:0005829|GO:0051287|GO:0005618|GO:0008270|GO:0050897|GO:0006108|GO:0004473|GO:0051289|GO:0042803|GO:0009507|GO:0046686|GO:0016619|GO:0005886|GO:0048046|GO:0006090|GO:0006099|GO:0015976	EC:1.1.1.40|EC:1.1.1.38	cytosolic nadp-malic enzyme	IPR012302|IPR016040|IPR001891|IPR015884	Malic enzyme, NAD-binding|Malic oxidoreductase|NAD(P)-binding domain|Malic enzyme, conserved site	GO:0016616|GO:0016619|GO:0051287|GO:0055114|GO:0004470|GO:0006108|GO:0016491|GO:0046872	NULL	NULL
TR83550_c0_g1_i1_m.82154	GO:0046872|GO:0007165|GO:0004114|GO:0006144	EC:3.1.4.17	high affinity camp	NULL	NULL	NULL	NULL	NULL
TR83550_c0_g1_i1_m.82155	NULL	NULL	NULL	NULL	NULL	NULL	NULL	NULL
TR83552_c0_g1_i1_m.82156	GO:0004707|GO:0000165|GO:0006468|GO:0005524|GO:0004140|GO:0007178|GO:0009069|GO:0015940	EC:2.7.11.24|EC:2.7.1.24	mitogen-activated protein kinase kinase	IPR000719|IPR011009|IPR002290|IPR017441|IPR008271	Protein kinase domain|Protein kinase-like domain|Serine/threonine- / dual specificity protein kinase, catalytic domain|Protein kinase, ATP binding site|Serine/threonine-protein kinase, active site	GO:0004672|GO:0005524|GO:0006468|GO:0016772|GO:0004674	NULL	NULL
TR83559_c0_g1_i1_m.82157	NULL	NULL	NULL	NULL	NULL	NULL	NULL	NULL
TR83560_c0_g1_i1_m.82158	NULL	NULL	NULL	NULL	NULL	NULL	NULL	NULL
TR83562_c0_g1_i1_m.82159	NULL	NULL	NULL	IPR007009	SHQ1 protein	NULL	NULL	NULL
TR83565_c0_g1_i1_m.82160	GO:0050660|GO:0008762|GO:0055114|GO:0006040	EC:1.1.1.158	fad binding domain-containing protein	IPR006094|IPR016166|IPR016169	FAD linked oxidase, N-terminal|FAD-binding, type 2|CO dehydrogenase flavoprotein-like, FAD-binding, subdomain 2	GO:0008762|GO:0016491|GO:0050660|GO:0055114|GO:0003824|GO:0016614	EC:1.3.1.98	KEGG: 00520+1.3.1.98|KEGG: 00550+1.3.1.98|MetaCyc: PWY-6386|MetaCyc: PWY-6387|UniPathway: UPA00219
TR83567_c0_g1_i1_m.82161	GO:0004842|GO:0005622|GO:0016567	EC:6.3.2.19	ubiquitin-protein ligase	IPR000569	HECT	GO:0004842	EC:6.3.2.-	KEGG: 00300+6.3.2.-|KEGG: 00380+6.3.2.-|UniPathway: UPA00143
TR83569_c0_g1_i1_m.82162	NULL	NULL	NULL	NULL	NULL	NULL	NULL	NULL
TR83570_c0_g1_i1_m.82163	GO:0051287|GO:0046872|GO:0016619|GO:0006108|GO:0006090|GO:0006099	EC:1.1.1.38	related to nadp-dependent malic enzyme	IPR012302|IPR016040|IPR001891|IPR015884	Malic enzyme, NAD-binding|Malic oxidoreductase|NAD(P)-binding domain|Malic enzyme, conserved site	GO:0016616|GO:0016619|GO:0051287|GO:0055114|GO:0004470|GO:0006108|GO:0016491|GO:0046872	NULL	NULL
TR83575_c0_g1_i1_m.82164	NULL	NULL	NULL	IPR026057	PC-Esterase	NULL	NULL	NULL
TR83580_c0_g1_i1_m.82165	GO:0003723|GO:0005730|GO:0006364|GO:0008026|GO:0005524	NULL	atp-dependent rrna helicase spb4	IPR011545|IPR027417|IPR014001|IPR000629	DNA/RNA helicase, DEAD/DEAH box type, N-terminal|P-loop containing nucleoside triphosphate hydrolase|Helicase, superfamily 1/2, ATP-binding domain|RNA helicase, ATP-dependent, DEAD-box, conserved site	GO:0003676|GO:0005524|GO:0008026	NULL	NULL
TR83581_c0_g1_i1_m.82166	GO:0005835|GO:0006633|GO:0005488|GO:0004318|GO:0055114|GO:0042967	EC:1.3.1.9	fatty acid synthase	NULL	NULL	NULL	NULL	NULL
TR83584_c0_g1_i1_m.82167	GO:0043161|GO:0003684|GO:0006289|GO:0005634	NULL	uv excision repair protein rad23	IPR000626|IPR019956|IPR019955	Ubiquitin domain|Ubiquitin|Ubiquitin supergroup	GO:0005515	NULL	NULL
TR83586_c0_g1_i1_m.82168	NULL	NULL	NULL	NULL	NULL	NULL	NULL	NULL
TR83587_c0_g1_i1_m.82169	GO:0004672|GO:0006468|GO:0005524	NULL	mst3-like protein	NULL	NULL	NULL	NULL	NULL
TR83587_c0_g1_i1_m.82170	NULL	NULL	NULL	NULL	NULL	NULL	NULL	NULL
TR83590_c0_g1_i1_m.82171	NULL	NULL	NULL	NULL	NULL	NULL	NULL	NULL
TR83594_c0_g1_i1_m.82172	GO:0016020|GO:0044765|GO:0022857	NULL	mfs monosaccharide	IPR005828|IPR016196|IPR003663|IPR020846|IPR005829	General substrate transporter|Sugar/inositol transporter|Major facilitator superfamily domain, general substrate transporter|Major facilitator superfamily domain|Sugar transporter, conserved site	GO:0016021|GO:0022857|GO:0055085|GO:0016020|GO:0022891|GO:0005215|GO:0006810	NULL	Reactome: REACT_15518
TR83594_c0_g1_i1_m.82173	NULL	NULL	NULL	NULL	NULL	NULL	NULL	NULL
TR83596_c0_g1_i1_m.82174	NULL	NULL	NULL	NULL	NULL	NULL	NULL	NULL
TR83597_c0_g1_i1_m.82175	NULL	NULL	NULL	IPR004083	Regulatory associated protein of TOR	GO:0031929|GO:0031931	NULL	NULL
TR83599_c0_g1_i1_m.82176	GO:0006662|GO:0006511|GO:0045454|GO:0009055|GO:0016567|GO:0000151|GO:0034450|GO:0015035|GO:0006118	NULL	ubiquitin fusion degradation protein	IPR003613|IPR019474|IPR013083	U box domain|Ubiquitin conjugation factor E4, core|Zinc finger, RING/FYVE/PHD-type	GO:0000151|GO:0004842|GO:0016567|GO:0006511|GO:0034450	NULL	NULL
TR83602_c0_g1_i1_m.82177	NULL	NULL	NULL	IPR001763	Rhodanese-like domain	NULL	NULL	NULL
TR83603_c0_g1_i1_m.82178	NULL	NULL	NULL	IPR001680|IPR017986|IPR015943|IPR020472|IPR019775	WD40 repeat|G-protein beta WD-40 repeat|WD40-repeat-containing domain|WD40/YVTN repeat-like-containing domain|WD40 repeat, conserved site	GO:0005515	NULL	NULL
TR83605_c0_g1_i1_m.82179	NULL	NULL	NULL	NULL	NULL	NULL	NULL	NULL
TR83605_c0_g1_i1_m.82180	NULL	NULL	NULL	IPR021709	Protein of unknown function DUF3292	NULL	NULL	NULL
TR83606_c0_g1_i1_m.82181	GO:0046872|GO:0016838|GO:0006950|GO:0008152|GO:1901700	EC:4.2.3.0	s-linalool synthase	IPR008930	Terpenoid cyclases/protein prenyltransferase alpha-alpha toroid	NULL	NULL	NULL
TR83608_c0_g1_i1_m.82182	NULL	NULL	NULL	NULL	NULL	NULL	NULL	NULL
TR83608_c0_g1_i1_m.82183	NULL	NULL	NULL	NULL	NULL	NULL	NULL	NULL
TR83610_c0_g1_i1_m.82184	GO:0003824|GO:0008152	NULL	phosphopentothenoylcysteine decarboxylase	NULL	NULL	NULL	NULL	NULL
TR83611_c0_g1_i1_m.82185	NULL	NULL	NULL	NULL	NULL	NULL	NULL	NULL
TR83612_c0_g1_i1_m.82186	NULL	NULL	NULL	NULL	NULL	NULL	NULL	NULL
TR83614_c0_g1_i1_m.82187	NULL	NULL	NULL	NULL	NULL	NULL	NULL	NULL
TR83615_c0_g1_i1_m.82188	NULL	NULL	NULL	NULL	NULL	NULL	NULL	NULL
TR83615_c0_g1_i1_m.82189	NULL	NULL	NULL	IPR016196	Major facilitator superfamily domain, general substrate transporter	NULL	NULL	NULL
TR83615_c0_g1_i1_m.82190	NULL	NULL	NULL	NULL	NULL	NULL	NULL	NULL
TR83617_c0_g1_i1_m.82191	NULL	NULL	NULL	NULL	NULL	NULL	NULL	NULL
TR83619_c0_g1_i1_m.82192	GO:0005886|GO:0005773	NULL	hypersensitive-induced reaction protein 4	IPR001972	Stomatin	GO:0016020	NULL	NULL
TR83621_c0_g1_i1_m.82193	NULL	NULL	NULL	IPR012337	Ribonuclease H-like domain	GO:0003676	NULL	NULL
TR83622_c0_g1_i1_m.82194	NULL	NULL	NULL	NULL	NULL	NULL	NULL	NULL
TR83623_c0_g1_i1_m.82195	GO:0016021|GO:0005737|GO:0016627|GO:0006629	NULL	hypothetical protein MELLADRAFT_38825 [Melampsora larici-populina 98AG31]	IPR010721|IPR001104	Protein of unknown function DUF1295|3-oxo-5-alpha-steroid 4-dehydrogenase, C-terminal	GO:0005737|GO:0006629|GO:0016021|GO:0016627	NULL	Reactome: REACT_22258
TR83624_c0_g1_i1_m.82196	NULL	NULL	NULL	NULL	NULL	NULL	NULL	NULL
TR83626_c0_g1_i1_m.82197	GO:0016491|GO:0016020|GO:0000166|GO:0055114	NULL	3-ketodihydrosphingosine reductase tsc10	IPR016040	NAD(P)-binding domain	NULL	NULL	NULL
TR83626_c0_g1_i1_m.82198	NULL	NULL	NULL	NULL	NULL	NULL	NULL	NULL
TR83628_c0_g1_i1_m.82199	GO:0004832|GO:0002161|GO:0006438|GO:0006450|GO:0005524|GO:0005737|GO:0009097|GO:0009098|GO:0009099	EC:6.1.1.9	valyl-trna synthetase	IPR019499|IPR010978	Valyl-tRNA synthetase, tRNA-binding arm|tRNA-binding arm	GO:0000166|GO:0004832|GO:0005524|GO:0005737|GO:0006438	EC:6.1.1.9	KEGG: 00970+6.1.1.9|Reactome: REACT_71
TR83629_c0_g1_i1_m.82200	GO:0005388|GO:0016021|GO:0046872|GO:0005524|GO:0006816|GO:0033017	EC:3.6.3.8	sarco endoplasmic reticulum calcium atpase	IPR008250|IPR004014|IPR023298	P-type ATPase, A domain|Cation-transporting P-type ATPase, N-terminal|P-type ATPase, transmembrane domain	GO:0000166|GO:0046872	NULL	NULL
TR83629_c0_g1_i1_m.82201	NULL	NULL	NULL	NULL	NULL	NULL	NULL	NULL
TR83630_c0_g1_i1_m.82202	GO:0046872	NULL	e3 ubiquitin-protein ligase bre1	NULL	NULL	NULL	NULL	NULL
TR83632_c0_g1_i1_m.82203	NULL	NULL	NULL	NULL	NULL	NULL	NULL	NULL
TR83632_c0_g1_i1_m.82204	NULL	NULL	NULL	NULL	NULL	NULL	NULL	NULL
TR83633_c0_g1_i1_m.82205	NULL	NULL	NULL	IPR002715	Nascent polypeptide-associated complex NAC domain	NULL	NULL	NULL
TR83635_c0_g1_i1_m.82206	NULL	NULL	NULL	NULL	NULL	NULL	NULL	NULL
TR83635_c0_g1_i1_m.82207	GO:0043581	NULL	hypothetical protein GLRG_07133 [Glomerella graminicola M1.001]	IPR008253	Marvel domain	GO:0016020	NULL	NULL
TR83635_c0_g1_i1_m.82208	NULL	NULL	NULL	NULL	NULL	NULL	NULL	NULL
TR83636_c0_g1_i1_m.82209	NULL	NULL	NULL	NULL	NULL	NULL	NULL	NULL
TR83638_c0_g1_i1_m.82210	NULL	NULL	NULL	IPR018034|IPR024626	KRR1 interacting protein 1|Kri1-like, C-terminal	NULL	NULL	NULL
TR83643_c0_g1_i1_m.82211	NULL	NULL	NULL	NULL	NULL	NULL	NULL	NULL
TR83644_c0_g1_i1_m.82212	GO:0055114|GO:0005524|GO:0000186|GO:0004709|GO:0032440|GO:0005886|GO:0007178|GO:0009069	EC:2.7.11.25|EC:1.3.1.74	protein	IPR000719|IPR011009	Protein kinase domain|Protein kinase-like domain	GO:0004672|GO:0005524|GO:0006468|GO:0016772	NULL	NULL
TR83645_c0_g1_i1_m.82213	GO:0005737|GO:0034221|GO:0030246|GO:0004360	EC:2.6.1.16	glucosamine-fructose-6-phosphate aminotransferase	IPR005855|IPR000583|IPR017932	Glucosamine-fructose-6-phosphate aminotransferase, isomerising|Class II glutamine amidotransferase domain|Glutamine amidotransferase type 2 domain	GO:0004360|GO:0016051|GO:0008152	EC:2.6.1.16	KEGG: 00250+2.6.1.16|KEGG: 00520+2.6.1.16|MetaCyc: PWY-6749|Reactome: REACT_17015
TR83646_c0_g1_i1_m.82214	NULL	NULL	NULL	NULL	NULL	NULL	NULL	NULL
TR83648_c0_g1_i1_m.82215	NULL	NULL	NULL	NULL	NULL	NULL	NULL	NULL
TR83648_c0_g1_i1_m.82216	NULL	NULL	NULL	NULL	NULL	NULL	NULL	NULL
TR83648_c0_g1_i1_m.82217	NULL	NULL	NULL	NULL	NULL	NULL	NULL	NULL
TR83648_c0_g1_i1_m.82218	NULL	NULL	NULL	NULL	NULL	NULL	NULL	NULL
TR83652_c0_g1_i1_m.82219	NULL	NULL	NULL	NULL	NULL	NULL	NULL	NULL
TR83654_c0_g1_i1_m.82220	NULL	NULL	NULL	NULL	NULL	NULL	NULL	NULL
TR83655_c0_g1_i1_m.82221	NULL	NULL	NULL	IPR002068|IPR008978	Alpha crystallin/Hsp20 domain|HSP20-like chaperone	NULL	NULL	NULL
TR83655_c0_g1_i1_m.82222	NULL	NULL	NULL	NULL	NULL	NULL	NULL	NULL
TR83657_c0_g1_i1_m.82223	GO:0006357|GO:0001104|GO:0016592	NULL	mediator of rna polymerase ii transcription subunit 5	IPR014801	Mediator complex, subunit Med5, fungi	GO:0001104|GO:0006357|GO:0016592	NULL	NULL
TR83658_c0_g1_i1_m.82224	GO:0005840|GO:0043581	NULL	60s ribosomal protein l7	IPR016082|IPR012988|IPR005998|IPR018038	Ribosomal protein L30, ferredoxin-like fold domain|Ribosomal protein L30, N-terminal|Ribosomal protein L7, eukaryotic|Ribosomal protein L30, conserved site	NULL	NULL	NULL
TR83658_c0_g1_i1_m.82225	NULL	NULL	NULL	NULL	NULL	NULL	NULL	NULL
TR83665_c0_g1_i1_m.82226	NULL	NULL	NULL	IPR008937|IPR023578|IPR001895	Ras guanine nucleotide exchange factor|Ras guanine nucleotide exchange factor, domain|Guanine-nucleotide dissociation stimulator CDC25	GO:0005085|GO:0005622|GO:0007264	NULL	NULL
TR83666_c0_g1_i1_m.82227	GO:0016301|GO:0000166	NULL	serine threonine-protein kinase rio1	NULL	NULL	NULL	NULL	NULL
TR83669_c0_g1_i1_m.82228	NULL	NULL	NULL	NULL	NULL	NULL	NULL	NULL
TR83669_c0_g2_i1_m.82229	NULL	NULL	NULL	NULL	NULL	NULL	NULL	NULL
TR83669_c0_g2_i1_m.82230	NULL	NULL	NULL	IPR019342	NADH:ubiquinone oxidoreductase, iron-sulphur subunit 5	NULL	NULL	NULL
TR83670_c0_g1_i1_m.82231	GO:0006200|GO:0006461|GO:0005524|GO:0016887|GO:0005634	EC:3.6.1.3	midasin nuclear aaa atpase	IPR018247	EF-Hand 1, calcium-binding site	NULL	NULL	NULL
TR83672_c0_g1_i1_m.82232	GO:0017111|GO:0030286|GO:0043168|GO:0000166|GO:0006928|GO:0008152	EC:3.6.1.15	dynein heavy chain	IPR026983|IPR024317	Dynein heavy chain|Dynein heavy chain, P-loop containing D4 domain	GO:0003777|GO:0007018	NULL	NULL
TR83674_c0_g1_i1_m.82233	NULL	NULL	NULL	NULL	NULL	NULL	NULL	NULL
TR83674_c0_g1_i1_m.82234	NULL	NULL	NULL	NULL	NULL	NULL	NULL	NULL
TR83674_c0_g1_i1_m.82235	NULL	NULL	NULL	NULL	NULL	NULL	NULL	NULL
TR83677_c0_g1_i1_m.82236	GO:0043581	NULL	elicitor protein	IPR006861	Hyaluronan/mRNA-binding protein	NULL	NULL	NULL
TR83677_c0_g1_i1_m.82237	NULL	NULL	NULL	NULL	NULL	NULL	NULL	NULL
TR83678_c0_g1_i1_m.82238	GO:0005576|GO:0016020|GO:0009664|GO:0016023|GO:0005618	NULL	alpha-expansin 7	IPR002963|IPR007117	Expansin|Expansin, cellulose-binding-like domain	GO:0009664	NULL	NULL
TR83682_c0_g1_i1_m.82239	NULL	NULL	NULL	IPR000626|IPR019956|IPR019955|IPR019954	Ubiquitin domain|Ubiquitin|Ubiquitin supergroup|Ubiquitin conserved site	GO:0005515	NULL	NULL
TR83687_c0_g1_i1_m.82240	NULL	NULL	NULL	IPR000938	CAP Gly-rich domain	NULL	NULL	NULL
TR83688_c0_g1_i1_m.82241	GO:0003964|GO:0006278|GO:0009055|GO:0003723|GO:0005506|GO:0020037|GO:0005783|GO:0070330|GO:0055114|GO:0006118	EC:2.7.7.49|EC:1.14.14.1	cytochrome p450	IPR001128|IPR002403|IPR017972	Cytochrome P450|Cytochrome P450, E-class, group IV|Cytochrome P450, conserved site	GO:0005506|GO:0016705|GO:0020037|GO:0055114|GO:0004497	NULL	Reactome: REACT_13433
TR83689_c0_g1_i1_m.82242	GO:0000166|GO:0055114|GO:0008270|GO:0003960|GO:0006118	EC:1.6.5.5	oxidoreductase-like protein	IPR002085|IPR013154|IPR011032	Alcohol dehydrogenase superfamily, zinc-type|Alcohol dehydrogenase GroES-like|GroES (chaperonin 10)-like	GO:0008270|GO:0016491|GO:0055114	NULL	NULL
TR83696_c0_g1_i1_m.82243	GO:0006284|GO:0004519|GO:0003677|GO:0017005|GO:0008311|GO:0008270|GO:0003906|GO:0005739|GO:0006308	EC:4.2.99.18	dna-(apurinic or apyrimidinic site) lyase	IPR001719|IPR013022|IPR018246	AP endonuclease 2|Xylose isomerase-like, TIM barrel domain|AP endonuclease 2, zinc binding site	GO:0003677|GO:0005622|GO:0006281|GO:0008270|GO:0004519	NULL	NULL
TR83697_c0_g1_i1_m.82244	NULL	NULL	NULL	NULL	NULL	NULL	NULL	NULL
TR83701_c0_g1_i1_m.82245	NULL	NULL	NULL	IPR025398	Domain of unknown function DUF4371	NULL	NULL	NULL
TR83703_c0_g1_i1_m.82246	NULL	NULL	NULL	NULL	NULL	NULL	NULL	NULL
TR83703_c0_g1_i1_m.82247	NULL	NULL	NULL	NULL	NULL	NULL	NULL	NULL
TR83708_c0_g1_i1_m.82248	NULL	NULL	NULL	NULL	NULL	NULL	NULL	NULL
TR83708_c0_g1_i1_m.82249	NULL	NULL	NULL	NULL	NULL	NULL	NULL	NULL
TR83708_c0_g1_i1_m.82250	NULL	NULL	NULL	NULL	NULL	NULL	NULL	NULL
TR83710_c0_g1_i1_m.82251	GO:0000773|GO:0080101|GO:0006656|GO:0005739|GO:0006544|GO:0006563|GO:0006566	EC:2.1.1.71	methylene-fatty-acyl-phospholipid synthase	IPR024960|IPR007318	Phosphatidylethanolamine N-methyltransferase/Methylene-fatty-acyl-phospholipid synthase|Phospholipid methyltransferase	GO:0006644|GO:0008170	EC:2.1.1.17+2.1.1.71|EC:2.1.1.17	KEGG: 00564+2.1.1.17+2.1.1.71|MetaCyc: PWY-6825|UniPathway: UPA00753|KEGG: 00564+2.1.1.17|MetaCyc: PWY-6825|UniPathway: UPA00753
TR83713_c0_g1_i1_m.82252	GO:0006541|GO:0004640|GO:0016740|GO:0000162|GO:0004425|GO:0004049|GO:0006571|GO:0009094|GO:0005950	EC:5.3.1.24|EC:4.1.1.48|EC:4.1.3.27	anthranilate synthase component 2	IPR016302|IPR013798|IPR011060|IPR013785|IPR001468	Anthranilate synthase component 2|Indole-3-glycerol phosphate synthase|Ribulose-phosphate binding barrel|Aldolase-type TIM barrel|Indole-3-glycerol phosphate synthase, conserved site	GO:0004049|GO:0004425|GO:0004640|GO:0003824|GO:0008152|GO:0006568	EC:4.1.1.48+5.3.1.24+4.1.3.27|EC:4.1.1.48	KEGG: 00400+4.1.1.48+5.3.1.24+4.1.3.27|MetaCyc: PWY-5958|MetaCyc: PWY-6660|MetaCyc: PWY-6661|UniPathway: UPA00035|UniPathway: UPA00035|UniPathway: UPA00035|KEGG: 00400+4.1.1.48|UniPathway: UPA00035
TR83713_c0_g1_i1_m.82253	NULL	NULL	NULL	NULL	NULL	NULL	NULL	NULL
TR83714_c0_g1_i1_m.82254	GO:0045254|GO:0006090|GO:0016746|GO:0005739	NULL	pyruvate dehydrogenase dihydrolipoamide acetyltransferase	IPR027189|IPR000089|IPR004167|IPR011053|IPR023213|IPR003016	Dihydrolipoyllysine-residue acetyltransferase component of pyruvate dehydrogenase complex, fungal|Biotin/lipoyl attachment|E3 binding|Single hybrid motif|Chloramphenicol acetyltransferase-like domain|2-oxo acid dehydrogenase, lipoyl-binding site	GO:0004742|GO:0005967|GO:0006086|GO:0008152|GO:0016746	EC:2.3.1.12	KEGG: 00010+2.3.1.12|KEGG: 00020+2.3.1.12|KEGG: 00620+2.3.1.12
TR83714_c0_g1_i1_m.82255	NULL	NULL	NULL	NULL	NULL	NULL	NULL	NULL
TR83714_c0_g1_i1_m.82256	NULL	NULL	NULL	NULL	NULL	NULL	NULL	NULL
TR83719_c0_g1_i1_m.82257	NULL	NULL	NULL	NULL	NULL	NULL	NULL	NULL
TR83719_c0_g1_i1_m.82258	NULL	NULL	NULL	NULL	NULL	NULL	NULL	NULL
TR83721_c0_g1_i1_m.82259	GO:0003723|GO:0004519|GO:0006278|GO:0003964|GO:0000724|GO:0003677|GO:0030915	EC:2.7.7.49	hypothetical protein VITISV_029284 [Vitis vinifera]	IPR000477	Reverse transcriptase	GO:0003723|GO:0003964|GO:0006278	NULL	NULL
TR83725_c0_g1_i1_m.82260	NULL	NULL	NULL	NULL	NULL	NULL	NULL	NULL
TR83725_c0_g1_i1_m.82261	GO:0046961|GO:0008270|GO:0046933|GO:0015991|GO:0042645|GO:0005754|GO:0015986|GO:0006200|GO:0005524|GO:0006119	NULL	atp synthase subunit alpha	IPR005294|IPR000194|IPR004100|IPR027417|IPR023366	ATPase, F1 complex, alpha subunit|ATPase, F1/V1/A1 complex, alpha/beta subunit, nucleotide-binding domain|ATPase, F1 complex alpha/beta subunit, N-terminal domain|P-loop containing nucleoside triphosphate hydrolase|ATP synthase subunit alpha-like domain	GO:0015986|GO:0045261|GO:0046933|GO:0046961|GO:0005524|GO:0015992|GO:0046034	EC:3.6.3.14	KEGG: 00190+3.6.3.14|KEGG: 00195+3.6.3.14|MetaCyc: PWY-7219
TR83728_c0_g1_i1_m.82262	NULL	NULL	NULL	NULL	NULL	NULL	NULL	NULL
TR83728_c0_g1_i1_m.82263	NULL	NULL	NULL	NULL	NULL	NULL	NULL	NULL
TR83728_c0_g1_i1_m.82264	NULL	NULL	NULL	NULL	NULL	NULL	NULL	NULL
TR83728_c0_g1_i1_m.82265	NULL	NULL	NULL	NULL	NULL	NULL	NULL	NULL
TR83732_c0_g1_i1_m.82266	GO:0005737|GO:0043581|GO:0034599|GO:0070191|GO:0005634	NULL	gaf domain nucleotide-binding protein	IPR003018|IPR000614	GAF domain|Uncharacterised protein family UPF0067, conserved site	GO:0005515	NULL	NULL
TR83732_c0_g1_i1_m.82267	NULL	NULL	NULL	NULL	NULL	NULL	NULL	NULL
TR83739_c0_g1_i1_m.82268	GO:0003677|GO:0003682|GO:0000785	NULL	homeodomain-like protein	IPR001005|IPR009057	SANT/Myb domain|Homeodomain-like	GO:0003682|GO:0003677	NULL	NULL
TR83747_c0_g1_i1_m.82269	NULL	NULL	NULL	NULL	NULL	NULL	NULL	NULL
TR83747_c0_g1_i1_m.82270	NULL	NULL	NULL	NULL	NULL	NULL	NULL	NULL
TR83748_c0_g1_i1_m.82271	NULL	NULL	NULL	NULL	NULL	NULL	NULL	NULL
TR83749_c0_g1_i1_m.82272	NULL	NULL	NULL	IPR019528	Pericentrin/AKAP-450 centrosomal targeting domain	NULL	NULL	Reactome: REACT_152
TR83752_c0_g1_i1_m.82273	GO:0046872|GO:0005743|GO:0008121|GO:0004222|GO:0070469|GO:0006508|GO:0022900|GO:0006118|GO:0006119|GO:0015992|GO:0045285	EC:1.10.2.2|EC:3.4.24.0	mitochondrial-processing peptidase subunit alpha	IPR011249|IPR011237	Metalloenzyme, LuxS/M16 peptidase-like|Peptidase M16 domain	GO:0003824|GO:0046872	NULL	NULL
TR83753_c0_g1_i1_m.82274	NULL	NULL	NULL	NULL	NULL	NULL	NULL	NULL
TR83753_c0_g1_i1_m.82275	NULL	NULL	NULL	NULL	NULL	NULL	NULL	NULL
TR83754_c0_g1_i1_m.82276	GO:0055085|GO:0016021|GO:0042626|GO:0006200|GO:0005524	NULL	atp-binding cassette transporter	IPR001140|IPR011527	ABC transporter, transmembrane domain|ABC transporter type 1, transmembrane domain	GO:0005524|GO:0006810|GO:0016021|GO:0042626|GO:0055085	NULL	NULL
TR83755_c0_g1_i1_m.82277	NULL	NULL	NULL	NULL	NULL	NULL	NULL	NULL
TR83761_c0_g1_i1_m.82278	NULL	NULL	NULL	NULL	NULL	NULL	NULL	NULL
TR83762_c0_g1_i1_m.82279	NULL	NULL	NULL	NULL	NULL	NULL	NULL	NULL
TR83776_c0_g1_i1_m.82280	GO:0043234|GO:0043232|GO:0044446	NULL	hypothetical protein PGTG_03849 [Puccinia graminis f. sp. tritici CRL 75-36-700-3]	IPR013251	DASH complex subunit Spc19	GO:0005876|GO:0030472|GO:0042729	NULL	NULL
TR83792_c0_g1_i1_m.82281	NULL	NULL	NULL	NULL	NULL	NULL	NULL	NULL
TR83793_c0_g1_i1_m.82282	GO:0000462|GO:0005730|GO:0000479|GO:0046872|GO:0030684	NULL	nucleolar protein nop58	NULL	NULL	NULL	NULL	NULL
TR83800_c0_g1_i1_m.82283	NULL	NULL	NULL	NULL	NULL	NULL	NULL	NULL
TR83802_c0_g1_i1_m.82284	NULL	NULL	NULL	NULL	NULL	NULL	NULL	NULL
TR83804_c0_g1_i1_m.82285	GO:0055114|GO:0003863|GO:0006550|GO:0006552|GO:0006574|GO:0017086	EC:1.2.4.4	2-oxoisovalerate dehydrogenase e1 alpha subunit	IPR001017	Dehydrogenase, E1 component	GO:0008152|GO:0016624	NULL	NULL
TR83806_c0_g1_i1_m.82286	NULL	NULL	NULL	NULL	NULL	NULL	NULL	NULL
TR83815_c0_g1_i1_m.82287	NULL	NULL	NULL	IPR001563	Peptidase S10, serine carboxypeptidase	GO:0004185|GO:0006508	NULL	NULL
TR83820_c0_g1_i1_m.82288	NULL	NULL	NULL	NULL	NULL	NULL	NULL	NULL
TR83820_c0_g1_i1_m.82289	NULL	NULL	NULL	NULL	NULL	NULL	NULL	NULL
TR83827_c0_g1_i1_m.82290	GO:0016023|GO:0016021	NULL	protein	IPR008564	Protein of unknown function DUF846, eukaryotic	GO:0016021	NULL	NULL
TR83831_c0_g1_i1_m.82291	NULL	NULL	NULL	IPR015045|IPR023296	Protein of unknown function DUF1861|Glycosyl hydrolase, five-bladed beta-propellor domain	NULL	NULL	NULL
TR83841_c1_g1_i1_m.82292	GO:0003677	NULL	homeobox protein bel1 homolog	IPR008422|IPR006563|IPR009057|IPR001356	Homeobox KN domain|POX domain|Homeodomain-like|Homeobox domain	GO:0003677|GO:0006355|GO:0003700|GO:0043565	NULL	NULL
TR83842_c1_g1_i1_m.82293	GO:0019079|GO:0003723|GO:0006396|GO:0003968|GO:0008174|GO:0005524|GO:0004386|GO:0006351|GO:0080009|GO:0006144|GO:0031379	EC:2.7.7.48	rna dependent rna polymerase	IPR001788	Tymovirus, RNA-dependent RNA polymerase	GO:0003723|GO:0003968|GO:0006351	EC:2.7.7.48	KEGG: 00230+2.7.7.48
TR83842_c1_g1_i2_m.82294	GO:0019079|GO:0003723|GO:0006396|GO:0003968|GO:0008174|GO:0005524|GO:0004386|GO:0006351|GO:0080009|GO:0006144|GO:0031379	EC:2.7.7.48	replicase polyprotein	IPR001788|IPR007094	Tymovirus, RNA-dependent RNA polymerase|RNA-directed RNA polymerase, catalytic domain	GO:0003723|GO:0003968|GO:0006351|GO:0019079	EC:2.7.7.48	KEGG: 00230+2.7.7.48
TR83842_c1_g1_i2_m.82295	NULL	NULL	NULL	NULL	NULL	NULL	NULL	NULL
TR83842_c2_g1_i3_m.82296	GO:0019079|GO:0003723|GO:0006396|GO:0003968|GO:0008174|GO:0005524|GO:0004386|GO:0006351|GO:0080009|GO:0006144|GO:0031379	EC:2.7.7.48	rna polymerase	IPR001788|IPR007094	Tymovirus, RNA-dependent RNA polymerase|RNA-directed RNA polymerase, catalytic domain	GO:0003723|GO:0003968|GO:0006351|GO:0019079	EC:2.7.7.48	KEGG: 00230+2.7.7.48
TR83842_c2_g1_i4_m.82297	GO:0019079|GO:0003723|GO:0006396|GO:0003968|GO:0008174|GO:0005524|GO:0004386|GO:0006351|GO:0080009|GO:0006144|GO:0031379	EC:2.7.7.48	rna polymerase	IPR001788|IPR007094	Tymovirus, RNA-dependent RNA polymerase|RNA-directed RNA polymerase, catalytic domain	GO:0003723|GO:0003968|GO:0006351|GO:0019079	EC:2.7.7.48	KEGG: 00230+2.7.7.48
TR83842_c2_g1_i5_m.82298	GO:0019079|GO:0003723|GO:0006396|GO:0003968|GO:0008174|GO:0005524|GO:0004386|GO:0006351|GO:0080009|GO:0006144|GO:0031379	EC:2.7.7.48	rna polymerase	IPR001788|IPR007094	Tymovirus, RNA-dependent RNA polymerase|RNA-directed RNA polymerase, catalytic domain	GO:0003723|GO:0003968|GO:0006351|GO:0019079	EC:2.7.7.48	KEGG: 00230+2.7.7.48
TR83842_c2_g1_i6_m.82299	GO:0019079|GO:0003723|GO:0006396|GO:0003968|GO:0008174|GO:0005524|GO:0004386|GO:0006351|GO:0080009|GO:0006144|GO:0031379	EC:2.7.7.48	194 kda protein	IPR001788|IPR007094	Tymovirus, RNA-dependent RNA polymerase|RNA-directed RNA polymerase, catalytic domain	GO:0003723|GO:0003968|GO:0006351|GO:0019079	EC:2.7.7.48	KEGG: 00230+2.7.7.48
TR83843_c0_g10_i1_m.82309	GO:0044434|GO:0009522	NULL	psi reaction center subunit ii	IPR003685	Photosystem I PsaD	GO:0009522|GO:0009538|GO:0015979	NULL	NULL
TR83843_c0_g11_i1_m.82310	GO:0044434|GO:0009522	NULL	psi reaction center subunit ii	IPR003685	Photosystem I PsaD	GO:0009522|GO:0009538|GO:0015979	NULL	NULL
TR83843_c0_g12_i1_m.82311	GO:0044434|GO:0009522	NULL	psi reaction center subunit ii	IPR003685	Photosystem I PsaD	GO:0009522|GO:0009538|GO:0015979	NULL	NULL
TR83843_c0_g1_i1_m.82300	GO:0044434|GO:0009522	NULL	psi reaction center subunit ii	IPR003685	Photosystem I PsaD	GO:0009522|GO:0009538|GO:0015979	NULL	NULL
TR83843_c0_g2_i1_m.82301	GO:0044434|GO:0009522	NULL	psi reaction center subunit ii	IPR003685	Photosystem I PsaD	GO:0009522|GO:0009538|GO:0015979	NULL	NULL
TR83843_c0_g3_i1_m.82302	GO:0010287|GO:0009941|GO:0009538|GO:0015979|GO:0009535	NULL	psi reaction center subunit ii	IPR003685	Photosystem I PsaD	GO:0009522|GO:0009538|GO:0015979	NULL	NULL
TR83843_c0_g4_i1_m.82303	GO:0044434|GO:0009522	NULL	psi reaction center subunit ii	IPR003685	Photosystem I PsaD	GO:0009522|GO:0009538|GO:0015979	NULL	NULL
TR83843_c0_g5_i1_m.82304	GO:0044434|GO:0009522	NULL	psi reaction center subunit ii	IPR003685	Photosystem I PsaD	GO:0009522|GO:0009538|GO:0015979	NULL	NULL
TR83843_c0_g6_i1_m.82305	GO:0044434|GO:0009522	NULL	psi reaction center subunit ii	IPR003685	Photosystem I PsaD	GO:0009522|GO:0009538|GO:0015979	NULL	NULL
TR83843_c0_g7_i1_m.82306	GO:0044434|GO:0009522	NULL	psi reaction center subunit ii	IPR003685	Photosystem I PsaD	GO:0009522|GO:0009538|GO:0015979	NULL	NULL
TR83843_c0_g8_i1_m.82307	GO:0044434|GO:0009522	NULL	psi reaction center subunit ii	IPR003685	Photosystem I PsaD	GO:0009522|GO:0009538|GO:0015979	NULL	NULL
TR83843_c0_g9_i1_m.82308	GO:0044434|GO:0009522	NULL	psi reaction center subunit ii	IPR003685	Photosystem I PsaD	GO:0009522|GO:0009538|GO:0015979	NULL	NULL
TR83843_c1_g1_i1_m.82312	GO:0008270|GO:0003676|GO:0005622	NULL	c2h2-type zinc finger protein	NULL	NULL	NULL	NULL	NULL
TR83843_c2_g1_i1_m.82313	GO:0008270|GO:0003676|GO:0005622	NULL	zinc finger protein	NULL	NULL	NULL	NULL	NULL
TR83844_c0_g1_i1_m.82314	GO:0005618|GO:0005749|GO:0050897|GO:0006099|GO:0005524|GO:0006121|GO:0050660|GO:0008177|GO:0015036|GO:0006118	EC:1.3.5.1	succinate dehydrogenase	IPR003953|IPR015939|IPR027477|IPR014006|IPR011281|IPR003952	FAD binding domain|Fumarate reductase/succinate dehydrogenase flavoprotein-like, C-terminal|Succinate dehydrogenase/fumarate reductase flavoprotein, catalytic domain|Succinate dehydrogenase/fumarate reductase, flavoprotein subunit|Succinate dehydrogenase, flavoprotein subunit|Fumarate reductase/succinate dehydrogenase, FAD-binding site	GO:0016491|GO:0055114|GO:0016627|GO:0022900|GO:0050660|GO:0006099	NULL	NULL
TR83844_c0_g1_i1_m.82315	NULL	NULL	NULL	NULL	NULL	NULL	NULL	NULL
TR83845_c1_g1_i1_m.82316	GO:0033587|GO:0003866|GO:0009635|GO:0009423|GO:0009507|GO:0018920|GO:0000162|GO:0006571|GO:0009094	EC:2.5.1.19	5-enolpyruvylshikimate-3-phosphate synthase	IPR001986|IPR013792|IPR006264|IPR023193	Enolpyruvate transferase domain|RNA 3'-terminal phosphate cyclase/enolpyruvate transferase, alpha/beta|3-phosphoshikimate 1-carboxyvinyltransferase|3-phosphoshikimate 1-carboxyvinyltransferase, conserved site	GO:0016765|GO:0003824|GO:0003866	EC:2.5.1.19	KEGG: 00400+2.5.1.19|MetaCyc: PWY-6163|UniPathway: UPA00053
TR83845_c1_g1_i2_m.82317	GO:0033587|GO:0003866|GO:0009635|GO:0009423|GO:0009507|GO:0018920|GO:0000162|GO:0006571|GO:0009094	EC:2.5.1.19	5-enolpyruvylshikimate-3-phosphate synthase	IPR001986|IPR013792|IPR006264|IPR023193	Enolpyruvate transferase domain|RNA 3'-terminal phosphate cyclase/enolpyruvate transferase, alpha/beta|3-phosphoshikimate 1-carboxyvinyltransferase|3-phosphoshikimate 1-carboxyvinyltransferase, conserved site	GO:0016765|GO:0003824|GO:0003866	EC:2.5.1.19	KEGG: 00400+2.5.1.19|MetaCyc: PWY-6163|UniPathway: UPA00053
TR83846_c1_g1_i1_m.82318	GO:0016747	EC:2.3.1.0	anthranilate n-benzoyltransferase	IPR003480|IPR023213	Transferase|Chloramphenicol acetyltransferase-like domain	GO:0016747	NULL	NULL
TR83847_c0_g1_i1_m.82319	NULL	NULL	NULL	IPR002885|IPR011990	Pentatricopeptide repeat|Tetratricopeptide-like helical	GO:0005515	NULL	NULL
TR83847_c0_g1_i1_m.82320	NULL	NULL	NULL	NULL	NULL	NULL	NULL	NULL
TR83847_c0_g1_i1_m.82321	NULL	NULL	NULL	NULL	NULL	NULL	NULL	NULL
TR83847_c0_g1_i1_m.82322	NULL	NULL	NULL	NULL	NULL	NULL	NULL	NULL
TR83847_c0_g1_i2_m.82323	NULL	NULL	NULL	IPR002885	Pentatricopeptide repeat	NULL	NULL	NULL
TR83847_c0_g1_i2_m.82324	NULL	NULL	NULL	NULL	NULL	NULL	NULL	NULL
TR83848_c0_g1_i1_m.82325	GO:0009737|GO:0003677|GO:0003682|GO:0000785	NULL	protein	IPR009057|IPR001005|IPR017930	Homeodomain-like|SANT/Myb domain|Myb domain	GO:0003677|GO:0003682	NULL	NULL
TR83850_c0_g1_i1_m.82326	GO:0004672|GO:0016310	NULL	mitogen-activated protein kinase kinase	IPR000719|IPR011009|IPR001245|IPR002290|IPR017441|IPR008271	Protein kinase domain|Serine-threonine/tyrosine-protein kinase catalytic domain|Protein kinase-like domain|Serine/threonine- / dual specificity protein kinase, catalytic domain|Protein kinase, ATP binding site|Serine/threonine-protein kinase, active site	GO:0004672|GO:0005524|GO:0006468|GO:0016772|GO:0004674	NULL	NULL
TR83851_c1_g1_i1_m.82327	GO:0005886	NULL	uncharacterized protein	IPR007033	Transcriptional activator, plants	NULL	NULL	NULL
TR83851_c1_g1_i1_m.82328	NULL	NULL	NULL	NULL	NULL	NULL	NULL	NULL
TR83851_c1_g1_i2_m.82329	GO:0005886	NULL	uncharacterized protein	IPR007033	Transcriptional activator, plants	NULL	NULL	NULL
TR83851_c1_g1_i2_m.82330	NULL	NULL	NULL	NULL	NULL	NULL	NULL	NULL
TR83851_c2_g1_i1_m.82331	GO:0046983	NULL	transcription factor bhlh63-like	IPR011598	Myc-type, basic helix-loop-helix (bHLH) domain	GO:0046983	NULL	NULL
TR83852_c1_g1_i1_m.82332	GO:0006508|GO:0009507|GO:0004177|GO:0008236	EC:3.4.11.0	aminopeptidase c	IPR001375|IPR011042	Peptidase S9, prolyl oligopeptidase, catalytic domain|Six-bladed beta-propeller, TolB-like	GO:0006508|GO:0008236	NULL	NULL
TR83852_c1_g1_i1_m.82333	NULL	NULL	NULL	NULL	NULL	NULL	NULL	NULL
TR83852_c1_g1_i2_m.82334	GO:0006508|GO:0009507|GO:0004177|GO:0008236	EC:3.4.11.0	aminopeptidase c	IPR001375|IPR011042	Peptidase S9, prolyl oligopeptidase, catalytic domain|Six-bladed beta-propeller, TolB-like	GO:0006508|GO:0008236	NULL	NULL
TR83852_c1_g1_i2_m.82335	NULL	NULL	NULL	NULL	NULL	NULL	NULL	NULL
TR83852_c1_g1_i3_m.82336	GO:0006508|GO:0009507|GO:0004177|GO:0008236	EC:3.4.11.0	aminopeptidase c	IPR001375|IPR011042	Peptidase S9, prolyl oligopeptidase, catalytic domain|Six-bladed beta-propeller, TolB-like	GO:0006508|GO:0008236	NULL	NULL
TR83852_c1_g1_i3_m.82337	NULL	NULL	NULL	NULL	NULL	NULL	NULL	NULL
TR83852_c2_g1_i10_m.82355	GO:0006508|GO:0009507|GO:0008236	NULL	protein	NULL	NULL	NULL	NULL	NULL
TR83852_c2_g1_i10_m.82356	GO:0006508|GO:0008236	NULL	acyl-peptide hydrolase-like protein	NULL	NULL	NULL	NULL	NULL
TR83852_c2_g1_i11_m.82357	GO:0006508|GO:0009507|GO:0008236	NULL	acyl-peptide hydrolase-like protein	NULL	NULL	NULL	NULL	NULL
TR83852_c2_g1_i12_m.82358	GO:0070011	NULL	aminopeptidase c	IPR011042	Six-bladed beta-propeller, TolB-like	NULL	NULL	NULL
TR83852_c2_g1_i12_m.82359	GO:0006508|GO:0009507|GO:0008236	NULL	protein	NULL	NULL	NULL	NULL	NULL
TR83852_c2_g1_i12_m.82360	GO:0006508|GO:0008236	NULL	acyl-peptide hydrolase-like protein	NULL	NULL	NULL	NULL	NULL
TR83852_c2_g1_i13_m.82361	GO:0006508|GO:0008236	NULL	acyl-peptide hydrolase-like protein	NULL	NULL	NULL	NULL	NULL
TR83852_c2_g1_i1_m.82338	GO:0006508|GO:0008236	NULL	acyl-peptide hydrolase-like protein	NULL	NULL	NULL	NULL	NULL
TR83852_c2_g1_i1_m.82339	GO:0006508|GO:0009507|GO:0004177|GO:0008236	EC:3.4.11.0	aminopeptidase c	NULL	NULL	NULL	NULL	NULL
TR83852_c2_g1_i2_m.82340	GO:0006508|GO:0009507|GO:0008236	NULL	protein	NULL	NULL	NULL	NULL	NULL
TR83852_c2_g1_i2_m.82341	GO:0006508|GO:0008236	NULL	acyl-peptide hydrolase-like protein	NULL	NULL	NULL	NULL	NULL
TR83852_c2_g1_i3_m.82342	GO:0070011	NULL	aminopeptidase c	IPR011042	Six-bladed beta-propeller, TolB-like	NULL	NULL	NULL
TR83852_c2_g1_i3_m.82343	GO:0006508|GO:0009507|GO:0008236	NULL	acyl-peptide hydrolase-like protein	NULL	NULL	NULL	NULL	NULL
TR83852_c2_g1_i4_m.82344	GO:0006508|GO:0009507|GO:0008236	NULL	acyl-peptide hydrolase-like protein	NULL	NULL	NULL	NULL	NULL
TR83852_c2_g1_i5_m.82345	GO:0006508|GO:0009507|GO:0004177|GO:0008236	EC:3.4.11.0	aminopeptidase c	IPR011042	Six-bladed beta-propeller, TolB-like	NULL	NULL	NULL
TR83852_c2_g1_i5_m.82346	GO:0006508|GO:0008236	NULL	acyl-peptide hydrolase-like protein	NULL	NULL	NULL	NULL	NULL
TR83852_c2_g1_i6_m.82347	GO:0006508|GO:0009507|GO:0008236	NULL	acyl-peptide hydrolase-like protein	NULL	NULL	NULL	NULL	NULL
TR83852_c2_g1_i6_m.82348	GO:0016787	NULL	protein	NULL	NULL	NULL	NULL	NULL
TR83852_c2_g1_i7_m.82349	GO:0006508|GO:0009507|GO:0004177|GO:0008236	EC:3.4.11.0	acyl-peptide hydrolase-like protein	IPR011042	Six-bladed beta-propeller, TolB-like	NULL	NULL	NULL
TR83852_c2_g1_i8_m.82350	GO:0006508|GO:0009507|GO:0004177|GO:0008236	EC:3.4.11.0	aminopeptidase c	NULL	NULL	NULL	NULL	NULL
TR83852_c2_g1_i8_m.82351	GO:0006508|GO:0008236	NULL	acyl-peptide hydrolase-like protein	NULL	NULL	NULL	NULL	NULL
TR83852_c2_g1_i9_m.82352	GO:0006508|GO:0009507|GO:0008236	NULL	protein	NULL	NULL	NULL	NULL	NULL
TR83852_c2_g1_i9_m.82353	GO:0006508|GO:0008236	NULL	acyl-peptide hydrolase-like protein	NULL	NULL	NULL	NULL	NULL
TR83852_c2_g1_i9_m.82354	GO:0006508|GO:0009507|GO:0008236	NULL	protein	NULL	NULL	NULL	NULL	NULL
TR83853_c0_g1_i1_m.82362	GO:0048868|GO:0009536	NULL	pentatricopeptide repeat-containing protein	IPR002885|IPR011990	Pentatricopeptide repeat|Tetratricopeptide-like helical	GO:0005515	NULL	NULL
TR83853_c0_g1_i1_m.82363	GO:0048868|GO:0009536	NULL	pentatricopeptide repeat-containing protein chloroplastic-like	IPR002885	Pentatricopeptide repeat	NULL	NULL	NULL
TR83853_c0_g1_i1_m.82364	NULL	NULL	NULL	NULL	NULL	NULL	NULL	NULL
TR83853_c0_g1_i1_m.82365	NULL	NULL	NULL	NULL	NULL	NULL	NULL	NULL
TR83853_c0_g2_i1_m.82366	NULL	NULL	NULL	IPR002083|IPR008974	MATH|TRAF-like	GO:0005515	NULL	NULL
TR83853_c0_g2_i2_m.82367	NULL	NULL	NULL	IPR002083|IPR008974	MATH|TRAF-like	GO:0005515	NULL	NULL
TR83853_c0_g2_i2_m.82368	NULL	NULL	NULL	IPR002083|IPR008974	MATH|TRAF-like	GO:0005515	NULL	NULL
TR83853_c0_g2_i3_m.82369	NULL	NULL	NULL	IPR002083|IPR008974	MATH|TRAF-like	GO:0005515	NULL	NULL
TR83854_c0_g1_i1_m.82370	GO:0016491|GO:0055114|GO:0046914	NULL	protein	IPR007402|IPR009078	Protein of unknown function DUF455|Ferritin-like superfamily	NULL	NULL	NULL
TR83854_c0_g1_i1_m.82371	NULL	NULL	NULL	NULL	NULL	NULL	NULL	NULL
TR83854_c0_g1_i1_m.82372	GO:0016491|GO:0055114|GO:0046914	NULL	protein	IPR007402	Protein of unknown function DUF455	NULL	NULL	NULL
TR83854_c0_g1_i2_m.82373	GO:0016491|GO:0055114|GO:0046914	NULL	uncharacterized protein	IPR007402|IPR009078	Protein of unknown function DUF455|Ferritin-like superfamily	NULL	NULL	NULL
TR83854_c0_g1_i2_m.82374	NULL	NULL	NULL	NULL	NULL	NULL	NULL	NULL
TR83854_c0_g1_i3_m.82375	GO:0016491|GO:0055114|GO:0046914	NULL	uncharacterized protein hi_0077-like	IPR007402|IPR009078	Protein of unknown function DUF455|Ferritin-like superfamily	NULL	NULL	NULL
TR83854_c0_g1_i3_m.82376	NULL	NULL	NULL	NULL	NULL	NULL	NULL	NULL
TR83854_c0_g1_i4_m.82377	GO:0016491|GO:0055114|GO:0046914	NULL	protein	IPR007402|IPR009078|IPR011197	Protein of unknown function DUF455|Ferritin-like superfamily|Uncharacterised conserved protein UCP012318	NULL	NULL	NULL
TR83854_c0_g1_i4_m.82378	NULL	NULL	NULL	NULL	NULL	NULL	NULL	NULL
TR83855_c0_g1_i1_m.82379	GO:0016874|GO:0004672|GO:0006468|GO:0005524|GO:0032440|GO:0055114	EC:1.3.1.74	protein spa1-related 3-like	IPR000719|IPR001680|IPR017986|IPR011009|IPR015943|IPR020472|IPR002290|IPR019775	Protein kinase domain|WD40 repeat|G-protein beta WD-40 repeat|WD40-repeat-containing domain|Protein kinase-like domain|WD40/YVTN repeat-like-containing domain|Serine/threonine- / dual specificity protein kinase, catalytic domain|WD40 repeat, conserved site	GO:0004672|GO:0005524|GO:0006468|GO:0005515|GO:0016772	NULL	NULL
TR83855_c0_g1_i2_m.82380	GO:0016491|GO:0008152|GO:0016772	NULL	protein spa1-related 3-like	IPR000719|IPR001680|IPR017986|IPR011009|IPR015943|IPR002290	Protein kinase domain|WD40 repeat|WD40-repeat-containing domain|Protein kinase-like domain|WD40/YVTN repeat-like-containing domain|Serine/threonine- / dual specificity protein kinase, catalytic domain	GO:0004672|GO:0005524|GO:0006468|GO:0005515|GO:0016772	NULL	NULL
TR83855_c0_g1_i2_m.82381	GO:0016874|GO:0004672|GO:0006468|GO:0005524|GO:0032440|GO:0055114	EC:1.3.1.74	protein spa1-related 3-like	IPR001680|IPR017986|IPR015943|IPR019775	WD40 repeat|WD40-repeat-containing domain|WD40/YVTN repeat-like-containing domain|WD40 repeat, conserved site	GO:0005515	NULL	NULL
TR83856_c1_g1_i1_m.82382	GO:0005739|GO:0016020|GO:0005783	NULL	reticulon-like protein b8	IPR003388	Reticulon	NULL	NULL	NULL
TR83856_c2_g1_i1_m.82383	GO:0004725|GO:0008138|GO:0035335|GO:0006570	EC:3.1.3.48	protein-tyrosine phosphatase mitochondrial 1-like	IPR024950|IPR000340|IPR020422|IPR000387|IPR016130	Dual specificity phosphatase|Dual specificity phosphatase, catalytic domain|Dual specificity phosphatase, subgroup, catalytic domain|Protein-tyrosine/Dual specificity phosphatase|Protein-tyrosine phosphatase, active site	GO:0006470|GO:0008138|GO:0016311|GO:0016791|GO:0004725	NULL	NULL
TR83856_c2_g1_i1_m.82384	NULL	NULL	NULL	NULL	NULL	NULL	NULL	NULL
TR83856_c2_g1_i2_m.82385	GO:0004725|GO:0008138|GO:0035335|GO:0006570	EC:3.1.3.48	protein-tyrosine phosphatase mitochondrial 1-like	IPR024950|IPR000340|IPR020422|IPR000387|IPR016130	Dual specificity phosphatase|Dual specificity phosphatase, catalytic domain|Dual specificity phosphatase, subgroup, catalytic domain|Protein-tyrosine/Dual specificity phosphatase|Protein-tyrosine phosphatase, active site	GO:0006470|GO:0008138|GO:0016311|GO:0016791|GO:0004725	NULL	NULL
TR83856_c2_g1_i2_m.82386	NULL	NULL	NULL	NULL	NULL	NULL	NULL	NULL
TR83858_c0_g6_i1_m.82387	GO:0016020	NULL	uncharacterized protein loc100526918	IPR009542	Microsomal signal peptidase 12kDa subunit	GO:0005787|GO:0006465|GO:0008233|GO:0016021	EC:3.4.-.-	KEGG: 00310+3.4.-.-|KEGG: 00550+3.4.-.-|KEGG: 00780+3.4.-.-
TR83858_c0_g6_i3_m.82388	GO:0016020	NULL	uncharacterized protein loc100526918	IPR009542	Microsomal signal peptidase 12kDa subunit	GO:0005787|GO:0006465|GO:0008233|GO:0016021	EC:3.4.-.-	KEGG: 00310+3.4.-.-|KEGG: 00550+3.4.-.-|KEGG: 00780+3.4.-.-
TR83859_c1_g1_i1_m.82389	GO:0005777|GO:0016706|GO:0016702|GO:0055114	EC:1.14.11.0|EC:1.13.11.0	probable 2-oxoglutarate fe -dependent dioxygenase-like	IPR005123|IPR026992|IPR027443	Oxoglutarate/iron-dependent dioxygenase|Non-haem dioxygenase N-terminal domain|Isopenicillin N synthase-like	GO:0016491|GO:0016706|GO:0055114	NULL	NULL
TR83859_c1_g1_i1_m.82390	NULL	NULL	NULL	NULL	NULL	NULL	NULL	NULL
TR83859_c1_g1_i2_m.82391	GO:0016706|GO:0016702|GO:0055114	EC:1.14.11.0|EC:1.13.11.0	probable 2-oxoglutarate fe -dependent dioxygenase-like	IPR026992|IPR027443	Non-haem dioxygenase N-terminal domain|Isopenicillin N synthase-like	NULL	NULL	NULL
TR83859_c1_g1_i3_m.82392	GO:0016706|GO:0044710	EC:1.14.11.0	probable 2-oxoglutarate fe -dependent dioxygenase-like	IPR005123|IPR026992|IPR027443	Oxoglutarate/iron-dependent dioxygenase|Non-haem dioxygenase N-terminal domain|Isopenicillin N synthase-like	GO:0016491|GO:0016706|GO:0055114	NULL	NULL
TR83859_c1_g1_i3_m.82393	NULL	NULL	NULL	NULL	NULL	NULL	NULL	NULL
TR83859_c1_g1_i4_m.82394	GO:0016706|GO:0044710	EC:1.14.11.0	probable 2-oxoglutarate fe -dependent dioxygenase-like	IPR005123|IPR026992|IPR027443	Oxoglutarate/iron-dependent dioxygenase|Non-haem dioxygenase N-terminal domain|Isopenicillin N synthase-like	GO:0016491|GO:0016706|GO:0055114	NULL	NULL
TR83860_c0_g1_i1_m.82395	NULL	NULL	NULL	IPR003690	Mitochodrial transcription termination factor-related	NULL	NULL	NULL
TR83860_c0_g1_i2_m.82396	NULL	NULL	NULL	IPR003690	Mitochodrial transcription termination factor-related	NULL	NULL	NULL
TR83862_c1_g1_i1_m.82397	GO:0003712|GO:0006355|GO:0005667|GO:0045449	NULL	uncharacterized protein	IPR003101	Coactivator CBP, KIX domain	GO:0003712|GO:0006355	NULL	NULL
TR83862_c1_g1_i2_m.82398	GO:0003712|GO:0006355|GO:0005667|GO:0045449	NULL	uncharacterized protein	IPR003101	Coactivator CBP, KIX domain	GO:0003712|GO:0006355	NULL	NULL
TR83862_c1_g1_i3_m.82399	NULL	NULL	NULL	NULL	NULL	NULL	NULL	NULL
TR83863_c0_g1_i1_m.82400	NULL	NULL	NULL	IPR016024|IPR011989|IPR006594|IPR000595|IPR021133	Armadillo-type fold|Armadillo-like helical|LisH dimerisation motif|Cyclic nucleotide-binding domain|HEAT, type 2	GO:0005488|GO:0005515	NULL	NULL
TR83863_c0_g1_i1_m.82401	NULL	NULL	NULL	NULL	NULL	NULL	NULL	NULL
TR83863_c0_g1_i1_m.82402	NULL	NULL	NULL	NULL	NULL	NULL	NULL	NULL
TR83863_c0_g1_i2_m.82403	NULL	NULL	NULL	IPR016024|IPR011989|IPR006594	Armadillo-type fold|Armadillo-like helical|LisH dimerisation motif	GO:0005488|GO:0005515	NULL	NULL
TR83863_c0_g1_i2_m.82404	NULL	NULL	NULL	IPR016024|IPR011989|IPR000595|IPR021133	Armadillo-type fold|Armadillo-like helical|Cyclic nucleotide-binding domain|HEAT, type 2	GO:0005488	NULL	NULL
TR83863_c0_g1_i2_m.82405	NULL	NULL	NULL	NULL	NULL	NULL	NULL	NULL
TR83863_c0_g1_i2_m.82406	NULL	NULL	NULL	NULL	NULL	NULL	NULL	NULL
TR83863_c0_g1_i3_m.82407	NULL	NULL	NULL	IPR016024|IPR011989|IPR021133	Armadillo-type fold|Armadillo-like helical|HEAT, type 2	GO:0005488	NULL	NULL
TR83863_c0_g1_i3_m.82408	NULL	NULL	NULL	IPR000595	Cyclic nucleotide-binding domain	NULL	NULL	NULL
TR83863_c0_g1_i3_m.82409	NULL	NULL	NULL	NULL	NULL	NULL	NULL	NULL
TR83863_c0_g1_i3_m.82410	NULL	NULL	NULL	NULL	NULL	NULL	NULL	NULL
TR83863_c0_g1_i4_m.82411	NULL	NULL	NULL	IPR016024|IPR011989	Armadillo-type fold|Armadillo-like helical	GO:0005488	NULL	NULL
TR83863_c0_g1_i4_m.82412	NULL	NULL	NULL	IPR016024|IPR011989|IPR021133	Armadillo-type fold|Armadillo-like helical|HEAT, type 2	GO:0005488	NULL	NULL
TR83863_c0_g1_i4_m.82413	NULL	NULL	NULL	IPR000595	Cyclic nucleotide-binding domain	NULL	NULL	NULL
TR83863_c0_g1_i4_m.82414	NULL	NULL	NULL	NULL	NULL	NULL	NULL	NULL
TR83863_c0_g1_i4_m.82415	NULL	NULL	NULL	NULL	NULL	NULL	NULL	NULL
TR83865_c0_g1_i1_m.82416	GO:0004672|GO:0000166|GO:0016310	NULL	probable l-type lectin-domain containing receptor kinase -like	IPR000719|IPR001220|IPR008985|IPR011009|IPR013320	Protein kinase domain|Legume lectin domain|Concanavalin A-like lectin/glucanases superfamily|Protein kinase-like domain|Concanavalin A-like lectin/glucanase, subgroup	GO:0004672|GO:0005524|GO:0006468|GO:0030246|GO:0016772	NULL	NULL
TR83866_c0_g1_i1_m.82417	GO:0005773	NULL	chromatin modification-related protein eaf6	IPR015418	Histone H4 acetyltransferase, NuA4 complex, Eaf6	NULL	NULL	NULL
TR83866_c0_g2_i1_m.82418	GO:0030042|GO:0003779|GO:0015629	NULL	actin depolymerizing factor 6	IPR017904|IPR002108	ADF/Cofilin/Destrin|Actin-binding, cofilin/tropomyosin type	GO:0015629|GO:0030042|GO:0003779|GO:0005622	NULL	NULL
TR83866_c0_g3_i1_m.82419	GO:0005773	NULL	chromatin modification-related protein eaf6	IPR015418	Histone H4 acetyltransferase, NuA4 complex, Eaf6	NULL	NULL	NULL
TR83866_c0_g4_i1_m.82420	GO:0005773	NULL	chromatin modification-related protein eaf6	IPR015418	Histone H4 acetyltransferase, NuA4 complex, Eaf6	NULL	NULL	NULL
TR83867_c0_g1_i1_m.82421	GO:0016021|GO:0009624	NULL	organic anion	IPR004853	Triose-phosphate transporter domain	NULL	NULL	NULL
TR83867_c0_g1_i2_m.82422	GO:0016021|GO:0009624	NULL	organic anion	IPR004853	Triose-phosphate transporter domain	NULL	NULL	NULL
TR83867_c0_g1_i3_m.82423	NULL	NULL	NULL	NULL	NULL	NULL	NULL	NULL
TR83868_c0_g1_i1_m.82424	NULL	NULL	NULL	IPR003441	NAC domain	GO:0003677|GO:0006355	NULL	NULL
TR83868_c1_g1_i1_m.82425	GO:0005525|GO:0046686|GO:0005886|GO:0016787|GO:0007264|GO:0015031	NULL	gtp-binding protein ras-like protein	IPR001806|IPR027417|IPR020849|IPR003578|IPR003579|IPR005225	Small GTPase superfamily|P-loop containing nucleoside triphosphate hydrolase|Small GTPase superfamily, Ras type|Small GTPase superfamily, Rho type|Small GTPase superfamily, Rab type|Small GTP-binding protein domain	GO:0005525|GO:0007264|GO:0003924|GO:0006184|GO:0007165|GO:0016020|GO:0005622|GO:0015031	NULL	Reactome: REACT_11044
TR83868_c1_g1_i1_m.82426	NULL	NULL	NULL	NULL	NULL	NULL	NULL	NULL
TR83868_c1_g1_i2_m.82427	GO:0005525|GO:0046686|GO:0005886|GO:0016787|GO:0007264|GO:0015031	NULL	gtp-binding protein ras-like protein	IPR001806|IPR027417|IPR020849|IPR003578|IPR003579|IPR005225	Small GTPase superfamily|P-loop containing nucleoside triphosphate hydrolase|Small GTPase superfamily, Ras type|Small GTPase superfamily, Rho type|Small GTPase superfamily, Rab type|Small GTP-binding protein domain	GO:0005525|GO:0007264|GO:0003924|GO:0006184|GO:0007165|GO:0016020|GO:0005622|GO:0015031	NULL	Reactome: REACT_11044
TR83868_c1_g1_i2_m.82428	NULL	NULL	NULL	NULL	NULL	NULL	NULL	NULL
TR83868_c1_g1_i3_m.82429	GO:0005525|GO:0046686|GO:0005886|GO:0016787|GO:0007264|GO:0015031	NULL	gtp-binding protein ras-like protein	IPR001806|IPR027417|IPR020849|IPR003578|IPR003579|IPR005225	Small GTPase superfamily|P-loop containing nucleoside triphosphate hydrolase|Small GTPase superfamily, Ras type|Small GTPase superfamily, Rho type|Small GTPase superfamily, Rab type|Small GTP-binding protein domain	GO:0005525|GO:0007264|GO:0003924|GO:0006184|GO:0007165|GO:0016020|GO:0005622|GO:0015031	NULL	Reactome: REACT_11044
TR83868_c1_g1_i3_m.82430	NULL	NULL	NULL	NULL	NULL	NULL	NULL	NULL
TR83868_c1_g1_i4_m.82431	GO:0005525|GO:0046686|GO:0005886|GO:0016787|GO:0007264|GO:0015031	NULL	gtp-binding protein ras-like protein	IPR001806|IPR027417|IPR020849|IPR003578|IPR003579|IPR005225	Small GTPase superfamily|P-loop containing nucleoside triphosphate hydrolase|Small GTPase superfamily, Ras type|Small GTPase superfamily, Rho type|Small GTPase superfamily, Rab type|Small GTP-binding protein domain	GO:0005525|GO:0007264|GO:0003924|GO:0006184|GO:0007165|GO:0016020|GO:0005622|GO:0015031	NULL	Reactome: REACT_11044
TR83868_c1_g1_i4_m.82432	NULL	NULL	NULL	NULL	NULL	NULL	NULL	NULL
TR83869_c0_g1_i1_m.82433	GO:0008270|GO:0003676	NULL	uncharacterized protein loc100262912	NULL	NULL	NULL	NULL	NULL
TR83869_c0_g1_i2_m.82434	GO:0008270|GO:0003676	NULL	uncharacterized protein loc100262912	NULL	NULL	NULL	NULL	NULL
TR83869_c0_g1_i3_m.82435	GO:0008270|GO:0003676	NULL	uncharacterized protein loc100262912	NULL	NULL	NULL	NULL	NULL
TR83870_c0_g2_i1_m.82436	NULL	NULL	NULL	NULL	NULL	NULL	NULL	NULL
TR83870_c0_g2_i2_m.82437	NULL	NULL	NULL	NULL	NULL	NULL	NULL	NULL
TR83870_c0_g2_i3_m.82438	NULL	NULL	NULL	NULL	NULL	NULL	NULL	NULL
TR83870_c0_g2_i4_m.82439	NULL	NULL	NULL	NULL	NULL	NULL	NULL	NULL
TR83870_c0_g2_i5_m.82440	NULL	NULL	NULL	NULL	NULL	NULL	NULL	NULL
TR83870_c0_g2_i6_m.82441	NULL	NULL	NULL	NULL	NULL	NULL	NULL	NULL
TR83870_c0_g2_i7_m.82442	NULL	NULL	NULL	NULL	NULL	NULL	NULL	NULL
TR83871_c0_g1_i1_m.82443	NULL	NULL	NULL	NULL	NULL	NULL	NULL	NULL
TR83871_c0_g1_i2_m.82444	GO:0000079|GO:0019901|GO:0005634|GO:0051301	NULL	cyclin b3-1	IPR006671|IPR004367|IPR013763	Cyclin, N-terminal|Cyclin, C-terminal domain|Cyclin-like	GO:0005634	NULL	NULL
TR83871_c0_g1_i3_m.82445	GO:0000079|GO:0051301|GO:0019901|GO:0005634	NULL	cyclin b3-1	IPR006671|IPR004367|IPR013763	Cyclin, N-terminal|Cyclin, C-terminal domain|Cyclin-like	GO:0005634	NULL	NULL
TR83871_c0_g1_i4_m.82446	NULL	NULL	NULL	NULL	NULL	NULL	NULL	NULL
TR83871_c0_g1_i5_m.82447	GO:0000079|GO:0019901|GO:0005634|GO:0051301	NULL	cyclin b3-1	IPR006671|IPR004367|IPR013763|IPR014400	Cyclin, N-terminal|Cyclin, C-terminal domain|Cyclin-like|Cyclin A/B/D/E	GO:0005634|GO:0000079|GO:0019901|GO:0051726	NULL	Reactome: REACT_152
TR83872_c1_g1_i1_m.82448	NULL	NULL	NULL	IPR023393	START-like domain	NULL	NULL	NULL
TR83872_c1_g1_i1_m.82449	NULL	NULL	NULL	NULL	NULL	NULL	NULL	NULL
TR83872_c1_g1_i2_m.82450	GO:0009536	NULL	kinesin-like protein	NULL	NULL	NULL	NULL	NULL
TR83872_c1_g1_i2_m.82451	NULL	NULL	NULL	NULL	NULL	NULL	NULL	NULL
TR83872_c1_g1_i3_m.82452	NULL	NULL	NULL	NULL	NULL	NULL	NULL	NULL
TR83874_c0_g1_i10_m.82462	NULL	NULL	NULL	IPR001611|IPR003591	Leucine-rich repeat|Leucine-rich repeat, typical subtype	GO:0005515	NULL	NULL
TR83874_c0_g1_i11_m.82463	NULL	NULL	NULL	IPR001611	Leucine-rich repeat	GO:0005515	NULL	NULL
TR83874_c0_g1_i12_m.82464	GO:0044763|GO:0016301|GO:0016020|GO:0043231|GO:0044237|GO:0050896|GO:0005488|GO:0044444	NULL	protein	IPR001611|IPR025875	Leucine-rich repeat|Leucine rich repeat 4	GO:0005515	NULL	NULL
TR83874_c0_g1_i13_m.82465	NULL	NULL	NULL	IPR001611	Leucine-rich repeat	GO:0005515	NULL	NULL
TR83874_c0_g1_i1_m.82453	NULL	NULL	NULL	IPR001611	Leucine-rich repeat	GO:0005515	NULL	NULL
TR83874_c0_g1_i2_m.82454	NULL	NULL	NULL	IPR001611	Leucine-rich repeat	GO:0005515	NULL	NULL
TR83874_c0_g1_i3_m.82455	NULL	NULL	NULL	IPR001611	Leucine-rich repeat	GO:0005515	NULL	NULL
TR83874_c0_g1_i4_m.82456	NULL	NULL	NULL	IPR001611	Leucine-rich repeat	GO:0005515	NULL	NULL
TR83874_c0_g1_i5_m.82457	NULL	NULL	NULL	IPR001611	Leucine-rich repeat	GO:0005515	NULL	NULL
TR83874_c0_g1_i6_m.82458	NULL	NULL	NULL	IPR001611	Leucine-rich repeat	GO:0005515	NULL	NULL
TR83874_c0_g1_i7_m.82459	NULL	NULL	NULL	IPR001611	Leucine-rich repeat	GO:0005515	NULL	NULL
TR83874_c0_g1_i8_m.82460	NULL	NULL	NULL	IPR001611|IPR003591	Leucine-rich repeat|Leucine-rich repeat, typical subtype	GO:0005515	NULL	NULL
TR83874_c0_g1_i9_m.82461	NULL	NULL	NULL	IPR001611|IPR013101	Leucine-rich repeat|Leucine-rich repeat 2	GO:0005515	NULL	NULL
TR83875_c0_g1_i1_m.82466	GO:0003676|GO:0005622|GO:0008270|GO:0004527	NULL	eri1 exoribonuclease	IPR013520|IPR010666|IPR012337|IPR006055	Exonuclease, RNase T/DNA polymerase III|Zinc finger, GRF-type|Ribonuclease H-like domain|Exonuclease	GO:0008270|GO:0003676|GO:0004527	NULL	NULL
TR83875_c0_g1_i1_m.82467	NULL	NULL	NULL	NULL	NULL	NULL	NULL	NULL
TR83876_c0_g1_i1_m.82468	GO:0009965	NULL	lob domain-containing protein 12-like	IPR004883	Lateral organ boundaries, LOB	NULL	NULL	NULL
TR83876_c0_g1_i2_m.82469	NULL	NULL	NULL	NULL	NULL	NULL	NULL	NULL
TR83876_c0_g1_i3_m.82470	GO:0009965	NULL	lob domain-containing protein 12-like	IPR004883	Lateral organ boundaries, LOB	NULL	NULL	NULL
TR83876_c0_g1_i3_m.82471	NULL	NULL	NULL	NULL	NULL	NULL	NULL	NULL
TR83876_c0_g1_i5_m.82472	GO:0009965	NULL	lob domain-containing protein 12-like	IPR004883	Lateral organ boundaries, LOB	NULL	NULL	NULL
TR83876_c0_g1_i6_m.82473	GO:0009965	NULL	lob domain-containing protein 12-like	IPR004883	Lateral organ boundaries, LOB	NULL	NULL	NULL
TR83877_c0_g1_i1_m.82474	GO:0046983|GO:0005634	NULL	transcription factor bhlh113-like	IPR011598	Myc-type, basic helix-loop-helix (bHLH) domain	GO:0046983	NULL	NULL
TR83877_c0_g1_i1_m.82475	NULL	NULL	NULL	NULL	NULL	NULL	NULL	NULL
TR83878_c0_g1_i1_m.82476	GO:0000256|GO:0016023|GO:0071522	NULL	ureidoglycine aminohydrolase	IPR013096|IPR011051|IPR014710	Cupin 2, conserved barrel|RmlC-like cupin domain|RmlC-like jelly roll fold	NULL	NULL	NULL
TR83880_c1_g1_i1_m.82477	NULL	NULL	NULL	NULL	NULL	NULL	NULL	NULL
TR83882_c0_g1_i1_m.82478	GO:0003700|GO:0043565|GO:0008270|GO:0006355|GO:0005667|GO:0045449	NULL	protein	IPR000679|IPR010399|IPR010402|IPR013088	Zinc finger, GATA-type|Tify|CCT domain|Zinc finger, NHR/GATA-type	GO:0003700|GO:0006355|GO:0008270|GO:0043565|GO:0005515	NULL	NULL
TR83882_c0_g1_i1_m.82479	NULL	NULL	NULL	NULL	NULL	NULL	NULL	NULL
TR83883_c1_g1_i1_m.82480	GO:0006952|GO:0043531	NULL	nbs-lrr resistance protein	IPR002182|IPR027417|IPR000767	NB-ARC|Disease resistance protein|P-loop containing nucleoside triphosphate hydrolase	GO:0043531|GO:0006952	NULL	NULL
TR83883_c1_g1_i1_m.82481	NULL	NULL	NULL	NULL	NULL	NULL	NULL	NULL
TR83883_c1_g1_i2_m.82482	GO:0006952|GO:0043531	NULL	nbs-lrr resistance protein	IPR002182|IPR027417|IPR000767	NB-ARC|Disease resistance protein|P-loop containing nucleoside triphosphate hydrolase	GO:0043531|GO:0006952	NULL	NULL
TR83883_c1_g1_i2_m.82483	NULL	NULL	NULL	NULL	NULL	NULL	NULL	NULL
TR83883_c1_g1_i3_m.82484	NULL	NULL	NULL	NULL	NULL	NULL	NULL	NULL
TR83883_c1_g1_i3_m.82485	GO:0006952|GO:0043531	NULL	nbs-lrr resistance protein	IPR002182|IPR027417	NB-ARC|P-loop containing nucleoside triphosphate hydrolase	GO:0043531	NULL	NULL
TR83883_c1_g1_i4_m.82486	GO:0006952|GO:0043531	NULL	nbs-lrr resistance protein	IPR002182|IPR027417	NB-ARC|P-loop containing nucleoside triphosphate hydrolase	GO:0043531	NULL	NULL
TR83883_c1_g1_i4_m.82487	NULL	NULL	NULL	NULL	NULL	NULL	NULL	NULL
TR83883_c1_g2_i1_m.82488	GO:0006952|GO:0043531	NULL	nbs-lrr resistance protein	IPR002182|IPR027417	NB-ARC|P-loop containing nucleoside triphosphate hydrolase	GO:0043531	NULL	NULL
TR83883_c1_g2_i2_m.82489	GO:0006952|GO:0043531	NULL	nbs-lrr resistance protein	IPR002182|IPR027417	NB-ARC|P-loop containing nucleoside triphosphate hydrolase	GO:0043531	NULL	NULL
TR83883_c1_g2_i3_m.82490	GO:0006952|GO:0043531	NULL	nbs-lrr resistance protein	IPR002182|IPR027417	NB-ARC|P-loop containing nucleoside triphosphate hydrolase	GO:0043531	NULL	NULL
TR83883_c1_g3_i2_m.82491	GO:0006952|GO:0043531	NULL	nbs-lrr resistance protein	IPR002182|IPR027417|IPR000767	NB-ARC|Disease resistance protein|P-loop containing nucleoside triphosphate hydrolase	GO:0043531|GO:0006952	NULL	NULL
TR83883_c1_g3_i3_m.82492	GO:0006952|GO:0043531	NULL	nbs-lrr resistance protein	IPR002182|IPR027417	NB-ARC|P-loop containing nucleoside triphosphate hydrolase	GO:0043531	NULL	NULL
TR83883_c2_g3_i2_m.82493	GO:0016787	NULL	cc-nbs resistance protein	IPR002182|IPR027417	NB-ARC|P-loop containing nucleoside triphosphate hydrolase	GO:0043531	NULL	NULL
TR83883_c2_g5_i1_m.82494	NULL	NULL	NULL	NULL	NULL	NULL	NULL	NULL
TR83883_c2_g7_i1_m.82495	NULL	NULL	NULL	IPR002182|IPR027417	NB-ARC|P-loop containing nucleoside triphosphate hydrolase	GO:0043531	NULL	NULL
TR83883_c2_g7_i2_m.82496	NULL	NULL	NULL	IPR002182|IPR027417	NB-ARC|P-loop containing nucleoside triphosphate hydrolase	GO:0043531	NULL	NULL
TR83883_c3_g3_i1_m.82497	NULL	NULL	NULL	IPR001611|IPR002182	Leucine-rich repeat|NB-ARC	GO:0005515|GO:0043531	NULL	NULL
TR83883_c3_g3_i2_m.82498	NULL	NULL	NULL	IPR001611|IPR002182	Leucine-rich repeat|NB-ARC	GO:0005515|GO:0043531	NULL	NULL
TR83883_c3_g3_i3_m.82499	NULL	NULL	NULL	IPR002182	NB-ARC	GO:0043531	NULL	NULL
TR83883_c3_g3_i4_m.82501	NULL	NULL	NULL	IPR001611|IPR002182	Leucine-rich repeat|NB-ARC	GO:0005515|GO:0043531	NULL	NULL
TR83883_c3_g3_i5_m.82502	NULL	NULL	NULL	IPR002182	NB-ARC	GO:0043531	NULL	NULL
TR83883_c3_g3_i6_m.82504	NULL	NULL	NULL	IPR001611	Leucine-rich repeat	GO:0005515	NULL	NULL
TR83883_c3_g3_i7_m.82505	NULL	NULL	NULL	NULL	NULL	NULL	NULL	NULL
TR83883_c3_g3_i8_m.82506	NULL	NULL	NULL	NULL	NULL	NULL	NULL	NULL
TR83883_c3_g4_i1_m.82500	NULL	NULL	NULL	IPR025875|IPR003591	Leucine rich repeat 4|Leucine-rich repeat, typical subtype	NULL	NULL	NULL
TR83883_c3_g4_i3_m.82503	GO:0006952|GO:0043531	NULL	cc-nbs-lrr resistance protein	IPR001611	Leucine-rich repeat	GO:0005515	NULL	NULL
TR83884_c0_g1_i1_m.82507	GO:0046855|GO:0010305|GO:0009737|GO:0046030|GO:0046854|GO:0004518|GO:0010588|GO:0010067|GO:0032957	NULL	type i inositol- -trisphosphate 5-phosphatase cvp2-like	IPR005135|IPR000300	Endonuclease/exonuclease/phosphatase|Inositol polyphosphate-related phosphatase	GO:0046856	NULL	NULL
TR83885_c1_g1_i1_m.82508	NULL	NULL	NULL	IPR005202	Transcription factor GRAS	NULL	NULL	NULL
TR83885_c1_g1_i3_m.82509	NULL	NULL	NULL	IPR005202	Transcription factor GRAS	NULL	NULL	NULL
TR83887_c0_g1_i1_m.82510	GO:0006635|GO:0004108|GO:0006099|GO:0009514|GO:0009536|GO:0006097	EC:2.3.3.1	citrate synthase	IPR002020|IPR016141|IPR016143|IPR016142|IPR024176|IPR019810	Citrate synthase-like|Citrate synthase-like, core|Citrate synthase-like, small alpha subdomain|Citrate synthase-like, large alpha subdomain|Citrate synthase, bacterial-type|Citrate synthase active site	GO:0044262|GO:0046912|GO:0006099	EC:2.3.3.1	KEGG: 00020+2.3.3.1|KEGG: 00630+2.3.3.1|MetaCyc: PWY-5690|MetaCyc: PWY-5750|MetaCyc: PWY-5913|MetaCyc: PWY-6549|MetaCyc: PWY-6728|MetaCyc: PWY-6969|MetaCyc: PWY-7124|MetaCyc: PWY-7254|UniPathway: UPA00223
TR83888_c11_g1_i1_m.82537	NULL	NULL	NULL	IPR025315	Domain of unknown function DUF4220	NULL	NULL	NULL
TR83888_c12_g1_i1_m.82538	NULL	NULL	NULL	IPR025315	Domain of unknown function DUF4220	NULL	NULL	NULL
TR83888_c12_g1_i1_m.82539	NULL	NULL	NULL	NULL	NULL	NULL	NULL	NULL
TR83888_c2_g1_i1_m.82511	GO:0003676|GO:0046983	NULL	zinc finger mym-type protein	NULL	NULL	NULL	NULL	NULL
TR83888_c2_g2_i1_m.82512	GO:0003676|GO:0046983	NULL	zinc finger mym-type protein	NULL	NULL	NULL	NULL	NULL
TR83888_c5_g1_i2_m.82513	NULL	NULL	NULL	NULL	NULL	NULL	NULL	NULL
TR83888_c8_g2_i2_m.82514	NULL	NULL	NULL	NULL	NULL	NULL	NULL	NULL
TR83888_c8_g2_i3_m.82515	NULL	NULL	NULL	NULL	NULL	NULL	NULL	NULL
TR83888_c8_g2_i3_m.82516	NULL	NULL	NULL	NULL	NULL	NULL	NULL	NULL
TR83888_c9_g1_i1_m.82517	NULL	NULL	NULL	IPR007658|IPR025315	Protein of unknown function DUF594|Domain of unknown function DUF4220	NULL	NULL	NULL
TR83888_c9_g1_i1_m.82518	NULL	NULL	NULL	NULL	NULL	NULL	NULL	NULL
TR83888_c9_g1_i1_m.82519	NULL	NULL	NULL	NULL	NULL	NULL	NULL	NULL
TR83888_c9_g1_i2_m.82520	NULL	NULL	NULL	IPR007658|IPR025315	Protein of unknown function DUF594|Domain of unknown function DUF4220	NULL	NULL	NULL
TR83888_c9_g1_i2_m.82521	NULL	NULL	NULL	NULL	NULL	NULL	NULL	NULL
TR83888_c9_g1_i2_m.82522	NULL	NULL	NULL	NULL	NULL	NULL	NULL	NULL
TR83888_c9_g1_i3_m.82523	NULL	NULL	NULL	IPR007658|IPR025315	Protein of unknown function DUF594|Domain of unknown function DUF4220	NULL	NULL	NULL
TR83888_c9_g1_i3_m.82524	NULL	NULL	NULL	NULL	NULL	NULL	NULL	NULL
TR83888_c9_g1_i4_m.82525	NULL	NULL	NULL	IPR007658|IPR025315	Protein of unknown function DUF594|Domain of unknown function DUF4220	NULL	NULL	NULL
TR83888_c9_g1_i4_m.82526	NULL	NULL	NULL	NULL	NULL	NULL	NULL	NULL
TR83888_c9_g1_i5_m.82527	NULL	NULL	NULL	IPR007658|IPR025315	Protein of unknown function DUF594|Domain of unknown function DUF4220	NULL	NULL	NULL
TR83888_c9_g1_i5_m.82528	NULL	NULL	NULL	NULL	NULL	NULL	NULL	NULL
TR83888_c9_g1_i6_m.82529	NULL	NULL	NULL	IPR007658|IPR025315	Protein of unknown function DUF594|Domain of unknown function DUF4220	NULL	NULL	NULL
TR83888_c9_g1_i6_m.82530	NULL	NULL	NULL	NULL	NULL	NULL	NULL	NULL
TR83888_c9_g1_i7_m.82531	NULL	NULL	NULL	IPR007658|IPR025315	Protein of unknown function DUF594|Domain of unknown function DUF4220	NULL	NULL	NULL
TR83888_c9_g1_i7_m.82532	NULL	NULL	NULL	NULL	NULL	NULL	NULL	NULL
TR83888_c9_g1_i7_m.82533	NULL	NULL	NULL	NULL	NULL	NULL	NULL	NULL
TR83888_c9_g1_i8_m.82534	NULL	NULL	NULL	IPR007658|IPR025315	Protein of unknown function DUF594|Domain of unknown function DUF4220	NULL	NULL	NULL
TR83888_c9_g1_i8_m.82535	NULL	NULL	NULL	NULL	NULL	NULL	NULL	NULL
TR83888_c9_g1_i8_m.82536	NULL	NULL	NULL	NULL	NULL	NULL	NULL	NULL
TR83889_c2_g2_i10_m.82553	NULL	NULL	NULL	IPR000157	Toll/interleukin-1 receptor homology (TIR) domain	GO:0005515|GO:0007165	NULL	NULL
TR83889_c2_g2_i10_m.82554	NULL	NULL	NULL	IPR000157	Toll/interleukin-1 receptor homology (TIR) domain	GO:0005515|GO:0007165	NULL	NULL
TR83889_c2_g2_i10_m.82555	NULL	NULL	NULL	NULL	NULL	NULL	NULL	NULL
TR83889_c2_g2_i2_m.82540	NULL	NULL	NULL	NULL	NULL	NULL	NULL	NULL
TR83889_c2_g2_i3_m.82541	NULL	NULL	NULL	IPR000157	Toll/interleukin-1 receptor homology (TIR) domain	GO:0005515|GO:0007165	NULL	NULL
TR83889_c2_g2_i3_m.82542	NULL	NULL	NULL	IPR000157	Toll/interleukin-1 receptor homology (TIR) domain	GO:0005515|GO:0007165	NULL	NULL
TR83889_c2_g2_i3_m.82543	NULL	NULL	NULL	NULL	NULL	NULL	NULL	NULL
TR83889_c2_g2_i4_m.82544	NULL	NULL	NULL	NULL	NULL	NULL	NULL	NULL
TR83889_c2_g2_i4_m.82545	NULL	NULL	NULL	IPR000157	Toll/interleukin-1 receptor homology (TIR) domain	GO:0005515|GO:0007165	NULL	NULL
TR83889_c2_g2_i6_m.82546	NULL	NULL	NULL	IPR000157	Toll/interleukin-1 receptor homology (TIR) domain	GO:0005515|GO:0007165	NULL	NULL
TR83889_c2_g2_i6_m.82547	NULL	NULL	NULL	NULL	NULL	NULL	NULL	NULL
TR83889_c2_g2_i8_m.82548	NULL	NULL	NULL	IPR000157	Toll/interleukin-1 receptor homology (TIR) domain	GO:0005515|GO:0007165	NULL	NULL
TR83889_c2_g2_i8_m.82549	NULL	NULL	NULL	NULL	NULL	NULL	NULL	NULL
TR83889_c2_g2_i9_m.82550	NULL	NULL	NULL	IPR000157	Toll/interleukin-1 receptor homology (TIR) domain	GO:0005515|GO:0007165	NULL	NULL
TR83889_c2_g2_i9_m.82551	NULL	NULL	NULL	IPR000157	Toll/interleukin-1 receptor homology (TIR) domain	GO:0005515|GO:0007165	NULL	NULL
TR83889_c2_g2_i9_m.82552	NULL	NULL	NULL	NULL	NULL	NULL	NULL	NULL
TR83890_c2_g1_i1_m.82556	GO:0008270|GO:0003676|GO:0005739|GO:0005515|GO:0000166	NULL	cchc-type zinc knuckle protein	IPR001878	Zinc finger, CCHC-type	GO:0003676|GO:0008270	NULL	NULL
TR83890_c2_g1_i2_m.82557	GO:0003676|GO:0031072|GO:0051082|GO:0008270|GO:0005739|GO:0000166	NULL	cchc-type zinc knuckle protein	IPR001878	Zinc finger, CCHC-type	GO:0003676|GO:0008270	NULL	NULL
TR83890_c2_g1_i3_m.82558	GO:0005525|GO:0003676|GO:0031072|GO:0051082|GO:0008270|GO:0007264|GO:0005739|GO:0015031	NULL	cchc-type zinc knuckle protein	NULL	NULL	NULL	NULL	NULL
TR83890_c2_g1_i3_m.82559	GO:0008270|GO:0003676|GO:0005739|GO:0005515	NULL	cchc-type zinc knuckle protein	IPR001878	Zinc finger, CCHC-type	GO:0003676|GO:0008270	NULL	NULL
TR83890_c2_g1_i4_m.82560	GO:0003676|GO:0031072|GO:0051082|GO:0008270|GO:0005739|GO:0000166	NULL	cchc-type zinc knuckle protein	IPR001878	Zinc finger, CCHC-type	GO:0003676|GO:0008270	NULL	NULL
TR83890_c2_g1_i5_m.82561	GO:0005525|GO:0003676|GO:0031072|GO:0051082|GO:0008270|GO:0007264|GO:0005739|GO:0015031	NULL	cchc-type zinc knuckle protein	NULL	NULL	NULL	NULL	NULL
TR83890_c2_g1_i5_m.82562	GO:0046872|GO:0097159|GO:0005515|GO:1901363	NULL	cchc-type zinc knuckle protein	IPR001878	Zinc finger, CCHC-type	GO:0003676|GO:0008270	NULL	NULL
TR83890_c2_g1_i6_m.82563	GO:0005525|GO:0003676|GO:0031072|GO:0051082|GO:0008270|GO:0007264|GO:0005739|GO:0015031	NULL	cchc-type zinc knuckle protein	NULL	NULL	NULL	NULL	NULL
TR83890_c2_g1_i6_m.82564	GO:0046872|GO:0097159|GO:0005515|GO:1901363	NULL	cchc-type zinc knuckle protein	IPR001878	Zinc finger, CCHC-type	GO:0003676|GO:0008270	NULL	NULL
TR83890_c2_g1_i7_m.82565	GO:0005525|GO:0003676|GO:0031072|GO:0051082|GO:0008270|GO:0007264|GO:0005739|GO:0015031	NULL	cchc-type zinc knuckle protein	NULL	NULL	NULL	NULL	NULL
TR83890_c2_g1_i7_m.82566	GO:0008270|GO:0003676|GO:0005739|GO:0005515	NULL	cchc-type zinc knuckle protein	IPR001878	Zinc finger, CCHC-type	GO:0003676|GO:0008270	NULL	NULL
TR83891_c2_g1_i10_m.82579	GO:0046872|GO:0009765|GO:0009637|GO:0009507|GO:0009579|GO:0016020|GO:0010218	NULL	chlorophyll a b-binding protein	IPR001344|IPR022796|IPR023329	Chlorophyll A-B binding protein, plant|Chlorophyll A-B binding protein|Chlorophyll a/b binding protein domain	GO:0009765|GO:0016020	NULL	NULL
TR83891_c2_g1_i10_m.82580	GO:0016020|GO:0046872|GO:0010218|GO:0009637|GO:0009765|GO:0009507	NULL	chlorophyll a b-binding protein	IPR001344|IPR022796|IPR023329	Chlorophyll A-B binding protein, plant|Chlorophyll A-B binding protein|Chlorophyll a/b binding protein domain	GO:0009765|GO:0016020	NULL	NULL
TR83891_c2_g1_i1_m.82567	GO:0016020|GO:0046872|GO:0010218|GO:0009637|GO:0009765|GO:0009507	NULL	light-harvesting complex	IPR001344|IPR022796|IPR023329	Chlorophyll A-B binding protein, plant|Chlorophyll A-B binding protein|Chlorophyll a/b binding protein domain	GO:0009765|GO:0016020	NULL	NULL
TR83891_c2_g1_i2_m.82568	GO:0046872|GO:0009765|GO:0009637|GO:0009507|GO:0009579|GO:0016020|GO:0010218	NULL	chlorophyll a b-binding protein	IPR001344|IPR022796|IPR023329	Chlorophyll A-B binding protein, plant|Chlorophyll A-B binding protein|Chlorophyll a/b binding protein domain	GO:0009765|GO:0016020	NULL	NULL
TR83891_c2_g1_i2_m.82569	GO:0016020|GO:0046872|GO:0010218|GO:0009637|GO:0009765|GO:0009507	NULL	chlorophyll a b-binding protein	IPR001344|IPR022796|IPR023329	Chlorophyll A-B binding protein, plant|Chlorophyll A-B binding protein|Chlorophyll a/b binding protein domain	GO:0009765|GO:0016020	NULL	NULL
TR83891_c2_g1_i4_m.82570	GO:0016020|GO:0046872|GO:0010218|GO:0009637|GO:0009765|GO:0009507	NULL	light-harvesting complex	IPR001344|IPR022796|IPR023329	Chlorophyll A-B binding protein, plant|Chlorophyll A-B binding protein|Chlorophyll a/b binding protein domain	GO:0009765|GO:0016020	NULL	NULL
TR83891_c2_g1_i5_m.82571	GO:0046872|GO:0009765|GO:0009637|GO:0009507|GO:0009579|GO:0016020|GO:0010218	NULL	chlorophyll a b-binding protein	IPR001344|IPR022796|IPR023329	Chlorophyll A-B binding protein, plant|Chlorophyll A-B binding protein|Chlorophyll a/b binding protein domain	GO:0009765|GO:0016020	NULL	NULL
TR83891_c2_g1_i5_m.82572	GO:0016020|GO:0046872|GO:0010218|GO:0009637|GO:0009765|GO:0009507	NULL	chlorophyll a b-binding protein	IPR001344|IPR022796|IPR023329	Chlorophyll A-B binding protein, plant|Chlorophyll A-B binding protein|Chlorophyll a/b binding protein domain	GO:0009765|GO:0016020	NULL	NULL
TR83891_c2_g1_i6_m.82573	GO:0046872|GO:0009765|GO:0009637|GO:0009507|GO:0009579|GO:0016020|GO:0010218	NULL	chlorophyll a b-binding protein	IPR001344|IPR022796|IPR023329	Chlorophyll A-B binding protein, plant|Chlorophyll A-B binding protein|Chlorophyll a/b binding protein domain	GO:0009765|GO:0016020	NULL	NULL
TR83891_c2_g1_i6_m.82574	GO:0016020|GO:0046872|GO:0010218|GO:0009637|GO:0009765|GO:0009507	NULL	chlorophyll a b-binding protein	IPR001344|IPR022796|IPR023329	Chlorophyll A-B binding protein, plant|Chlorophyll A-B binding protein|Chlorophyll a/b binding protein domain	GO:0009765|GO:0016020	NULL	NULL
TR83891_c2_g1_i7_m.82575	GO:0046872|GO:0009765|GO:0009637|GO:0009507|GO:0009579|GO:0016020|GO:0010218	NULL	chlorophyll a b-binding protein	IPR001344|IPR022796|IPR023329	Chlorophyll A-B binding protein, plant|Chlorophyll A-B binding protein|Chlorophyll a/b binding protein domain	GO:0009765|GO:0016020	NULL	NULL
TR83891_c2_g1_i7_m.82576	GO:0016020|GO:0046872|GO:0010218|GO:0009637|GO:0009765|GO:0009507	NULL	chlorophyll a b-binding protein	IPR001344|IPR022796|IPR023329	Chlorophyll A-B binding protein, plant|Chlorophyll A-B binding protein|Chlorophyll a/b binding protein domain	GO:0009765|GO:0016020	NULL	NULL
TR83891_c2_g1_i8_m.82577	GO:0016020|GO:0046872|GO:0010218|GO:0009637|GO:0009765|GO:0009507	NULL	light-harvesting complex	IPR001344|IPR022796|IPR023329	Chlorophyll A-B binding protein, plant|Chlorophyll A-B binding protein|Chlorophyll a/b binding protein domain	GO:0009765|GO:0016020	NULL	NULL
TR83891_c2_g1_i9_m.82578	GO:0046872|GO:0009765|GO:0009637|GO:0009507|GO:0009579|GO:0016020|GO:0010218	NULL	chlorophyll a b-binding protein	IPR001344|IPR022796|IPR023329	Chlorophyll A-B binding protein, plant|Chlorophyll A-B binding protein|Chlorophyll a/b binding protein domain	GO:0009765|GO:0016020	NULL	NULL
TR83892_c3_g1_i1_m.82581	NULL	NULL	NULL	NULL	NULL	NULL	NULL	NULL
TR83892_c4_g1_i1_m.82582	GO:0016706	EC:1.14.11.0	desacetoxyvindoline 4-	IPR005123|IPR026992|IPR027443	Oxoglutarate/iron-dependent dioxygenase|Non-haem dioxygenase N-terminal domain|Isopenicillin N synthase-like	GO:0016491|GO:0016706|GO:0055114	NULL	NULL
TR83892_c4_g1_i1_m.82583	NULL	NULL	NULL	NULL	NULL	NULL	NULL	NULL
TR83892_c4_g1_i1_m.82584	NULL	NULL	NULL	NULL	NULL	NULL	NULL	NULL
TR83894_c2_g1_i1_m.82585	GO:0005773|GO:0009507|GO:0005886	NULL	hypersensitive-induced response protein 2	IPR001972|IPR001107	Stomatin|Band 7 protein	GO:0016020	NULL	NULL
TR83894_c2_g1_i1_m.82586	GO:0055085|GO:0044070|GO:0005618|GO:0015288|GO:0005730|GO:0042742|GO:0009941|GO:0005741|GO:0008308|GO:0046930|GO:0005773|GO:0005886	NULL	porin voltage-dependent anion-selective channel protein	IPR027246|IPR023614|IPR001925	Eukaryotic porin/Tom40|Porin domain|Porin, eukaryotic type	GO:0005741|GO:0055085|GO:0006820|GO:0008308|GO:0044070	NULL	NULL
TR83894_c2_g1_i1_m.82587	NULL	NULL	NULL	NULL	NULL	NULL	NULL	NULL
TR83894_c2_g1_i2_m.82588	GO:0005773|GO:0009507|GO:0005886	NULL	hypersensitive-induced response protein 2	IPR001972|IPR001107	Stomatin|Band 7 protein	GO:0016020	NULL	NULL
TR83894_c2_g1_i2_m.82589	GO:0055085|GO:0044070|GO:0005618|GO:0015288|GO:0005730|GO:0042742|GO:0009941|GO:0005741|GO:0008308|GO:0046930|GO:0005773|GO:0005886	NULL	porin voltage-dependent anion-selective channel protein	IPR027246|IPR023614|IPR001925	Eukaryotic porin/Tom40|Porin domain|Porin, eukaryotic type	GO:0005741|GO:0055085|GO:0006820|GO:0008308|GO:0044070	NULL	NULL
TR83894_c2_g1_i2_m.82590	NULL	NULL	NULL	NULL	NULL	NULL	NULL	NULL
TR83895_c0_g1_i2_m.82591	NULL	NULL	NULL	NULL	NULL	NULL	NULL	NULL
TR83895_c0_g1_i3_m.82592	NULL	NULL	NULL	NULL	NULL	NULL	NULL	NULL
TR83895_c0_g1_i4_m.82593	NULL	NULL	NULL	NULL	NULL	NULL	NULL	NULL
TR83896_c0_g1_i1_m.82594	GO:0016021|GO:0008271|GO:0008272|GO:0055085	NULL	sulfate transporter -like	IPR011547|IPR002645|IPR001902|IPR018045	Sulphate transporter|STAS domain|Sulphate anion transporter|Sulphate anion transporter, conserved site	GO:0008272|GO:0015116|GO:0016021|GO:0008271|GO:0016020|GO:0055085	NULL	Reactome: REACT_15518
TR83896_c0_g1_i1_m.82595	NULL	NULL	NULL	NULL	NULL	NULL	NULL	NULL
TR83896_c0_g1_i1_m.82596	NULL	NULL	NULL	NULL	NULL	NULL	NULL	NULL
TR83896_c0_g1_i1_m.82597	NULL	NULL	NULL	NULL	NULL	NULL	NULL	NULL
TR83898_c1_g1_i1_m.82598	GO:0009536	NULL	uncharacterized protein	IPR010865	Protein of unknown function DUF1499	NULL	NULL	NULL
TR83898_c1_g1_i1_m.82599	GO:0005839|GO:0009817|GO:0005886|GO:0009507|GO:0005634|GO:0004298|GO:0051603	EC:3.4.25.0	proteasome subunit beta type-1	IPR001353|IPR023333|IPR016050	Proteasome, subunit alpha/beta|Proteasome B-type subunit|Proteasome, beta-type subunit, conserved site	GO:0004298|GO:0005839|GO:0051603|GO:0004175	NULL	Reactome: REACT_11045|Reactome: REACT_13|Reactome: REACT_13635|Reactome: REACT_152|Reactome: REACT_1538|Reactome: REACT_383|Reactome: REACT_578|Reactome: REACT_6185|Reactome: REACT_6850
TR83898_c1_g1_i2_m.82600	GO:0005839|GO:0009817|GO:0005886|GO:0009507|GO:0005634|GO:0004298|GO:0051603	EC:3.4.25.0	proteasome subunit beta type-1	IPR001353|IPR023333|IPR016050	Proteasome, subunit alpha/beta|Proteasome B-type subunit|Proteasome, beta-type subunit, conserved site	GO:0004298|GO:0005839|GO:0051603|GO:0004175	NULL	Reactome: REACT_11045|Reactome: REACT_13|Reactome: REACT_13635|Reactome: REACT_152|Reactome: REACT_1538|Reactome: REACT_383|Reactome: REACT_578|Reactome: REACT_6185|Reactome: REACT_6850
TR83898_c1_g1_i2_m.82601	GO:0009536	NULL	uncharacterized protein	IPR010865	Protein of unknown function DUF1499	NULL	NULL	NULL
TR83899_c0_g1_i1_m.82602	GO:0050660|GO:0002943|GO:0017150|GO:0005739|GO:0055114	NULL	trna-dihydrouridine synthase 1-like	IPR001269|IPR013785|IPR018517	tRNA-dihydrouridine synthase|Aldolase-type TIM barrel|tRNA-dihydrouridine synthase, conserved site	GO:0008033|GO:0017150|GO:0050660|GO:0055114|GO:0003824	NULL	NULL
TR83899_c0_g1_i1_m.82603	GO:0045431|GO:0005506|GO:0016702|GO:0051555|GO:0055114	EC:1.14.11.23|EC:1.13.11.0	2-oxoglutarate-fe -dependent oxygenase domain-containing protein	IPR005123|IPR026992|IPR027443|IPR002283	Oxoglutarate/iron-dependent dioxygenase|Non-haem dioxygenase N-terminal domain|Isopenicillin N synthase|Isopenicillin N synthase-like	GO:0016491|GO:0016706|GO:0055114|GO:0005506	NULL	NULL
TR83899_c0_g1_i1_m.82604	NULL	NULL	NULL	NULL	NULL	NULL	NULL	NULL
TR83900_c0_g1_i1_m.82605	GO:0006002|GO:0005886|GO:0016310|GO:0003872|GO:0005945|GO:0047334|GO:0005524|GO:0006096|GO:0006000|GO:0006012|GO:0006013|GO:0006094|GO:0006098	EC:2.7.1.11|EC:2.7.1.90	6-phosphofructokinase 3-like	IPR000023	Phosphofructokinase domain	GO:0003872|GO:0005945|GO:0006096	EC:2.7.1.11	KEGG: 00010+2.7.1.11|KEGG: 00030+2.7.1.11|KEGG: 00051+2.7.1.11|KEGG: 00052+2.7.1.11|KEGG: 00680+2.7.1.11|MetaCyc: PWY-1042|MetaCyc: PWY-1861|MetaCyc: PWY-5484|Reactome: REACT_474|UniPathway: UPA00109
TR83900_c2_g1_i1_m.82606	GO:0006002|GO:0005886|GO:0016310|GO:0003872|GO:0005945|GO:0047334|GO:0005524|GO:0006096|GO:0006000|GO:0006012|GO:0006013|GO:0006094|GO:0006098	EC:2.7.1.11|EC:2.7.1.90	6-phosphofructokinase 3-like	IPR000023|IPR022953|IPR012004	Phosphofructokinase domain|Phosphofructokinase|Pyrophosphate-dependent phosphofructokinase TP0108	GO:0003872|GO:0005945|GO:0006096|GO:0006002|GO:0005524	EC:2.7.1.11	KEGG: 00010+2.7.1.11|KEGG: 00030+2.7.1.11|KEGG: 00051+2.7.1.11|KEGG: 00052+2.7.1.11|KEGG: 00680+2.7.1.11|MetaCyc: PWY-1042|MetaCyc: PWY-1861|MetaCyc: PWY-5484|Reactome: REACT_474|UniPathway: UPA00109|KEGG: 00010+2.7.1.11|KEGG: 00030+2.7.1.11|KEGG: 00051+2.7.1.11|KEGG: 00052+2.7.1.11|KEGG: 00680+2.7.1.11|MetaCyc: PWY-1042|MetaCyc: PWY-1861|MetaCyc: PWY-5484|UniPathway: UPA00109
TR83900_c2_g1_i1_m.82607	NULL	NULL	NULL	NULL	NULL	NULL	NULL	NULL
TR83901_c3_g1_i1_m.82608	NULL	NULL	NULL	NULL	NULL	NULL	NULL	NULL
TR83902_c0_g1_i1_m.82609	GO:0008270	NULL	ring finger protein	IPR001841|IPR013083	Zinc finger, RING-type|Zinc finger, RING/FYVE/PHD-type	GO:0005515|GO:0008270	NULL	NULL
TR83902_c0_g1_i2_m.82610	GO:0008270	NULL	ring finger protein	IPR001841|IPR013083	Zinc finger, RING-type|Zinc finger, RING/FYVE/PHD-type	GO:0005515|GO:0008270	NULL	NULL
TR83902_c0_g1_i3_m.82611	GO:0008270	NULL	ring finger protein	IPR001841|IPR013083	Zinc finger, RING-type|Zinc finger, RING/FYVE/PHD-type	GO:0005515|GO:0008270	NULL	NULL
TR83902_c0_g1_i5_m.82612	GO:0008270	NULL	ring finger protein	IPR001841|IPR013083	Zinc finger, RING-type|Zinc finger, RING/FYVE/PHD-type	GO:0005515|GO:0008270	NULL	NULL
TR83903_c1_g2_i1_m.82613	NULL	NULL	NULL	NULL	NULL	NULL	NULL	NULL
TR83903_c1_g2_i1_m.82614	NULL	NULL	NULL	NULL	NULL	NULL	NULL	NULL
TR83903_c1_g2_i1_m.82615	NULL	NULL	NULL	NULL	NULL	NULL	NULL	NULL
TR83903_c1_g2_i2_m.82616	NULL	NULL	NULL	NULL	NULL	NULL	NULL	NULL
TR83903_c1_g2_i2_m.82617	NULL	NULL	NULL	NULL	NULL	NULL	NULL	NULL
TR83903_c1_g2_i2_m.82618	NULL	NULL	NULL	NULL	NULL	NULL	NULL	NULL
TR83903_c1_g2_i3_m.82619	NULL	NULL	NULL	IPR007022	Gem-associated protein 2	GO:0000387|GO:0000398|GO:0005681	NULL	NULL
TR83903_c1_g2_i3_m.82620	NULL	NULL	NULL	NULL	NULL	NULL	NULL	NULL
TR83903_c1_g2_i3_m.82621	NULL	NULL	NULL	NULL	NULL	NULL	NULL	NULL
TR83903_c1_g2_i4_m.82622	NULL	NULL	NULL	IPR007022	Gem-associated protein 2	GO:0000387|GO:0000398|GO:0005681	NULL	NULL
TR83903_c1_g2_i4_m.82623	NULL	NULL	NULL	NULL	NULL	NULL	NULL	NULL
TR83903_c1_g2_i4_m.82624	NULL	NULL	NULL	NULL	NULL	NULL	NULL	NULL
TR83903_c1_g2_i5_m.82625	NULL	NULL	NULL	IPR007022	Gem-associated protein 2	GO:0000387|GO:0000398|GO:0005681	NULL	NULL
TR83903_c1_g2_i5_m.82626	NULL	NULL	NULL	NULL	NULL	NULL	NULL	NULL
TR83903_c1_g2_i5_m.82627	NULL	NULL	NULL	NULL	NULL	NULL	NULL	NULL
TR83903_c1_g2_i6_m.82628	NULL	NULL	NULL	IPR007022	Gem-associated protein 2	GO:0000387|GO:0000398|GO:0005681	NULL	NULL
TR83903_c1_g2_i6_m.82629	NULL	NULL	NULL	NULL	NULL	NULL	NULL	NULL
TR83903_c1_g2_i6_m.82630	NULL	NULL	NULL	NULL	NULL	NULL	NULL	NULL
TR83903_c1_g2_i7_m.82631	NULL	NULL	NULL	IPR007022	Gem-associated protein 2	GO:0000387|GO:0000398|GO:0005681	NULL	NULL
TR83903_c1_g2_i7_m.82632	NULL	NULL	NULL	NULL	NULL	NULL	NULL	NULL
TR83903_c1_g2_i7_m.82633	NULL	NULL	NULL	NULL	NULL	NULL	NULL	NULL
TR83903_c1_g2_i8_m.82634	NULL	NULL	NULL	IPR007022	Gem-associated protein 2	GO:0000387|GO:0000398|GO:0005681	NULL	NULL
TR83903_c1_g2_i8_m.82635	NULL	NULL	NULL	NULL	NULL	NULL	NULL	NULL
TR83903_c1_g2_i8_m.82636	NULL	NULL	NULL	NULL	NULL	NULL	NULL	NULL
TR83903_c1_g4_i1_m.82637	NULL	NULL	NULL	NULL	NULL	NULL	NULL	NULL
TR83903_c1_g4_i2_m.82638	NULL	NULL	NULL	NULL	NULL	NULL	NULL	NULL
TR83903_c1_g4_i2_m.82639	NULL	NULL	NULL	NULL	NULL	NULL	NULL	NULL
TR83903_c1_g4_i3_m.82640	NULL	NULL	NULL	NULL	NULL	NULL	NULL	NULL
TR83903_c1_g4_i4_m.82641	NULL	NULL	NULL	NULL	NULL	NULL	NULL	NULL
TR83903_c1_g4_i4_m.82642	NULL	NULL	NULL	NULL	NULL	NULL	NULL	NULL
TR83905_c0_g2_i1_m.82643	NULL	NULL	NULL	NULL	NULL	NULL	NULL	NULL
TR83905_c0_g2_i3_m.82644	NULL	NULL	NULL	NULL	NULL	NULL	NULL	NULL
TR83905_c0_g2_i6_m.82645	NULL	NULL	NULL	NULL	NULL	NULL	NULL	NULL
TR83905_c0_g4_i1_m.82646	GO:0046872	NULL	copia-type polyprotein	IPR013103|IPR012337	Reverse transcriptase, RNA-dependent DNA polymerase|Ribonuclease H-like domain	GO:0003676	EC:2.7.7.7	KEGG: 00230+2.7.7.7|KEGG: 00240+2.7.7.7
TR83907_c1_g1_i1_m.82647	NULL	NULL	NULL	NULL	NULL	NULL	NULL	NULL
TR83907_c1_g1_i1_m.82648	NULL	NULL	NULL	NULL	NULL	NULL	NULL	NULL
TR83907_c1_g1_i1_m.82649	NULL	NULL	NULL	NULL	NULL	NULL	NULL	NULL
TR83907_c1_g1_i2_m.82650	NULL	NULL	NULL	NULL	NULL	NULL	NULL	NULL
TR83907_c1_g1_i2_m.82651	NULL	NULL	NULL	NULL	NULL	NULL	NULL	NULL
TR83907_c1_g1_i2_m.82652	NULL	NULL	NULL	NULL	NULL	NULL	NULL	NULL
TR83907_c2_g1_i1_m.82653	NULL	NULL	NULL	NULL	NULL	NULL	NULL	NULL
TR83907_c2_g3_i11_m.82672	NULL	NULL	NULL	NULL	NULL	NULL	NULL	NULL
TR83907_c2_g3_i11_m.82673	NULL	NULL	NULL	NULL	NULL	NULL	NULL	NULL
TR83907_c2_g3_i12_m.82674	NULL	NULL	NULL	NULL	NULL	NULL	NULL	NULL
TR83907_c2_g3_i12_m.82675	NULL	NULL	NULL	NULL	NULL	NULL	NULL	NULL
TR83907_c2_g3_i12_m.82676	NULL	NULL	NULL	NULL	NULL	NULL	NULL	NULL
TR83907_c2_g3_i12_m.82677	NULL	NULL	NULL	NULL	NULL	NULL	NULL	NULL
TR83907_c2_g3_i12_m.82678	NULL	NULL	NULL	NULL	NULL	NULL	NULL	NULL
TR83907_c2_g3_i13_m.82679	NULL	NULL	NULL	NULL	NULL	NULL	NULL	NULL
TR83907_c2_g3_i13_m.82680	NULL	NULL	NULL	NULL	NULL	NULL	NULL	NULL
TR83907_c2_g3_i13_m.82681	NULL	NULL	NULL	NULL	NULL	NULL	NULL	NULL
TR83907_c2_g3_i14_m.82682	NULL	NULL	NULL	NULL	NULL	NULL	NULL	NULL
TR83907_c2_g3_i1_m.82654	NULL	NULL	NULL	NULL	NULL	NULL	NULL	NULL
TR83907_c2_g3_i1_m.82655	NULL	NULL	NULL	NULL	NULL	NULL	NULL	NULL
TR83907_c2_g3_i2_m.82656	NULL	NULL	NULL	NULL	NULL	NULL	NULL	NULL
TR83907_c2_g3_i2_m.82657	NULL	NULL	NULL	NULL	NULL	NULL	NULL	NULL
TR83907_c2_g3_i3_m.82658	NULL	NULL	NULL	NULL	NULL	NULL	NULL	NULL
TR83907_c2_g3_i4_m.82659	NULL	NULL	NULL	NULL	NULL	NULL	NULL	NULL
TR83907_c2_g3_i4_m.82660	NULL	NULL	NULL	NULL	NULL	NULL	NULL	NULL
TR83907_c2_g3_i4_m.82661	NULL	NULL	NULL	NULL	NULL	NULL	NULL	NULL
TR83907_c2_g3_i5_m.82662	NULL	NULL	NULL	NULL	NULL	NULL	NULL	NULL
TR83907_c2_g3_i5_m.82663	NULL	NULL	NULL	NULL	NULL	NULL	NULL	NULL
TR83907_c2_g3_i5_m.82664	NULL	NULL	NULL	NULL	NULL	NULL	NULL	NULL
TR83907_c2_g3_i7_m.82665	NULL	NULL	NULL	NULL	NULL	NULL	NULL	NULL
TR83907_c2_g3_i7_m.82666	NULL	NULL	NULL	NULL	NULL	NULL	NULL	NULL
TR83907_c2_g3_i8_m.82667	NULL	NULL	NULL	NULL	NULL	NULL	NULL	NULL
TR83907_c2_g3_i8_m.82668	NULL	NULL	NULL	NULL	NULL	NULL	NULL	NULL
TR83907_c2_g3_i8_m.82669	NULL	NULL	NULL	NULL	NULL	NULL	NULL	NULL
TR83907_c2_g3_i8_m.82670	NULL	NULL	NULL	NULL	NULL	NULL	NULL	NULL
TR83907_c2_g3_i9_m.82671	NULL	NULL	NULL	NULL	NULL	NULL	NULL	NULL
TR83907_c2_g6_i1_m.82683	NULL	NULL	NULL	NULL	NULL	NULL	NULL	NULL
TR83907_c2_g6_i1_m.82684	NULL	NULL	NULL	NULL	NULL	NULL	NULL	NULL
TR83907_c2_g6_i1_m.82685	NULL	NULL	NULL	NULL	NULL	NULL	NULL	NULL
TR83907_c2_g6_i2_m.82686	NULL	NULL	NULL	NULL	NULL	NULL	NULL	NULL
TR83907_c2_g6_i2_m.82687	NULL	NULL	NULL	NULL	NULL	NULL	NULL	NULL
TR83907_c2_g6_i2_m.82688	NULL	NULL	NULL	NULL	NULL	NULL	NULL	NULL
TR83908_c1_g1_i1_m.82689	GO:0005739	NULL	breast carcinoma amplified	IPR001680|IPR022175|IPR017986|IPR015943	WD40 repeat|Breast carcinoma amplified sequence 3|WD40-repeat-containing domain|WD40/YVTN repeat-like-containing domain	GO:0005515	NULL	NULL
TR83908_c1_g1_i1_m.82690	NULL	NULL	NULL	NULL	NULL	NULL	NULL	NULL
TR83908_c1_g1_i2_m.82691	GO:0005739	NULL	breast carcinoma amplified	IPR001680|IPR022175|IPR017986|IPR015943	WD40 repeat|Breast carcinoma amplified sequence 3|WD40-repeat-containing domain|WD40/YVTN repeat-like-containing domain	GO:0005515	NULL	NULL
TR83908_c1_g1_i2_m.82692	NULL	NULL	NULL	NULL	NULL	NULL	NULL	NULL
TR83909_c0_g1_i1_m.82693	GO:0016023	NULL	19 protein	IPR011692	Stress up-regulated Nod 19	NULL	NULL	NULL
TR83909_c0_g1_i2_m.82694	GO:0016023	NULL	19 protein	IPR011692	Stress up-regulated Nod 19	NULL	NULL	NULL
TR83912_c3_g1_i1_m.82695	NULL	NULL	NULL	NULL	NULL	NULL	NULL	NULL
TR83912_c3_g1_i2_m.82696	NULL	NULL	NULL	NULL	NULL	NULL	NULL	NULL
TR83912_c3_g1_i2_m.82697	NULL	NULL	NULL	NULL	NULL	NULL	NULL	NULL
TR83912_c3_g1_i2_m.82698	NULL	NULL	NULL	NULL	NULL	NULL	NULL	NULL
TR83912_c3_g2_i3_m.82699	NULL	NULL	NULL	NULL	NULL	NULL	NULL	NULL
TR83912_c3_g2_i3_m.82700	NULL	NULL	NULL	NULL	NULL	NULL	NULL	NULL
TR83912_c4_g1_i11_m.82712	GO:0005737|GO:0006457|GO:0046686|GO:0005524|GO:0051082	NULL	protein	IPR002423|IPR012720|IPR027413|IPR017998|IPR002194	Chaperonin Cpn60/TCP-1|T-complex protein 1, eta subunit|Chaperone tailless complex polypeptide 1 (TCP-1)|GroEL-like equatorial domain|Chaperonin TCP-1, conserved site	GO:0005524|GO:0044267|GO:0006457|GO:0051082	NULL	Reactome: REACT_17015
TR83912_c4_g1_i11_m.82713	NULL	NULL	NULL	NULL	NULL	NULL	NULL	NULL
TR83912_c4_g1_i2_m.82701	GO:0005737|GO:0006457|GO:0046686|GO:0005524|GO:0051082	NULL	t-complex protein 1 subunit eta-like	IPR002423|IPR012720|IPR027409|IPR027413|IPR027410|IPR017998|IPR002194	Chaperonin Cpn60/TCP-1|T-complex protein 1, eta subunit|Chaperone tailless complex polypeptide 1 (TCP-1)|GroEL-like apical domain|GroEL-like equatorial domain|TCP-1-like chaperonin intermediate domain|Chaperonin TCP-1, conserved site	GO:0005524|GO:0044267|GO:0006457|GO:0051082	NULL	Reactome: REACT_17015
TR83912_c4_g1_i2_m.82702	NULL	NULL	NULL	NULL	NULL	NULL	NULL	NULL
TR83912_c4_g1_i3_m.82703	GO:0005737|GO:0006457|GO:0046686|GO:0005524|GO:0051082	NULL	t-complex protein 1 subunit eta-like	IPR002423|IPR012720|IPR027409|IPR027413|IPR027410|IPR017998|IPR002194	Chaperonin Cpn60/TCP-1|T-complex protein 1, eta subunit|Chaperone tailless complex polypeptide 1 (TCP-1)|GroEL-like apical domain|GroEL-like equatorial domain|TCP-1-like chaperonin intermediate domain|Chaperonin TCP-1, conserved site	GO:0005524|GO:0044267|GO:0006457|GO:0051082	NULL	Reactome: REACT_17015
TR83912_c4_g1_i3_m.82704	NULL	NULL	NULL	NULL	NULL	NULL	NULL	NULL
TR83912_c4_g1_i6_m.82705	GO:0005737|GO:0006457|GO:0046686|GO:0005524|GO:0051082	NULL	t-complex protein 1 subunit eta-like	IPR002423|IPR012720|IPR027409|IPR027413|IPR027410|IPR017998|IPR002194	Chaperonin Cpn60/TCP-1|T-complex protein 1, eta subunit|Chaperone tailless complex polypeptide 1 (TCP-1)|GroEL-like apical domain|GroEL-like equatorial domain|TCP-1-like chaperonin intermediate domain|Chaperonin TCP-1, conserved site	GO:0005524|GO:0044267|GO:0006457|GO:0051082	NULL	Reactome: REACT_17015
TR83912_c4_g1_i6_m.82706	NULL	NULL	NULL	NULL	NULL	NULL	NULL	NULL
TR83912_c4_g1_i6_m.82707	NULL	NULL	NULL	NULL	NULL	NULL	NULL	NULL
TR83912_c4_g1_i8_m.82708	GO:0005737|GO:0006457|GO:0046686|GO:0005524|GO:0051082	NULL	protein	IPR002423|IPR012720|IPR027413|IPR017998|IPR002194	Chaperonin Cpn60/TCP-1|T-complex protein 1, eta subunit|Chaperone tailless complex polypeptide 1 (TCP-1)|GroEL-like equatorial domain|Chaperonin TCP-1, conserved site	GO:0005524|GO:0044267|GO:0006457|GO:0051082	NULL	Reactome: REACT_17015
TR83912_c4_g1_i8_m.82709	NULL	NULL	NULL	NULL	NULL	NULL	NULL	NULL
TR83912_c4_g1_i9_m.82710	GO:0005737|GO:0006457|GO:0046686|GO:0005524|GO:0051082	NULL	protein	IPR002423|IPR012720|IPR027413|IPR017998|IPR002194	Chaperonin Cpn60/TCP-1|T-complex protein 1, eta subunit|Chaperone tailless complex polypeptide 1 (TCP-1)|GroEL-like equatorial domain|Chaperonin TCP-1, conserved site	GO:0005524|GO:0044267|GO:0006457|GO:0051082	NULL	Reactome: REACT_17015
TR83912_c4_g1_i9_m.82711	NULL	NULL	NULL	NULL	NULL	NULL	NULL	NULL
TR83913_c0_g1_i1_m.82714	GO:0052736	NULL	beta-glucan-binding protein	IPR005200	Glycoside hydrolase, family 81	GO:0016998|GO:0052861|GO:0052862	NULL	NULL
TR83914_c1_g1_i1_m.82715	GO:0046872|GO:0005743|GO:0007585|GO:0070469|GO:0009916|GO:0016021|GO:0022900|GO:0006118	NULL	alternative oxidase	IPR002680	Alternative oxidase	GO:0009916|GO:0055114	NULL	NULL
TR83914_c1_g1_i1_m.82716	NULL	NULL	NULL	NULL	NULL	NULL	NULL	NULL
TR83914_c1_g1_i2_m.82717	GO:0046872|GO:0005743|GO:0007585|GO:0070469|GO:0009916|GO:0016021|GO:0022900|GO:0006118	NULL	alternative oxidase	IPR002680	Alternative oxidase	GO:0009916|GO:0055114	NULL	NULL
TR83914_c1_g1_i2_m.82718	NULL	NULL	NULL	NULL	NULL	NULL	NULL	NULL
TR83914_c1_g1_i3_m.82719	GO:0046872|GO:0005743|GO:0007585|GO:0070469|GO:0009916|GO:0016021|GO:0022900|GO:0006118	NULL	mitochondrial alternative oxidase 2a	IPR002680	Alternative oxidase	GO:0009916|GO:0055114	NULL	NULL
TR83914_c1_g1_i3_m.82720	NULL	NULL	NULL	NULL	NULL	NULL	NULL	NULL
TR83914_c1_g1_i3_m.82721	NULL	NULL	NULL	NULL	NULL	NULL	NULL	NULL
TR83914_c1_g1_i3_m.82722	NULL	NULL	NULL	NULL	NULL	NULL	NULL	NULL
TR83915_c0_g1_i1_m.82723	GO:0016591|GO:0006355|GO:0000079|GO:0051301|GO:0019901|GO:0016538|GO:0000074	NULL	cyclin family protein	IPR015429|IPR006671|IPR013763|IPR023598	Cyclin C/H/T/L|Cyclin, N-terminal|Cyclin-like|Cyclin C	GO:0000079|GO:0006355|GO:0019901|GO:0016591|GO:0051726	NULL	NULL
TR83915_c0_g1_i2_m.82724	GO:0016591|GO:0006355|GO:0000079|GO:0051301|GO:0019901|GO:0016538|GO:0000074	NULL	cyclin family protein	IPR015429|IPR006671|IPR013763|IPR023598	Cyclin C/H/T/L|Cyclin, N-terminal|Cyclin-like|Cyclin C	GO:0000079|GO:0006355|GO:0019901|GO:0016591|GO:0051726	NULL	NULL
TR83916_c0_g1_i1_m.82725	GO:0030170|GO:0003962|GO:0009086|GO:0016829|GO:0009507|GO:0006534	EC:2.5.1.48	cystathionine gamma-synthase	IPR000277|IPR015424|IPR015421|IPR015422	Cys/Met metabolism, pyridoxal phosphate-dependent enzyme|Pyridoxal phosphate-dependent transferase|Pyridoxal phosphate-dependent transferase, major region, subdomain 1|Pyridoxal phosphate-dependent transferase, major region, subdomain 2	GO:0030170|GO:0003824	NULL	NULL
TR83916_c0_g1_i1_m.82726	NULL	NULL	NULL	NULL	NULL	NULL	NULL	NULL
TR83917_c0_g1_i1_m.82727	GO:0005622	NULL	exosome component 10-like	IPR002121|IPR002562|IPR010997|IPR012337	HRDC domain|3'-5' exonuclease domain|HRDC-like|Ribonuclease H-like domain	GO:0003676|GO:0005622|GO:0006139|GO:0008408|GO:0000166|GO:0003824|GO:0044237	NULL	NULL
TR83917_c0_g1_i2_m.82728	GO:0004527|GO:0006139|GO:0043231|GO:1901363|GO:0097159	NULL	exosome component 10-like	IPR002121|IPR002562|IPR012588|IPR010997|IPR012337	HRDC domain|3'-5' exonuclease domain|Exosome-associated factor Rrp6, N-terminal|HRDC-like|Ribonuclease H-like domain	GO:0003676|GO:0005622|GO:0006139|GO:0008408|GO:0000176|GO:0006396|GO:0000166|GO:0003824|GO:0044237	NULL	NULL
TR83917_c0_g1_i2_m.82729	NULL	NULL	NULL	NULL	NULL	NULL	NULL	NULL
TR83917_c0_g1_i3_m.82730	GO:0004527|GO:0006139|GO:0043231|GO:1901363|GO:0097159	NULL	exosome component 10-like	IPR002121|IPR002562|IPR012588|IPR010997|IPR012337	HRDC domain|3'-5' exonuclease domain|Exosome-associated factor Rrp6, N-terminal|HRDC-like|Ribonuclease H-like domain	GO:0003676|GO:0005622|GO:0006139|GO:0008408|GO:0000176|GO:0006396|GO:0000166|GO:0003824|GO:0044237	NULL	NULL
TR83917_c0_g1_i3_m.82731	NULL	NULL	NULL	NULL	NULL	NULL	NULL	NULL
TR83917_c0_g1_i4_m.82732	GO:0004527|GO:0006139|GO:0043231|GO:1901363|GO:0097159	NULL	exosome component 10-like	IPR002121|IPR002562|IPR012588|IPR010997|IPR012337	HRDC domain|3'-5' exonuclease domain|Exosome-associated factor Rrp6, N-terminal|HRDC-like|Ribonuclease H-like domain	GO:0003676|GO:0005622|GO:0006139|GO:0008408|GO:0000176|GO:0006396|GO:0000166|GO:0003824|GO:0044237	NULL	NULL
TR83917_c0_g1_i4_m.82733	NULL	NULL	NULL	NULL	NULL	NULL	NULL	NULL
TR83918_c0_g1_i1_m.82734	NULL	NULL	NULL	NULL	NULL	NULL	NULL	NULL
TR83918_c0_g1_i1_m.82735	NULL	NULL	NULL	NULL	NULL	NULL	NULL	NULL
TR83918_c0_g2_i1_m.82736	NULL	NULL	NULL	NULL	NULL	NULL	NULL	NULL
TR83918_c1_g1_i1_m.82737	NULL	NULL	NULL	NULL	NULL	NULL	NULL	NULL
TR83918_c3_g1_i1_m.82738	NULL	NULL	NULL	NULL	NULL	NULL	NULL	NULL
TR83918_c3_g4_i2_m.82739	NULL	NULL	NULL	NULL	NULL	NULL	NULL	NULL
TR83918_c3_g5_i1_m.82740	NULL	NULL	NULL	NULL	NULL	NULL	NULL	NULL
TR83918_c3_g5_i1_m.82741	NULL	NULL	NULL	NULL	NULL	NULL	NULL	NULL
TR83918_c3_g5_i2_m.82742	NULL	NULL	NULL	NULL	NULL	NULL	NULL	NULL
TR83918_c3_g5_i2_m.82743	NULL	NULL	NULL	NULL	NULL	NULL	NULL	NULL
TR83918_c3_g5_i2_m.82744	NULL	NULL	NULL	NULL	NULL	NULL	NULL	NULL
TR83918_c3_g5_i3_m.82745	NULL	NULL	NULL	NULL	NULL	NULL	NULL	NULL
TR83918_c3_g5_i3_m.82746	NULL	NULL	NULL	NULL	NULL	NULL	NULL	NULL
TR83918_c3_g5_i3_m.82747	NULL	NULL	NULL	NULL	NULL	NULL	NULL	NULL
TR83922_c0_g1_i1_m.82748	GO:0004563|GO:0005975|GO:0035251|GO:0016023|GO:0005886|GO:0001575|GO:0006027|GO:0006040	EC:3.2.1.52	beta-hexosaminidase subunit beta	IPR015883|IPR017853|IPR013781|IPR025705	Glycoside hydrolase family 20, catalytic core|Beta-hexosaminidase subunit alpha/beta|Glycoside hydrolase, superfamily|Glycoside hydrolase, catalytic domain	GO:0004553|GO:0005975|GO:0003824|GO:0004563	EC:3.2.1.52	KEGG: 00511+3.2.1.52|KEGG: 00513+3.2.1.52|KEGG: 00520+3.2.1.52|KEGG: 00531+3.2.1.52|KEGG: 00603+3.2.1.52|KEGG: 00604+3.2.1.52|MetaCyc: PWY-6573|MetaCyc: PWY-6576|MetaCyc: PWY-6902
TR83923_c1_g1_i1_m.82749	GO:0055114|GO:0005739|GO:0016041|GO:0009416|GO:0046872|GO:0006541|GO:0009941|GO:0051538|GO:0009570|GO:0097054|GO:0009853|GO:0080114|GO:0016020|GO:0048046	EC:1.4.7.1	ferredoxin-dependent glutamate synthase 1	IPR000583|IPR002489|IPR002932|IPR006982|IPR013785|IPR017932	Class II glutamine amidotransferase domain|Glutamate synthase, alpha subunit, C-terminal|Glutamate synthase, central-C|Glutamate synthase, central-N|Aldolase-type TIM barrel|Glutamine amidotransferase type 2 domain	GO:0008152|GO:0016491|GO:0055114|GO:0006537|GO:0015930|GO:0016638|GO:0006807|GO:0003824	NULL	UniPathway: UPA00045
TR83923_c1_g1_i1_m.82750	NULL	NULL	NULL	NULL	NULL	NULL	NULL	NULL
TR83924_c4_g4_i1_m.82751	GO:0004672|GO:0000166	NULL	protein	NULL	NULL	NULL	NULL	NULL
TR83924_c4_g4_i2_m.82752	GO:0004674|GO:0000166|GO:0009069|GO:0016310	EC:2.7.11.0	protein	NULL	NULL	NULL	NULL	NULL
TR83924_c4_g4_i3_m.82753	GO:0004674|GO:0000166|GO:0009069|GO:0016310	EC:2.7.11.0	protein	NULL	NULL	NULL	NULL	NULL
TR83924_c4_g4_i4_m.82754	GO:0004674|GO:0000166|GO:0009069|GO:0016310	EC:2.7.11.0	protein	NULL	NULL	NULL	NULL	NULL
TR83924_c4_g4_i5_m.82755	GO:0004672|GO:0000166	NULL	protein	NULL	NULL	NULL	NULL	NULL
TR83925_c0_g4_i1_m.82756	NULL	NULL	NULL	IPR007053|IPR000064	LRAT-like domain|Endopeptidase, NLPC/P60 domain	NULL	NULL	NULL
TR83925_c0_g4_i2_m.82757	NULL	NULL	NULL	IPR007053	LRAT-like domain	NULL	NULL	NULL
TR83926_c0_g1_i1_m.82758	GO:0016021|GO:0006812|GO:0055085|GO:0015299|GO:0006885	NULL	cation proton exchanger	IPR006153|IPR014729	Cation/H+ exchanger|Rossmann-like alpha/beta/alpha sandwich fold	GO:0006812|GO:0015299|GO:0016021|GO:0055085	NULL	NULL
TR83926_c0_g1_i1_m.82759	NULL	NULL	NULL	NULL	NULL	NULL	NULL	NULL
TR83926_c0_g1_i1_m.82760	NULL	NULL	NULL	NULL	NULL	NULL	NULL	NULL
TR83926_c0_g1_i2_m.82761	GO:0016021|GO:0006812|GO:0055085|GO:0015299|GO:0006885	NULL	cation proton exchanger	IPR006153|IPR014729	Cation/H+ exchanger|Rossmann-like alpha/beta/alpha sandwich fold	GO:0006812|GO:0015299|GO:0016021|GO:0055085	NULL	NULL
TR83926_c0_g1_i2_m.82762	NULL	NULL	NULL	NULL	NULL	NULL	NULL	NULL
TR83926_c0_g1_i2_m.82763	NULL	NULL	NULL	NULL	NULL	NULL	NULL	NULL
TR83927_c0_g1_i1_m.82764	GO:0005773|GO:0006508|GO:0009507|GO:0008236|GO:0004180	NULL	serine carboxypeptidase s28 family protein	IPR008758	Peptidase S28	GO:0006508|GO:0008236	NULL	NULL
TR83927_c0_g1_i1_m.82765	NULL	NULL	NULL	NULL	NULL	NULL	NULL	NULL
TR83927_c0_g1_i1_m.82766	NULL	NULL	NULL	NULL	NULL	NULL	NULL	NULL
TR83928_c0_g1_i1_m.82767	GO:0016874	NULL	protein	IPR006553	Leucine-rich repeat, cysteine-containing subtype	NULL	NULL	NULL
TR83928_c0_g1_i2_m.82768	GO:0016874	NULL	protein	IPR006553	Leucine-rich repeat, cysteine-containing subtype	NULL	NULL	NULL
TR83929_c0_g1_i1_m.82769	NULL	NULL	NULL	IPR012445	Autophagy-related protein 1010	NULL	NULL	NULL
TR83929_c0_g1_i2_m.82770	NULL	NULL	NULL	IPR012445	Autophagy-related protein 1010	NULL	NULL	NULL
TR83929_c0_g1_i3_m.82771	NULL	NULL	NULL	IPR012445	Autophagy-related protein 1010	NULL	NULL	NULL
TR83931_c0_g1_i1_m.82772	NULL	NULL	NULL	NULL	NULL	NULL	NULL	NULL
TR83932_c10_g1_i1_m.82773	NULL	NULL	NULL	NULL	NULL	NULL	NULL	NULL
TR83932_c12_g2_i1_m.82774	NULL	NULL	NULL	NULL	NULL	NULL	NULL	NULL
TR83932_c12_g2_i1_m.82775	NULL	NULL	NULL	NULL	NULL	NULL	NULL	NULL
TR83932_c13_g1_i1_m.82776	NULL	NULL	NULL	NULL	NULL	NULL	NULL	NULL
TR83932_c13_g1_i1_m.82777	NULL	NULL	NULL	NULL	NULL	NULL	NULL	NULL
TR83934_c0_g1_i1_m.82778	GO:0015149|GO:0015166|GO:0015791|GO:0008645|GO:0015750|GO:0055085|GO:0015146|GO:0032440|GO:0016021|GO:0055114	EC:1.3.1.74	polyol monosaccharide transporter	IPR005828|IPR016196|IPR003663|IPR020846|IPR005829	General substrate transporter|Sugar/inositol transporter|Major facilitator superfamily domain, general substrate transporter|Major facilitator superfamily domain|Sugar transporter, conserved site	GO:0016021|GO:0022857|GO:0055085|GO:0016020|GO:0022891|GO:0005215|GO:0006810	NULL	Reactome: REACT_15518
TR83934_c0_g1_i1_m.82779	NULL	NULL	NULL	NULL	NULL	NULL	NULL	NULL
TR83936_c0_g1_i1_m.82780	GO:0016747|GO:0008152|GO:0009507	EC:2.3.1.0	dihydrolipoyllysine-residue acetyltransferase component 2 of pyruvate dehydrogenase complex	IPR001078|IPR000089|IPR004167|IPR011053|IPR023213|IPR006257|IPR003016	2-oxoacid dehydrogenase acyltransferase, catalytic domain|Biotin/lipoyl attachment|E3 binding|Single hybrid motif|Chloramphenicol acetyltransferase-like domain|Dihydrolipoyllysine-residue acetyltransferase component of pyruvate dehydrogenase complex|2-oxo acid dehydrogenase, lipoyl-binding site	GO:0008152|GO:0016746|GO:0004742|GO:0006090|GO:0045254	EC:2.3.1.12	KEGG: 00010+2.3.1.12|KEGG: 00020+2.3.1.12|KEGG: 00620+2.3.1.12
TR83937_c0_g1_i1_m.82781	NULL	NULL	NULL	IPR003323	Ovarian tumour, otubain	NULL	NULL	NULL
TR83938_c2_g1_i6_m.82782	NULL	NULL	NULL	NULL	NULL	NULL	NULL	NULL
TR83938_c2_g5_i12_m.82787	NULL	NULL	NULL	NULL	NULL	NULL	NULL	NULL
TR83938_c2_g5_i12_m.82788	NULL	NULL	NULL	NULL	NULL	NULL	NULL	NULL
TR83938_c2_g5_i13_m.82789	NULL	NULL	NULL	NULL	NULL	NULL	NULL	NULL
TR83938_c2_g5_i13_m.82790	NULL	NULL	NULL	NULL	NULL	NULL	NULL	NULL
TR83938_c2_g5_i15_m.82791	NULL	NULL	NULL	NULL	NULL	NULL	NULL	NULL
TR83938_c2_g5_i15_m.82792	NULL	NULL	NULL	NULL	NULL	NULL	NULL	NULL
TR83938_c2_g5_i5_m.82783	NULL	NULL	NULL	NULL	NULL	NULL	NULL	NULL
TR83938_c2_g5_i5_m.82784	NULL	NULL	NULL	NULL	NULL	NULL	NULL	NULL
TR83938_c2_g5_i8_m.82785	NULL	NULL	NULL	NULL	NULL	NULL	NULL	NULL
TR83938_c2_g5_i8_m.82786	NULL	NULL	NULL	NULL	NULL	NULL	NULL	NULL
TR83938_c2_g6_i1_m.82793	NULL	NULL	NULL	NULL	NULL	NULL	NULL	NULL
TR83938_c2_g6_i2_m.82794	NULL	NULL	NULL	NULL	NULL	NULL	NULL	NULL
TR83939_c0_g1_i1_m.82795	GO:0016798	NULL	probable polygalacturonase at3g15720-like	IPR000743|IPR011050|IPR012334|IPR006626	Glycoside hydrolase, family 28|Pectin lyase fold/virulence factor|Pectin lyase fold|Parallel beta-helix repeat	GO:0004650|GO:0005975	NULL	NULL
TR83940_c0_g1_i1_m.82796	GO:0005576|GO:0016020|GO:0009664|GO:0009505|GO:0006949	NULL	expansin	IPR002963|IPR007117|IPR009009|IPR014733|IPR007118|IPR007112	Expansin|Expansin, cellulose-binding-like domain|RlpA-like double-psi beta-barrel domain|Expansin/Lol pI|Barwin-like endoglucanase|Expansin/pollen allergen, DPBB domain	GO:0009664|GO:0005576	NULL	NULL
TR83941_c0_g1_i1_m.82797	GO:0030158|GO:0016020|GO:0008375|GO:0030206	EC:2.4.2.26	xylosyltransferase 1-like	IPR003406	Glycosyl transferase, family 14	GO:0008375|GO:0016020	NULL	NULL
TR83944_c0_g1_i1_m.82798	GO:0016758	EC:2.4.1.0	anthocyanidin 3-o-glucosyltransferase 5-like	IPR002213	UDP-glucuronosyl/UDP-glucosyltransferase	GO:0008152|GO:0016758	NULL	NULL
TR83944_c1_g1_i1_m.82799	GO:0046872|GO:0010013|GO:0009987|GO:0004177|GO:0005886	EC:3.4.11.0	xaa-pro aminopeptidase 2	IPR000994|IPR000587|IPR001131	Peptidase M24, structural domain|Creatinase|Peptidase M24B, X-Pro dipeptidase/aminopeptidase P, conserved site	GO:0009987|GO:0016787	NULL	NULL
TR83944_c1_g1_i1_m.82800	GO:0008152|GO:0016758	EC:2.4.1.0	anthocyanidin 3-o-glucosyltransferase 5-like	IPR002213	UDP-glucuronosyl/UDP-glucosyltransferase	GO:0008152|GO:0016758	NULL	NULL
TR83944_c1_g1_i1_m.82801	NULL	NULL	NULL	NULL	NULL	NULL	NULL	NULL
TR83944_c1_g1_i1_m.82802	NULL	NULL	NULL	NULL	NULL	NULL	NULL	NULL
TR83945_c1_g1_i1_m.82803	NULL	NULL	NULL	NULL	NULL	NULL	NULL	NULL
TR83945_c1_g2_i1_m.82804	NULL	NULL	NULL	NULL	NULL	NULL	NULL	NULL
TR83945_c1_g2_i3_m.82805	NULL	NULL	NULL	NULL	NULL	NULL	NULL	NULL
TR83945_c1_g2_i3_m.82806	NULL	NULL	NULL	NULL	NULL	NULL	NULL	NULL
TR83945_c1_g2_i3_m.82807	NULL	NULL	NULL	NULL	NULL	NULL	NULL	NULL
TR83945_c1_g2_i4_m.82808	NULL	NULL	NULL	NULL	NULL	NULL	NULL	NULL
TR83945_c1_g4_i1_m.82809	NULL	NULL	NULL	NULL	NULL	NULL	NULL	NULL
TR83945_c1_g4_i3_m.82810	NULL	NULL	NULL	NULL	NULL	NULL	NULL	NULL
TR83945_c1_g4_i4_m.82811	NULL	NULL	NULL	NULL	NULL	NULL	NULL	NULL
TR83945_c2_g1_i2_m.82812	NULL	NULL	NULL	NULL	NULL	NULL	NULL	NULL
TR83945_c2_g1_i2_m.82813	NULL	NULL	NULL	NULL	NULL	NULL	NULL	NULL
TR83945_c2_g1_i2_m.82814	NULL	NULL	NULL	NULL	NULL	NULL	NULL	NULL
TR83945_c2_g1_i3_m.82815	NULL	NULL	NULL	NULL	NULL	NULL	NULL	NULL
TR83945_c2_g1_i3_m.82816	NULL	NULL	NULL	NULL	NULL	NULL	NULL	NULL
TR83945_c2_g1_i3_m.82817	NULL	NULL	NULL	NULL	NULL	NULL	NULL	NULL
TR83945_c2_g1_i3_m.82818	NULL	NULL	NULL	NULL	NULL	NULL	NULL	NULL
TR83945_c2_g1_i5_m.82820	NULL	NULL	NULL	NULL	NULL	NULL	NULL	NULL
TR83945_c2_g1_i8_m.82821	NULL	NULL	NULL	NULL	NULL	NULL	NULL	NULL
TR83945_c2_g1_i8_m.82822	NULL	NULL	NULL	NULL	NULL	NULL	NULL	NULL
TR83945_c2_g1_i8_m.82823	NULL	NULL	NULL	NULL	NULL	NULL	NULL	NULL
TR83945_c2_g1_i9_m.82824	NULL	NULL	NULL	NULL	NULL	NULL	NULL	NULL
TR83945_c2_g1_i9_m.82825	NULL	NULL	NULL	NULL	NULL	NULL	NULL	NULL
TR83945_c2_g1_i9_m.82826	NULL	NULL	NULL	NULL	NULL	NULL	NULL	NULL
TR83945_c2_g1_i9_m.82827	NULL	NULL	NULL	NULL	NULL	NULL	NULL	NULL
TR83945_c2_g3_i1_m.82819	NULL	NULL	NULL	NULL	NULL	NULL	NULL	NULL
TR83945_c2_g3_i2_m.82828	NULL	NULL	NULL	NULL	NULL	NULL	NULL	NULL
TR83946_c1_g2_i1_m.82829	GO:0071446|GO:0071470|GO:0071215|GO:0051119|GO:0016023|GO:0010150|GO:0008643|GO:0005887	NULL	nodulin 3-like protein	IPR004316	SWEET sugar transporter	GO:0016021	NULL	NULL
TR83946_c2_g1_i1_m.82830	GO:0016021|GO:0005886|GO:0008643	NULL	3-like protein	IPR004316	SWEET sugar transporter	GO:0016021	NULL	NULL
TR83946_c2_g1_i1_m.82831	NULL	NULL	NULL	NULL	NULL	NULL	NULL	NULL
TR83946_c2_g1_i2_m.82832	GO:0016021|GO:0005886|GO:0008643	NULL	3-like protein	IPR004316	SWEET sugar transporter	GO:0016021	NULL	NULL
TR83947_c0_g1_i1_m.82833	GO:0003747|GO:0004781|GO:0006184|GO:0003924|GO:0005773|GO:0005525|GO:0005840|GO:0006444|GO:0006449|GO:0018444|GO:0006144|GO:0006790	EC:2.7.7.4	g1 to s phase transition protein	IPR000795|IPR004160|IPR004161|IPR009000|IPR009001|IPR027417|IPR003285	Elongation factor, GTP-binding domain|Translation elongation factor EFTu/EF1A, C-terminal|Translation elongation factor EFTu/EF1A, domain 2|Yeast eukaryotic release factor|Translation protein, beta-barrel domain|Translation elongation factor EF1A/initiation factor IF2gamma, C-terminal|P-loop containing nucleoside triphosphate hydrolase	GO:0003924|GO:0005525|GO:0003747|GO:0006415	NULL	NULL
TR83947_c0_g1_i1_m.82834	NULL	NULL	NULL	NULL	NULL	NULL	NULL	NULL
TR83949_c0_g1_i1_m.82835	GO:0003333|GO:0015171|GO:0016021|GO:0005739	NULL	set domain protein	NULL	NULL	NULL	NULL	NULL
TR83949_c0_g1_i2_m.82836	GO:0005739	NULL	set domain protein 123	IPR001214	SET domain	GO:0005515	NULL	NULL
TR83949_c0_g1_i3_m.82837	GO:0003333|GO:0015171|GO:0016021|GO:0005739	NULL	set domain protein	NULL	NULL	NULL	NULL	NULL
TR83949_c0_g1_i4_m.82838	GO:0003333|GO:0015171|GO:0016021|GO:0005739	NULL	set domain protein	NULL	NULL	NULL	NULL	NULL
TR83949_c0_g1_i5_m.82839	GO:0005739	NULL	set domain protein 123	IPR001214	SET domain	GO:0005515	NULL	NULL
TR83950_c0_g1_i1_m.82840	GO:0055114|GO:0005739|GO:0009941|GO:0016491	NULL	amine oxidase family protein	IPR002937	Amine oxidase	GO:0016491|GO:0055114	NULL	NULL
TR83950_c0_g1_i1_m.82841	NULL	NULL	NULL	NULL	NULL	NULL	NULL	NULL
TR83953_c1_g1_i1_m.82842	GO:0051920|GO:0004601|GO:0055114|GO:0009507|GO:0006804|GO:0006979	EC:1.11.1.15|EC:1.11.1.7	thioredoxin-like protein	IPR012336	Thioredoxin-like fold	NULL	NULL	NULL
TR83953_c1_g1_i2_m.82843	GO:0016491|GO:0009507	NULL	thioredoxin-like protein	IPR012336	Thioredoxin-like fold	NULL	NULL	NULL
TR83953_c1_g1_i3_m.82844	GO:0016491|GO:0009507	NULL	thioredoxin-like protein	IPR012336	Thioredoxin-like fold	NULL	NULL	NULL
TR83956_c0_g1_i1_m.82845	GO:0006811|GO:0016020	NULL	magnesium transporter	IPR026573|IPR002523	Magnesium transporter MRS2/LPE10|Mg2+ transporter protein, CorA-like/Zinc transport protein ZntB	GO:0015095|GO:0015693|GO:0016020|GO:0030001|GO:0046873|GO:0055085	NULL	NULL
TR83956_c0_g1_i1_m.82846	NULL	NULL	NULL	NULL	NULL	NULL	NULL	NULL
TR83956_c0_g1_i2_m.82847	GO:0006811|GO:0016020	NULL	magnesium transporter	IPR026573|IPR002523	Magnesium transporter MRS2/LPE10|Mg2+ transporter protein, CorA-like/Zinc transport protein ZntB	GO:0015095|GO:0015693|GO:0016020|GO:0030001|GO:0046873|GO:0055085	NULL	NULL
TR83956_c0_g1_i2_m.82848	NULL	NULL	NULL	NULL	NULL	NULL	NULL	NULL
TR83957_c1_g3_i2_m.82849	GO:0005739	NULL	protein yippee-like	IPR004910	Yippee/Mis18	NULL	NULL	NULL
TR83957_c1_g3_i2_m.82850	NULL	NULL	NULL	NULL	NULL	NULL	NULL	NULL
TR83957_c1_g3_i3_m.82851	GO:0005739	NULL	protein yippee-like	IPR004910	Yippee/Mis18	NULL	NULL	NULL
TR83957_c1_g3_i3_m.82852	NULL	NULL	NULL	NULL	NULL	NULL	NULL	NULL
TR83957_c1_g3_i4_m.82853	GO:0005739	NULL	protein yippee-like	IPR004910	Yippee/Mis18	NULL	NULL	NULL
TR83957_c1_g3_i5_m.82854	NULL	NULL	NULL	NULL	NULL	NULL	NULL	NULL
TR83957_c1_g3_i6_m.82855	GO:0005739	NULL	protein	IPR004910	Yippee/Mis18	NULL	NULL	NULL
TR83957_c1_g3_i6_m.82856	NULL	NULL	NULL	NULL	NULL	NULL	NULL	NULL
TR83957_c1_g3_i7_m.82857	NULL	NULL	NULL	NULL	NULL	NULL	NULL	NULL
TR83957_c1_g3_i8_m.82858	GO:0005739	NULL	protein yippee-like	IPR004910	Yippee/Mis18	NULL	NULL	NULL
TR83958_c0_g1_i1_m.82859	GO:0016746|GO:0008152|GO:0005509	NULL	lysophosphatidylcholine acyltransferase lyso-paf acetyltransferase	NULL	NULL	NULL	NULL	NULL
TR83958_c0_g1_i2_m.82860	GO:0016746|GO:0008152|GO:0005509	NULL	1-acylglycerophosphocholine o-	IPR002123|IPR011992|IPR002048|IPR018247	Phospholipid/glycerol acyltransferase|EF-hand domain pair|EF-hand domain|EF-Hand 1, calcium-binding site	GO:0008152|GO:0016746|GO:0005509	NULL	NULL
TR83958_c0_g1_i3_m.82861	GO:0016746|GO:0008152|GO:0005509	NULL	lysophosphatidylcholine acyltransferase lyso-paf acetyltransferase	NULL	NULL	NULL	NULL	NULL
TR83959_c0_g1_i1_m.82862	GO:0000038|GO:0045735|GO:0006633|GO:0055114|GO:0080132|GO:0016021|GO:0030145|GO:0043069|GO:0005506|GO:0005783|GO:0048046	NULL	fatty acid 2-hydroxylase-like	IPR006694	Fatty acid hydroxylase	GO:0005506|GO:0006633|GO:0016491|GO:0055114	NULL	NULL
TR83959_c0_g1_i1_m.82863	NULL	NULL	NULL	NULL	NULL	NULL	NULL	NULL
TR83959_c0_g1_i1_m.82864	NULL	NULL	NULL	NULL	NULL	NULL	NULL	NULL
TR83960_c0_g1_i1_m.82865	GO:2000014|GO:0043078|GO:0009409|GO:0006349|GO:0016571	NULL	fertilization-independent endosperm protein	IPR001680|IPR017986|IPR015943|IPR020472|IPR019775	WD40 repeat|G-protein beta WD-40 repeat|WD40-repeat-containing domain|WD40/YVTN repeat-like-containing domain|WD40 repeat, conserved site	GO:0005515	NULL	NULL
TR83960_c0_g1_i2_m.82866	GO:2000014|GO:0043078|GO:0009409|GO:0006349|GO:0016571	NULL	fertilization-independent endosperm protein	IPR001680|IPR017986|IPR015943|IPR020472|IPR019775	WD40 repeat|G-protein beta WD-40 repeat|WD40-repeat-containing domain|WD40/YVTN repeat-like-containing domain|WD40 repeat, conserved site	GO:0005515	NULL	NULL
TR83960_c0_g2_i1_m.82867	GO:2000014|GO:0043078|GO:0009409|GO:0006349|GO:0016571	NULL	fertilization-independent endosperm protein	IPR017986|IPR015943	WD40-repeat-containing domain|WD40/YVTN repeat-like-containing domain	GO:0005515	NULL	NULL
TR83962_c0_g1_i1_m.82868	NULL	NULL	NULL	IPR001611|IPR006553	Leucine-rich repeat|Leucine-rich repeat, cysteine-containing subtype	GO:0005515	NULL	NULL
TR83963_c0_g1_i1_m.82869	GO:0016740	NULL	cellulose synthase-like protein h1-like	IPR005150	Cellulose synthase	GO:0016020|GO:0016760|GO:0030244	NULL	NULL
TR83963_c0_g1_i1_m.82870	NULL	NULL	NULL	NULL	NULL	NULL	NULL	NULL
TR83963_c0_g1_i2_m.82871	GO:0016740	NULL	cellulose synthase-like protein h1-like	IPR005150	Cellulose synthase	GO:0016020|GO:0016760|GO:0030244	NULL	NULL
TR83963_c0_g1_i2_m.82872	NULL	NULL	NULL	NULL	NULL	NULL	NULL	NULL
TR83964_c0_g2_i1_m.82873	GO:0005737|GO:0018465|GO:0050660|GO:0008762|GO:0055114|GO:0046298|GO:0006040	EC:1.1.3.38|EC:1.1.1.158	fad linked oxidase domain protein	IPR006094|IPR004113|IPR016164|IPR016166|IPR016171|IPR016167|IPR016169|IPR016170	FAD linked oxidase, N-terminal|FAD-linked oxidase, C-terminal|FAD-linked oxidase-like, C-terminal|FAD-binding, type 2|Vanillyl-alcohol oxidase, C-terminal subdomain 2|FAD-binding, type 2, subdomain 1|CO dehydrogenase flavoprotein-like, FAD-binding, subdomain 2|Vanillyl-alcohol oxidase/Cytokinin dehydrogenase C-terminal domain	GO:0008762|GO:0016491|GO:0050660|GO:0055114|GO:0003824|GO:0016614	EC:1.3.1.98|EC:1.5.99.12	KEGG: 00520+1.3.1.98|KEGG: 00550+1.3.1.98|MetaCyc: PWY-6386|MetaCyc: PWY-6387|UniPathway: UPA00219|KEGG: 00908+1.5.99.12
TR83964_c0_g2_i1_m.82874	NULL	NULL	NULL	NULL	NULL	NULL	NULL	NULL
TR83964_c0_g2_i2_m.82875	GO:0018465|GO:0050660|GO:0015945|GO:0008762|GO:0005777|GO:0055114|GO:0046298|GO:0006040	EC:1.1.3.38|EC:1.1.1.158	vanillyl-alcohol oxidase	IPR004113|IPR016164|IPR016171|IPR016170	FAD-linked oxidase, C-terminal|FAD-linked oxidase-like, C-terminal|Vanillyl-alcohol oxidase, C-terminal subdomain 2|Vanillyl-alcohol oxidase/Cytokinin dehydrogenase C-terminal domain	GO:0003824|GO:0050660	EC:1.5.99.12	KEGG: 00908+1.5.99.12
TR83964_c0_g2_i2_m.82876	GO:0005737|GO:0018465|GO:0050660|GO:0008762|GO:0055114|GO:0046298|GO:0006040	EC:1.1.3.38|EC:1.1.1.158	vanillyl-alcohol oxidase	IPR006094|IPR016166|IPR016167|IPR016169	FAD linked oxidase, N-terminal|FAD-binding, type 2|FAD-binding, type 2, subdomain 1|CO dehydrogenase flavoprotein-like, FAD-binding, subdomain 2	GO:0008762|GO:0016491|GO:0050660|GO:0055114|GO:0003824|GO:0016614	EC:1.3.1.98	KEGG: 00520+1.3.1.98|KEGG: 00550+1.3.1.98|MetaCyc: PWY-6386|MetaCyc: PWY-6387|UniPathway: UPA00219
TR83964_c0_g2_i2_m.82877	NULL	NULL	NULL	NULL	NULL	NULL	NULL	NULL
TR83965_c0_g1_i1_m.82878	GO:0080090|GO:0019438|GO:1901362|GO:0018130|GO:0031326	NULL	nac domain ipr003441	IPR003441	NAC domain	GO:0003677|GO:0006355	NULL	NULL
TR83965_c0_g1_i1_m.82879	NULL	NULL	NULL	NULL	NULL	NULL	NULL	NULL
TR83966_c0_g1_i1_m.82880	GO:0005576|GO:0004650|GO:0047911|GO:0005982|GO:0005985	EC:3.2.1.15|EC:3.2.1.67	polygalacturonase	IPR000743|IPR011050|IPR012334	Glycoside hydrolase, family 28|Pectin lyase fold/virulence factor|Pectin lyase fold	GO:0004650|GO:0005975	NULL	NULL
TR83966_c0_g2_i1_m.82881	GO:0005576|GO:0004650|GO:0047911|GO:0005982|GO:0005985	EC:3.2.1.15|EC:3.2.1.67	polygalacturonase	IPR000743|IPR011050|IPR012334	Glycoside hydrolase, family 28|Pectin lyase fold/virulence factor|Pectin lyase fold	GO:0004650|GO:0005975	NULL	NULL
TR83966_c1_g1_i1_m.82882	GO:0005576|GO:0004650|GO:0005982|GO:0005985	EC:3.2.1.15	polygalacturonase	IPR000743|IPR011050|IPR012334	Glycoside hydrolase, family 28|Pectin lyase fold/virulence factor|Pectin lyase fold	GO:0004650|GO:0005975	NULL	NULL
TR83966_c1_g2_i1_m.82883	GO:0004553|GO:0005975	EC:3.2.1.0	polygalacturonase	IPR000743|IPR011050|IPR012334	Glycoside hydrolase, family 28|Pectin lyase fold/virulence factor|Pectin lyase fold	GO:0004650|GO:0005975	NULL	NULL
TR83966_c3_g1_i1_m.82884	GO:0005576|GO:0004650|GO:0047911|GO:0005982|GO:0005985	EC:3.2.1.15|EC:3.2.1.67	pectin lyase-like protein	IPR000743|IPR011050|IPR012334|IPR006626	Glycoside hydrolase, family 28|Pectin lyase fold/virulence factor|Pectin lyase fold|Parallel beta-helix repeat	GO:0004650|GO:0005975	NULL	NULL
TR83966_c3_g1_i4_m.82885	GO:0005576|GO:0004650|GO:0047911|GO:0005982|GO:0005985	EC:3.2.1.15|EC:3.2.1.67	pectin lyase-like protein	IPR000743|IPR011050|IPR012334	Glycoside hydrolase, family 28|Pectin lyase fold/virulence factor|Pectin lyase fold	GO:0004650|GO:0005975	NULL	NULL
TR83966_c3_g1_i5_m.82886	GO:0005576|GO:0004650|GO:0047911|GO:0005982|GO:0005985	EC:3.2.1.15|EC:3.2.1.67	pectin lyase-like protein	IPR000743|IPR011050|IPR012334|IPR006626	Glycoside hydrolase, family 28|Pectin lyase fold/virulence factor|Pectin lyase fold|Parallel beta-helix repeat	GO:0004650|GO:0005975	NULL	NULL
TR83966_c3_g1_i7_m.82887	GO:0005576|GO:0004650|GO:0047911|GO:0005982|GO:0005985	EC:3.2.1.15|EC:3.2.1.67	pectin lyase-like protein	IPR000743|IPR011050|IPR012334|IPR006626	Glycoside hydrolase, family 28|Pectin lyase fold/virulence factor|Pectin lyase fold|Parallel beta-helix repeat	GO:0004650|GO:0005975	NULL	NULL
TR83966_c3_g1_i8_m.82888	GO:0005576|GO:0004650|GO:0047911|GO:0005982|GO:0005985	EC:3.2.1.15|EC:3.2.1.67	pectin lyase-like protein	IPR000743|IPR011050|IPR012334	Glycoside hydrolase, family 28|Pectin lyase fold/virulence factor|Pectin lyase fold	GO:0004650|GO:0005975	NULL	NULL
TR83966_c3_g1_i8_m.82889	GO:0005576|GO:0004650|GO:0047911|GO:0005982|GO:0005985	EC:3.2.1.15|EC:3.2.1.67	pectin lyase-like protein	IPR000743|IPR011050|IPR012334	Glycoside hydrolase, family 28|Pectin lyase fold/virulence factor|Pectin lyase fold	GO:0004650|GO:0005975	NULL	NULL
TR83968_c0_g1_i4_m.82890	GO:0008810|GO:0016023|GO:0000272|GO:0005982|GO:0005985	EC:3.2.1.4	endoglucanase 11-like	IPR001701|IPR008928|IPR012341|IPR018221	Glycoside hydrolase, family 9|Six-hairpin glycosidase-like|Six-hairpin glycosidase|Glycoside hydrolase, family 9, active site	GO:0004553|GO:0005975|GO:0003824	EC:3.2.1.4	KEGG: 00500+3.2.1.4|MetaCyc: PWY-6788|MetaCyc: PWY-6805
TR83969_c2_g2_i1_m.82891	NULL	NULL	NULL	NULL	NULL	NULL	NULL	NULL
TR83969_c3_g2_i2_m.82892	NULL	NULL	NULL	NULL	NULL	NULL	NULL	NULL
TR83969_c3_g2_i5_m.82893	NULL	NULL	NULL	NULL	NULL	NULL	NULL	NULL
TR83969_c3_g2_i8_m.82894	NULL	NULL	NULL	NULL	NULL	NULL	NULL	NULL
TR83970_c1_g1_i1_m.82895	GO:0009555|GO:0010491|GO:0046398|GO:0046686|GO:0047338|GO:0017103|GO:0047350|GO:0052573|GO:0033356|GO:0006011|GO:0003983|GO:0005982|GO:0005985|GO:0006012	EC:2.7.7.11|EC:2.7.7.10|EC:2.7.7.44|EC:2.7.7.9	udp-sugar pyrophosphorylase	IPR002618	UTP--glucose-1-phosphate uridylyltransferase	GO:0008152|GO:0016779	NULL	NULL
TR83970_c1_g1_i1_m.82896	GO:0009555|GO:0010491|GO:0046398|GO:0046686|GO:0047338|GO:0017103|GO:0047350|GO:0052573|GO:0033356|GO:0006011|GO:0003983|GO:0005982|GO:0005985|GO:0006012	EC:2.7.7.11|EC:2.7.7.10|EC:2.7.7.44|EC:2.7.7.9	udp-sugar pyrophosphorylase	IPR002618	UTP--glucose-1-phosphate uridylyltransferase	GO:0008152|GO:0016779	NULL	NULL
TR83970_c1_g1_i1_m.82897	NULL	NULL	NULL	NULL	NULL	NULL	NULL	NULL
TR83970_c1_g1_i2_m.82898	GO:0009555|GO:0010491|GO:0046398|GO:0046686|GO:0047338|GO:0017103|GO:0047350|GO:0052573|GO:0033356|GO:0006011|GO:0003983|GO:0005982|GO:0005985|GO:0006012	EC:2.7.7.11|EC:2.7.7.10|EC:2.7.7.44|EC:2.7.7.9	udp-sugar pyrophosphorylase	IPR002618	UTP--glucose-1-phosphate uridylyltransferase	GO:0008152|GO:0016779	NULL	NULL
TR83970_c1_g1_i2_m.82899	GO:0009555|GO:0010491|GO:0046398|GO:0046686|GO:0047338|GO:0017103|GO:0047350|GO:0052573|GO:0033356|GO:0006011|GO:0003983|GO:0005982|GO:0005985|GO:0006012	EC:2.7.7.11|EC:2.7.7.10|EC:2.7.7.44|EC:2.7.7.9	udp-sugar pyrophosphorylase	IPR002618	UTP--glucose-1-phosphate uridylyltransferase	GO:0008152|GO:0016779	NULL	NULL
TR83970_c1_g1_i3_m.82900	GO:0009555|GO:0010491|GO:0046398|GO:0046686|GO:0047338|GO:0017103|GO:0047350|GO:0052573|GO:0033356|GO:0006011|GO:0003983|GO:0005982|GO:0005985|GO:0006012	EC:2.7.7.11|EC:2.7.7.10|EC:2.7.7.44|EC:2.7.7.9	udp-sugar pyrophosphorylase	IPR002618	UTP--glucose-1-phosphate uridylyltransferase	GO:0008152|GO:0016779	NULL	NULL
TR83971_c0_g1_i1_m.82901	GO:0016020|GO:0008375	NULL	uncharacterized protein loc100810724	IPR003406	Glycosyl transferase, family 14	GO:0008375|GO:0016020	NULL	NULL
TR83971_c0_g1_i1_m.82902	NULL	NULL	NULL	NULL	NULL	NULL	NULL	NULL
TR83971_c0_g1_i2_m.82903	GO:0016020|GO:0008375	NULL	protein	IPR003406	Glycosyl transferase, family 14	GO:0008375|GO:0016020	NULL	NULL
TR83971_c0_g1_i2_m.82904	GO:0016020|GO:0008375	NULL	protein	IPR003406	Glycosyl transferase, family 14	GO:0008375|GO:0016020	NULL	NULL
TR83971_c0_g1_i2_m.82905	NULL	NULL	NULL	NULL	NULL	NULL	NULL	NULL
TR83971_c0_g1_i3_m.82906	GO:0016020|GO:0008375	NULL	protein	IPR003406	Glycosyl transferase, family 14	GO:0008375|GO:0016020	NULL	NULL
TR83971_c0_g1_i4_m.82907	GO:0016020|GO:0008375	NULL	protein	IPR003406	Glycosyl transferase, family 14	GO:0008375|GO:0016020	NULL	NULL
TR83971_c0_g1_i4_m.82908	NULL	NULL	NULL	NULL	NULL	NULL	NULL	NULL
TR83971_c0_g1_i4_m.82909	GO:0016020|GO:0008375	NULL	protein	IPR003406	Glycosyl transferase, family 14	GO:0008375|GO:0016020	NULL	NULL
TR83972_c1_g1_i1_m.82910	GO:0046592|GO:0005777|GO:0006598|GO:0032259|GO:0008168|GO:0055114|GO:0000166	EC:1.5.3.11|EC:2.1.1.0	probable polyamine oxidase 2-like	IPR002937|IPR001613	Amine oxidase|Flavin amine oxidase	GO:0016491|GO:0055114	NULL	NULL
TR83972_c1_g1_i1_m.82911	NULL	NULL	NULL	NULL	NULL	NULL	NULL	NULL
TR83972_c1_g1_i2_m.82912	GO:0046592|GO:0005777|GO:0006598|GO:0032259|GO:0008168|GO:0055114|GO:0000166	EC:1.5.3.11|EC:2.1.1.0	probable polyamine oxidase 2-like	IPR002937|IPR001613	Amine oxidase|Flavin amine oxidase	GO:0016491|GO:0055114	NULL	NULL
TR83972_c1_g1_i2_m.82913	NULL	NULL	NULL	NULL	NULL	NULL	NULL	NULL
TR83973_c0_g1_i1_m.82914	NULL	NULL	NULL	IPR025558|IPR025836|IPR001878	Domain of unknown function DUF4283|Zinc knuckle CX2CX4HX4C|Zinc finger, CCHC-type	GO:0003676|GO:0008270	NULL	NULL
TR83973_c0_g1_i1_m.82915	NULL	NULL	NULL	NULL	NULL	NULL	NULL	NULL
TR83973_c0_g1_i2_m.82916	NULL	NULL	NULL	IPR025558|IPR025836|IPR001878	Domain of unknown function DUF4283|Zinc knuckle CX2CX4HX4C|Zinc finger, CCHC-type	GO:0003676|GO:0008270	NULL	NULL
TR83973_c0_g1_i2_m.82917	NULL	NULL	NULL	NULL	NULL	NULL	NULL	NULL
TR83974_c0_g1_i1_m.82918	NULL	NULL	NULL	NULL	NULL	NULL	NULL	NULL
TR83974_c0_g2_i2_m.82919	NULL	NULL	NULL	NULL	NULL	NULL	NULL	NULL
TR83974_c1_g1_i1_m.82920	NULL	NULL	NULL	IPR001810|IPR017451	F-box domain|F-box associated interaction domain	GO:0005515	NULL	NULL
TR83974_c1_g1_i2_m.82921	NULL	NULL	NULL	IPR001810|IPR017451	F-box domain|F-box associated interaction domain	GO:0005515	NULL	NULL
TR83974_c1_g1_i3_m.82922	NULL	NULL	NULL	IPR017451	F-box associated interaction domain	NULL	NULL	NULL
TR83974_c2_g1_i1_m.82923	NULL	NULL	NULL	IPR001810|IPR006527|IPR011043|IPR017451	F-box domain|F-box associated domain, type 1|Galactose oxidase/kelch, beta-propeller|F-box associated interaction domain	GO:0005515	NULL	NULL
TR83974_c2_g1_i2_m.82924	NULL	NULL	NULL	IPR001810|IPR006527|IPR011043|IPR017451	F-box domain|F-box associated domain, type 1|Galactose oxidase/kelch, beta-propeller|F-box associated interaction domain	GO:0005515	NULL	NULL
TR83974_c2_g1_i3_m.82925	NULL	NULL	NULL	IPR001810	F-box domain	GO:0005515	NULL	NULL
TR83975_c1_g1_i1_m.82926	GO:0055114|GO:0016491|GO:0009535|GO:0005198|GO:0006950	NULL	plastid-lipid-associated chloroplast	IPR006843	Plastid lipid-associated protein/fibrillin conserved domain	GO:0005198|GO:0009507	NULL	NULL
TR83975_c1_g1_i2_m.82927	NULL	NULL	NULL	NULL	NULL	NULL	NULL	NULL
TR83975_c1_g1_i2_m.82928	GO:0009536	NULL	chrc_cucsa ame: full=chromoplast-specific carotenoid-associated chromoplast flags: precursor	NULL	NULL	NULL	NULL	NULL
TR83975_c1_g1_i2_m.82929	NULL	NULL	NULL	NULL	NULL	NULL	NULL	NULL
TR83976_c0_g1_i1_m.82930	GO:0008152|GO:0016757|GO:0044434	NULL	anthranilate phosphoribosyltransferase	IPR000312|IPR017459|IPR005940	Glycosyl transferase, family 3|Glycosyl transferase family 3, N-terminal domain|Anthranilate phosphoribosyl transferase	GO:0008152|GO:0016757|GO:0000162|GO:0004048	EC:2.4.2.18	KEGG: 00400+2.4.2.18|UniPathway: UPA00035
TR83976_c0_g1_i1_m.82931	GO:0009941|GO:0009570|GO:0000162|GO:0004048|GO:0006571|GO:0009094	EC:2.4.2.18	anthranilate phosphoribosyltransferase	IPR000312	Glycosyl transferase, family 3	GO:0008152|GO:0016757	NULL	NULL
TR83978_c0_g1_i1_m.82932	GO:0009507	NULL	upf0061 protein azosea38000-like	IPR003846	Uncharacterised protein family UPF0061	NULL	NULL	NULL
TR83978_c0_g1_i1_m.82933	GO:0017118|GO:0005739|GO:0009107|GO:0008033|GO:0016874|GO:0006464|GO:0016415|GO:0004540|GO:0042967|GO:0051252	NULL	lipoyl transferase	IPR004143|IPR000544|IPR020605	Biotin/lipoate A/B protein ligase|Octanoyltransferase|Octanoyltransferase, conserved site	GO:0003824|GO:0006464|GO:0005737|GO:0009107|GO:0016415	EC:2.3.1.181	KEGG: 00785+2.3.1.181|MetaCyc: PWY-6987|KEGG: 00785+2.3.1.181|MetaCyc: PWY-6987|UniPathway: UPA00538
TR83978_c0_g1_i1_m.82934	NULL	NULL	NULL	NULL	NULL	NULL	NULL	NULL
TR83979_c0_g1_i1_m.82935	NULL	NULL	NULL	NULL	NULL	NULL	NULL	NULL
TR83979_c1_g1_i1_m.82936	NULL	NULL	NULL	IPR005607	BSD	NULL	NULL	NULL
TR83979_c1_g1_i1_m.82937	NULL	NULL	NULL	NULL	NULL	NULL	NULL	NULL
TR83979_c1_g1_i1_m.82938	NULL	NULL	NULL	NULL	NULL	NULL	NULL	NULL
TR83979_c2_g1_i1_m.82939	NULL	NULL	NULL	IPR008511	Protein BYPASS-related	NULL	NULL	NULL
TR83979_c2_g1_i1_m.82940	NULL	NULL	NULL	NULL	NULL	NULL	NULL	NULL
TR83979_c2_g1_i2_m.82941	NULL	NULL	NULL	IPR008511	Protein BYPASS-related	NULL	NULL	NULL
TR83979_c2_g1_i2_m.82942	NULL	NULL	NULL	NULL	NULL	NULL	NULL	NULL
TR83980_c2_g1_i1_m.82943	GO:0004553|GO:0048437|GO:0009900|GO:0005975	EC:3.2.1.0	polygalacturonase	IPR000743|IPR011050|IPR012334|IPR006626	Glycoside hydrolase, family 28|Pectin lyase fold/virulence factor|Pectin lyase fold|Parallel beta-helix repeat	GO:0004650|GO:0005975	NULL	NULL
TR83980_c2_g1_i2_m.82944	GO:0004553|GO:0048437|GO:0009900|GO:0005975	EC:3.2.1.0	polygalacturonase	IPR000743|IPR011050|IPR012334|IPR006626	Glycoside hydrolase, family 28|Pectin lyase fold/virulence factor|Pectin lyase fold|Parallel beta-helix repeat	GO:0004650|GO:0005975	NULL	NULL
TR83980_c2_g1_i4_m.82945	GO:0004650|GO:0009835|GO:0047911|GO:0005618|GO:0005576|GO:0010047|GO:0009901|GO:0010227|GO:0005982|GO:0005985	EC:3.2.1.15|EC:3.2.1.67	polygalacturonase	IPR000743|IPR011050|IPR012334	Glycoside hydrolase, family 28|Pectin lyase fold/virulence factor|Pectin lyase fold	GO:0004650|GO:0005975	NULL	NULL
TR83981_c0_g1_i1_m.82946	GO:0009409|GO:0000024|GO:0016161|GO:0009570|GO:0000272|GO:0005982|GO:0005985	EC:3.2.1.2	beta-amylase	IPR001554|IPR017853|IPR013781|IPR018238	Glycoside hydrolase, family 14|Glycoside hydrolase, superfamily|Glycoside hydrolase, catalytic domain|Glycoside hydrolase, family 14, conserved site	GO:0000272|GO:0016161|GO:0003824|GO:0005975	EC:3.2.1.2	KEGG: 00500+3.2.1.2|MetaCyc: PWY-6724|MetaCyc: PWY-842
TR83981_c0_g1_i1_m.82947	NULL	NULL	NULL	NULL	NULL	NULL	NULL	NULL
TR83981_c0_g1_i2_m.82948	GO:0009409|GO:0000024|GO:0016161|GO:0009570|GO:0000272|GO:0005982|GO:0005985	EC:3.2.1.2	beta-amylase	IPR001554|IPR017853|IPR013781|IPR018238	Glycoside hydrolase, family 14|Glycoside hydrolase, superfamily|Glycoside hydrolase, catalytic domain|Glycoside hydrolase, family 14, conserved site	GO:0000272|GO:0016161|GO:0003824|GO:0005975	EC:3.2.1.2	KEGG: 00500+3.2.1.2|MetaCyc: PWY-6724|MetaCyc: PWY-842
TR83981_c0_g1_i2_m.82949	NULL	NULL	NULL	NULL	NULL	NULL	NULL	NULL
TR83982_c0_g1_i1_m.82950	GO:0004715|GO:0005886|GO:0006468|GO:0005524|GO:0004674|GO:0009069	EC:2.7.10.2|EC:2.7.11.0	protein kinase	IPR001245|IPR011009|IPR002290|IPR000719|IPR008271	Serine-threonine/tyrosine-protein kinase catalytic domain|Protein kinase-like domain|Serine/threonine- / dual specificity protein kinase, catalytic domain|Protein kinase domain|Serine/threonine-protein kinase, active site	GO:0004672|GO:0006468|GO:0016772|GO:0005524|GO:0004674	NULL	NULL
TR83982_c0_g1_i2_m.82951	GO:0004715|GO:0005886|GO:0006468|GO:0005524|GO:0004674|GO:0009069	EC:2.7.10.2|EC:2.7.11.0	protein kinase	IPR001245|IPR011009|IPR002290|IPR000719|IPR008271	Serine-threonine/tyrosine-protein kinase catalytic domain|Protein kinase-like domain|Serine/threonine- / dual specificity protein kinase, catalytic domain|Protein kinase domain|Serine/threonine-protein kinase, active site	GO:0004672|GO:0006468|GO:0016772|GO:0005524|GO:0004674	NULL	NULL
TR83982_c0_g1_i2_m.82952	NULL	NULL	NULL	NULL	NULL	NULL	NULL	NULL
TR83983_c0_g1_i1_m.82953	GO:0016301|GO:0044237|GO:0016020	NULL	lrr receptor-like serine threonine-protein kinase rpk2-like	IPR000719|IPR001611|IPR013210|IPR011009|IPR013320|IPR002290|IPR003591|IPR017441|IPR008271	Protein kinase domain|Leucine-rich repeat|Leucine-rich repeat-containing N-terminal, type 2|Protein kinase-like domain|Concanavalin A-like lectin/glucanase, subgroup|Serine/threonine- / dual specificity protein kinase, catalytic domain|Leucine-rich repeat, typical subtype|Protein kinase, ATP binding site|Serine/threonine-protein kinase, active site	GO:0004672|GO:0005524|GO:0006468|GO:0005515|GO:0016772|GO:0004674	NULL	NULL
TR83983_c0_g1_i1_m.82954	NULL	NULL	NULL	NULL	NULL	NULL	NULL	NULL
TR83983_c0_g1_i2_m.82955	GO:0016301|GO:0044464|GO:0044237|GO:0016020	NULL	lrr receptor-like serine threonine-protein kinase rpk2-like	IPR000719|IPR001611|IPR013210|IPR011009|IPR013320|IPR002290|IPR003591|IPR017441|IPR008271	Protein kinase domain|Leucine-rich repeat|Leucine-rich repeat-containing N-terminal, type 2|Protein kinase-like domain|Concanavalin A-like lectin/glucanase, subgroup|Serine/threonine- / dual specificity protein kinase, catalytic domain|Leucine-rich repeat, typical subtype|Protein kinase, ATP binding site|Serine/threonine-protein kinase, active site	GO:0004672|GO:0005524|GO:0006468|GO:0005515|GO:0016772|GO:0004674	NULL	NULL
TR83983_c0_g1_i2_m.82956	NULL	NULL	NULL	NULL	NULL	NULL	NULL	NULL
TR83984_c0_g1_i1_m.82957	GO:0003682|GO:0000785	NULL	protein	IPR027775|IPR027759|IPR009057|IPR001005|IPR017877	C2H2- zinc finger protein family|Trihelix transcription factor GT3|Homeodomain-like|SANT/Myb domain|Myb-like domain	GO:0003700|GO:0005634|GO:0006351|GO:0006355|GO:0043565|GO:0003677|GO:0003682	NULL	NULL
TR83984_c0_g1_i1_m.82958	NULL	NULL	NULL	NULL	NULL	NULL	NULL	NULL
TR83984_c0_g1_i2_m.82959	GO:0003682|GO:0000785	NULL	protein	IPR027775|IPR027759|IPR009057|IPR001005|IPR017877	C2H2- zinc finger protein family|Trihelix transcription factor GT3|Homeodomain-like|SANT/Myb domain|Myb-like domain	GO:0003700|GO:0005634|GO:0006351|GO:0006355|GO:0043565|GO:0003677|GO:0003682	NULL	NULL
TR83984_c0_g1_i2_m.82960	NULL	NULL	NULL	NULL	NULL	NULL	NULL	NULL
TR83984_c0_g1_i3_m.82961	GO:0003682|GO:0000785	NULL	protein	IPR027775|IPR027759|IPR009057|IPR001005|IPR017877	C2H2- zinc finger protein family|Trihelix transcription factor GT3|Homeodomain-like|SANT/Myb domain|Myb-like domain	GO:0003700|GO:0005634|GO:0006351|GO:0006355|GO:0043565|GO:0003677|GO:0003682	NULL	NULL
TR83984_c0_g1_i3_m.82962	NULL	NULL	NULL	NULL	NULL	NULL	NULL	NULL
TR83984_c0_g1_i4_m.82963	GO:0003682|GO:0000785	NULL	zinc finger and scan domain-containing protein	IPR027775|IPR027759|IPR009057|IPR001005|IPR017877	C2H2- zinc finger protein family|Trihelix transcription factor GT3|Homeodomain-like|SANT/Myb domain|Myb-like domain	GO:0003700|GO:0005634|GO:0006351|GO:0006355|GO:0043565|GO:0003677|GO:0003682	NULL	NULL
TR83984_c0_g1_i4_m.82964	NULL	NULL	NULL	NULL	NULL	NULL	NULL	NULL
TR83986_c0_g2_i1_m.82965	NULL	NULL	NULL	NULL	NULL	NULL	NULL	NULL
TR83986_c0_g3_i1_m.82966	GO:0006952|GO:0043531	NULL	tmv resistance protein n-like	IPR002182|IPR027417|IPR000767	NB-ARC|Disease resistance protein|P-loop containing nucleoside triphosphate hydrolase	GO:0043531|GO:0006952	NULL	NULL
TR83986_c0_g3_i2_m.82967	GO:0006952|GO:0043531	NULL	tmv resistance protein n-like	IPR002182|IPR027417|IPR000767	NB-ARC|Disease resistance protein|P-loop containing nucleoside triphosphate hydrolase	GO:0043531|GO:0006952	NULL	NULL
TR83986_c1_g1_i1_m.82968	NULL	NULL	NULL	IPR001611	Leucine-rich repeat	GO:0005515	NULL	NULL
TR83986_c1_g1_i2_m.82969	NULL	NULL	NULL	IPR001611	Leucine-rich repeat	GO:0005515	NULL	NULL
TR83986_c1_g1_i3_m.82970	NULL	NULL	NULL	IPR001611	Leucine-rich repeat	GO:0005515	NULL	NULL
TR83986_c1_g1_i4_m.82971	NULL	NULL	NULL	NULL	NULL	NULL	NULL	NULL
TR83986_c1_g1_i5_m.82972	NULL	NULL	NULL	IPR001611	Leucine-rich repeat	GO:0005515	NULL	NULL
TR83986_c1_g1_i6_m.82973	NULL	NULL	NULL	IPR001611	Leucine-rich repeat	GO:0005515	NULL	NULL
TR83987_c0_g1_i1_m.82974	GO:0004316|GO:0006760|GO:0055114|GO:0000166|GO:0005835|GO:0006633|GO:0042967	EC:1.1.1.100	rossmann-fold nad -binding domain-containing protein	IPR002198|IPR016040|IPR002347|IPR020904	Short-chain dehydrogenase/reductase SDR|Glucose/ribitol dehydrogenase|NAD(P)-binding domain|Short-chain dehydrogenase/reductase, conserved site	GO:0008152|GO:0016491	NULL	NULL
TR83987_c0_g1_i1_m.82975	NULL	NULL	NULL	NULL	NULL	NULL	NULL	NULL
TR83987_c0_g1_i2_m.82976	GO:0004316|GO:0006760|GO:0055114|GO:0000166|GO:0005835|GO:0006633|GO:0042967	EC:1.1.1.100	rossmann-fold nad -binding domain-containing protein	IPR002198|IPR016040|IPR002347|IPR020904	Short-chain dehydrogenase/reductase SDR|Glucose/ribitol dehydrogenase|NAD(P)-binding domain|Short-chain dehydrogenase/reductase, conserved site	GO:0008152|GO:0016491	NULL	NULL
TR83987_c0_g1_i2_m.82977	NULL	NULL	NULL	NULL	NULL	NULL	NULL	NULL
TR83987_c0_g1_i3_m.82978	GO:0004316|GO:0006760|GO:0055114|GO:0000166|GO:0005835|GO:0006633|GO:0042967	EC:1.1.1.100	rossmann-fold nad -binding domain-containing protein	IPR002198|IPR016040|IPR002347|IPR020904	Short-chain dehydrogenase/reductase SDR|Glucose/ribitol dehydrogenase|NAD(P)-binding domain|Short-chain dehydrogenase/reductase, conserved site	GO:0008152|GO:0016491	NULL	NULL
TR83987_c0_g1_i3_m.82979	NULL	NULL	NULL	NULL	NULL	NULL	NULL	NULL
TR83988_c0_g1_i1_m.82980	GO:0003723|GO:0005634|GO:0009409|GO:0009570|GO:0016740	NULL	30s ribosomal protein s1 homolog	IPR003029|IPR012340|IPR022967	Ribosomal protein S1, RNA-binding domain|Nucleic acid-binding, OB-fold|RNA-binding domain, S1	GO:0003723	NULL	NULL
TR83988_c0_g1_i1_m.82981	NULL	NULL	NULL	NULL	NULL	NULL	NULL	NULL
TR83988_c0_g1_i2_m.82982	NULL	NULL	NULL	NULL	NULL	NULL	NULL	NULL
TR83988_c0_g1_i3_m.82983	GO:0003723|GO:0005634|GO:0009409|GO:0009570|GO:0016740	NULL	30s ribosomal protein s1 homolog	IPR003029|IPR012340|IPR022967	Ribosomal protein S1, RNA-binding domain|Nucleic acid-binding, OB-fold|RNA-binding domain, S1	GO:0003723	NULL	NULL
TR83988_c0_g1_i3_m.82984	NULL	NULL	NULL	NULL	NULL	NULL	NULL	NULL
TR83988_c0_g1_i4_m.82985	GO:0003723|GO:0005634|GO:0009409|GO:0009570|GO:0016740	NULL	30s ribosomal protein s1 homolog	IPR003029|IPR012340|IPR022967	Ribosomal protein S1, RNA-binding domain|Nucleic acid-binding, OB-fold|RNA-binding domain, S1	GO:0003723	NULL	NULL
TR83988_c0_g1_i4_m.82986	GO:0003723|GO:0009507|GO:0016740	NULL	30s ribosomal protein s1 homolog	NULL	NULL	NULL	NULL	NULL
TR83988_c0_g1_i4_m.82987	NULL	NULL	NULL	NULL	NULL	NULL	NULL	NULL
TR83989_c0_g1_i1_m.82988	GO:0009536	NULL	uncharacterized protein	IPR025638	Protein of unknown function DUF4336	NULL	NULL	NULL
TR83989_c0_g1_i1_m.82989	GO:0046872|GO:0016874	NULL	ring zinc finger expressed	IPR027370|IPR013083|IPR001841|IPR017907	RING-type zinc-finger, LisH dimerisation motif|Zinc finger, RING/FYVE/PHD-type|Zinc finger, RING-type|Zinc finger, RING-type, conserved site	GO:0005515|GO:0008270	NULL	NULL
TR83989_c0_g1_i1_m.82990	NULL	NULL	NULL	NULL	NULL	NULL	NULL	NULL
TR83989_c0_g1_i2_m.82991	GO:0009536	NULL	uncharacterized protein	IPR025638	Protein of unknown function DUF4336	NULL	NULL	NULL
TR83989_c0_g1_i2_m.82992	GO:0046872|GO:0016874	NULL	ring zinc finger expressed	IPR027370|IPR013083|IPR001841|IPR017907	RING-type zinc-finger, LisH dimerisation motif|Zinc finger, RING/FYVE/PHD-type|Zinc finger, RING-type|Zinc finger, RING-type, conserved site	GO:0005515|GO:0008270	NULL	NULL
TR83989_c0_g1_i2_m.82993	NULL	NULL	NULL	NULL	NULL	NULL	NULL	NULL
TR83989_c0_g1_i2_m.82994	NULL	NULL	NULL	NULL	NULL	NULL	NULL	NULL
TR83990_c0_g1_i1_m.82995	NULL	NULL	NULL	IPR026721|IPR002716	Transmembrane protein 18|PIN domain	NULL	NULL	NULL
TR83990_c1_g1_i1_m.82996	NULL	NULL	NULL	NULL	NULL	NULL	NULL	NULL
TR83990_c1_g1_i1_m.82997	NULL	NULL	NULL	NULL	NULL	NULL	NULL	NULL
TR83990_c1_g1_i1_m.82998	NULL	NULL	NULL	NULL	NULL	NULL	NULL	NULL
TR83990_c1_g1_i2_m.82999	NULL	NULL	NULL	NULL	NULL	NULL	NULL	NULL
TR83990_c1_g1_i2_m.83000	NULL	NULL	NULL	NULL	NULL	NULL	NULL	NULL
TR83991_c1_g1_i1_m.83001	NULL	NULL	NULL	IPR001005|IPR009057|IPR006447|IPR017930	SANT/Myb domain|Homeodomain-like|Myb domain, plants|Myb domain	GO:0003682|GO:0003677	NULL	NULL
TR83991_c1_g1_i2_m.83002	NULL	NULL	NULL	IPR001005|IPR009057|IPR006447|IPR017930	SANT/Myb domain|Homeodomain-like|Myb domain, plants|Myb domain	GO:0003682|GO:0003677	NULL	NULL
TR83991_c1_g1_i2_m.83003	NULL	NULL	NULL	NULL	NULL	NULL	NULL	NULL
TR83991_c1_g1_i2_m.83004	NULL	NULL	NULL	NULL	NULL	NULL	NULL	NULL
TR83991_c1_g1_i3_m.83005	NULL	NULL	NULL	NULL	NULL	NULL	NULL	NULL
TR83991_c1_g1_i4_m.83006	NULL	NULL	NULL	NULL	NULL	NULL	NULL	NULL
TR83991_c1_g1_i4_m.83007	GO:0003677|GO:0003682|GO:0000785	NULL	at5g37260-like protein	IPR001005|IPR009057|IPR006447|IPR017930	SANT/Myb domain|Homeodomain-like|Myb domain, plants|Myb domain	GO:0003682|GO:0003677	NULL	NULL
TR83991_c1_g1_i5_m.83008	NULL	NULL	NULL	NULL	NULL	NULL	NULL	NULL
TR83991_c1_g1_i5_m.83009	NULL	NULL	NULL	NULL	NULL	NULL	NULL	NULL
TR83992_c0_g1_i1_m.83010	GO:0047987|GO:0020037|GO:0016705|GO:0004497|GO:0005506|GO:0009055|GO:0055114|GO:0006118	EC:4.2.1.92	allene oxide synthase 2	IPR001128	Cytochrome P450	GO:0005506|GO:0016705|GO:0020037|GO:0055114	NULL	Reactome: REACT_13433
TR83992_c0_g1_i2_m.83011	GO:0050896|GO:0055114|GO:0016705|GO:0009055|GO:0004497|GO:0009579|GO:0047987|GO:0020037|GO:0005506|GO:0016020|GO:0044434|GO:0006118	EC:4.2.1.92	allene oxide synthase	IPR001128	Cytochrome P450	GO:0005506|GO:0016705|GO:0020037|GO:0055114	NULL	Reactome: REACT_13433
TR83992_c0_g1_i3_m.83013	GO:0047987|GO:0020037|GO:0016705|GO:0004497|GO:0005506|GO:0009055|GO:0055114|GO:0006118	EC:4.2.1.92	allene oxide synthase 2	IPR001128	Cytochrome P450	GO:0005506|GO:0016705|GO:0020037|GO:0055114	NULL	Reactome: REACT_13433
TR83992_c0_g2_i1_m.83012	GO:0047987|GO:0020037|GO:0016705|GO:0004497|GO:0005506|GO:0009055|GO:0055114|GO:0006118	EC:4.2.1.92	cytochrome p450	IPR001128	Cytochrome P450	GO:0005506|GO:0016705|GO:0020037|GO:0055114	NULL	Reactome: REACT_13433
TR83994_c0_g1_i1_m.83014	GO:0005524|GO:0017111|GO:0005739	EC:3.6.1.15	p-loop containing ntpase domain-containing protein	IPR003959|IPR027417|IPR003593|IPR003960	ATPase, AAA-type, core|P-loop containing nucleoside triphosphate hydrolase|AAA+ ATPase domain|ATPase, AAA-type, conserved site	GO:0005524|GO:0000166|GO:0017111	NULL	NULL
TR83994_c0_g1_i1_m.83015	NULL	NULL	NULL	NULL	NULL	NULL	NULL	NULL
TR83994_c0_g1_i1_m.83016	NULL	NULL	NULL	NULL	NULL	NULL	NULL	NULL
TR83994_c0_g1_i1_m.83017	NULL	NULL	NULL	NULL	NULL	NULL	NULL	NULL
TR83994_c0_g1_i2_m.83018	GO:0005524|GO:0017111|GO:0005739	EC:3.6.1.15	p-loop containing ntpase domain-containing protein	IPR003959|IPR027417|IPR003593|IPR003960	ATPase, AAA-type, core|P-loop containing nucleoside triphosphate hydrolase|AAA+ ATPase domain|ATPase, AAA-type, conserved site	GO:0005524|GO:0000166|GO:0017111	NULL	NULL
TR83994_c0_g1_i2_m.83019	GO:0005739	NULL	p-loop containing ntpase domain-containing protein	NULL	NULL	NULL	NULL	NULL
TR83994_c0_g1_i2_m.83020	NULL	NULL	NULL	NULL	NULL	NULL	NULL	NULL
TR83994_c0_g1_i2_m.83021	NULL	NULL	NULL	NULL	NULL	NULL	NULL	NULL
TR83994_c0_g1_i2_m.83022	NULL	NULL	NULL	NULL	NULL	NULL	NULL	NULL
TR83994_c0_g1_i2_m.83023	NULL	NULL	NULL	NULL	NULL	NULL	NULL	NULL
TR83996_c0_g1_i1_m.83024	GO:0045271|GO:0005739|GO:0009651|GO:0055114|GO:0000166|GO:0003954|GO:0006118	EC:1.6.99.3	nadh dehydrogenase	IPR016040	NAD(P)-binding domain	NULL	NULL	NULL
TR83997_c0_g3_i1_m.83025	GO:0016788	NULL	zinc finger	IPR001087|IPR013831	Lipase, GDSL|SGNH hydrolase-type esterase domain	GO:0006629|GO:0016788|GO:0016787	NULL	NULL
TR83997_c0_g3_i2_m.83026	GO:0016787	NULL	zinc finger	IPR001087|IPR013831	Lipase, GDSL|SGNH hydrolase-type esterase domain	GO:0006629|GO:0016788|GO:0016787	NULL	NULL
TR83997_c0_g3_i3_m.83027	GO:0016788|GO:0006629	NULL	zinc finger	IPR001087|IPR013831	Lipase, GDSL|SGNH hydrolase-type esterase domain	GO:0006629|GO:0016788|GO:0016787	NULL	NULL
TR83997_c0_g3_i4_m.83028	GO:0016788|GO:0006629	NULL	zinc finger	IPR001087|IPR013831	Lipase, GDSL|SGNH hydrolase-type esterase domain	GO:0006629|GO:0016788|GO:0016787	NULL	NULL
TR83997_c0_g6_i2_m.83029	GO:0016788	NULL	protein	IPR001087|IPR013831	Lipase, GDSL|SGNH hydrolase-type esterase domain	GO:0006629|GO:0016788|GO:0016787	NULL	NULL
TR83997_c0_g6_i3_m.83030	GO:0016787	NULL	protein	IPR001087|IPR013831	Lipase, GDSL|SGNH hydrolase-type esterase domain	GO:0006629|GO:0016788|GO:0016787	NULL	NULL
TR83997_c0_g6_i3_m.83031	NULL	NULL	NULL	NULL	NULL	NULL	NULL	NULL
TR83998_c1_g2_i1_m.83032	GO:0043231|GO:0043436|GO:0046872|GO:0044425|GO:0044711|GO:0042435|GO:0006952|GO:0016709|GO:0044444	EC:1.14.13.0	cytochrome p450	IPR001128|IPR002401|IPR017972	Cytochrome P450|Cytochrome P450, E-class, group I|Cytochrome P450, conserved site	GO:0005506|GO:0016705|GO:0020037|GO:0055114	NULL	Reactome: REACT_13433
TR83998_c1_g2_i1_m.83033	NULL	NULL	NULL	NULL	NULL	NULL	NULL	NULL
TR83998_c1_g2_i1_m.83034	NULL	NULL	NULL	NULL	NULL	NULL	NULL	NULL
TR83998_c2_g4_i2_m.83035	NULL	NULL	NULL	NULL	NULL	NULL	NULL	NULL
TR83998_c2_g4_i2_m.83036	NULL	NULL	NULL	NULL	NULL	NULL	NULL	NULL
TR83998_c2_g4_i5_m.83037	NULL	NULL	NULL	NULL	NULL	NULL	NULL	NULL
TR83998_c2_g4_i5_m.83038	NULL	NULL	NULL	NULL	NULL	NULL	NULL	NULL
TR83998_c2_g4_i6_m.83039	NULL	NULL	NULL	NULL	NULL	NULL	NULL	NULL
TR83998_c2_g4_i6_m.83040	NULL	NULL	NULL	NULL	NULL	NULL	NULL	NULL
TR83999_c0_g2_i1_m.83041	NULL	NULL	NULL	IPR008004	Uncharacterised protein family UPF0503	NULL	NULL	NULL
TR84000_c0_g1_i1_m.83042	NULL	NULL	NULL	IPR002885|IPR011990	Pentatricopeptide repeat|Tetratricopeptide-like helical	GO:0005515	NULL	NULL
TR84000_c0_g1_i1_m.83043	NULL	NULL	NULL	NULL	NULL	NULL	NULL	NULL
TR84000_c0_g1_i2_m.83044	NULL	NULL	NULL	IPR002885|IPR011990	Pentatricopeptide repeat|Tetratricopeptide-like helical	GO:0005515	NULL	NULL
TR84000_c0_g1_i2_m.83045	NULL	NULL	NULL	NULL	NULL	NULL	NULL	NULL
TR84000_c0_g1_i2_m.83046	NULL	NULL	NULL	NULL	NULL	NULL	NULL	NULL
TR84001_c0_g1_i1_m.83047	GO:0006355|GO:0043565|GO:0003700|GO:0005667|GO:0045449	NULL	heat stress transcription factor a-8	IPR027725|IPR027709|IPR000232|IPR011991	Heat shock transcription factor family|Heat shock transcription factor, plant|Heat shock factor (HSF)-type, DNA-binding|Winged helix-turn-helix DNA-binding domain	GO:0003700|GO:0005634|GO:0009408|GO:0006355|GO:0043565	NULL	NULL
TR84001_c0_g1_i1_m.83048	GO:0006880|GO:0005381|GO:0034755|GO:0005774|GO:0016021	NULL	vacuolar iron transporter	IPR008217	Domain of unknown function DUF125, transmembrane	NULL	NULL	NULL
TR84001_c0_g1_i1_m.83049	NULL	NULL	NULL	NULL	NULL	NULL	NULL	NULL
TR84001_c0_g1_i2_m.83050	GO:0006355|GO:0043565|GO:0003700|GO:0005667|GO:0045449	NULL	heat stress transcription factor a-8	IPR027725|IPR027709|IPR000232|IPR011991	Heat shock transcription factor family|Heat shock transcription factor, plant|Heat shock factor (HSF)-type, DNA-binding|Winged helix-turn-helix DNA-binding domain	GO:0003700|GO:0005634|GO:0009408|GO:0006355|GO:0043565	NULL	NULL
TR84001_c0_g1_i2_m.83051	GO:0006880|GO:0005381|GO:0034755|GO:0005774|GO:0016021	NULL	vacuolar iron transporter	IPR008217	Domain of unknown function DUF125, transmembrane	NULL	NULL	NULL
TR84001_c0_g1_i2_m.83052	NULL	NULL	NULL	NULL	NULL	NULL	NULL	NULL
TR84001_c0_g1_i3_m.83053	GO:0006880|GO:0005381|GO:0034755|GO:0005774|GO:0016021	NULL	vacuolar iron transporter	IPR008217	Domain of unknown function DUF125, transmembrane	NULL	NULL	NULL
TR84001_c0_g1_i3_m.83054	GO:0006880|GO:0005381|GO:0034755|GO:0005774|GO:0016021	NULL	vacuolar iron transporter	IPR008217	Domain of unknown function DUF125, transmembrane	NULL	NULL	NULL
TR84004_c0_g1_i1_m.83055	NULL	NULL	NULL	IPR004333	Transcription factor, SBP-box	GO:0003677|GO:0005634	NULL	NULL
TR84004_c0_g1_i1_m.83056	NULL	NULL	NULL	NULL	NULL	NULL	NULL	NULL
TR84004_c0_g1_i1_m.83057	NULL	NULL	NULL	NULL	NULL	NULL	NULL	NULL
TR84004_c0_g1_i2_m.83058	NULL	NULL	NULL	NULL	NULL	NULL	NULL	NULL
TR84004_c0_g1_i3_m.83059	NULL	NULL	NULL	IPR004333	Transcription factor, SBP-box	GO:0003677|GO:0005634	NULL	NULL
TR84004_c0_g1_i3_m.83060	NULL	NULL	NULL	NULL	NULL	NULL	NULL	NULL
TR84004_c0_g1_i3_m.83061	NULL	NULL	NULL	NULL	NULL	NULL	NULL	NULL
TR84004_c0_g1_i4_m.83062	NULL	NULL	NULL	IPR004333	Transcription factor, SBP-box	GO:0003677|GO:0005634	NULL	NULL
TR84004_c0_g1_i4_m.83063	NULL	NULL	NULL	NULL	NULL	NULL	NULL	NULL
TR84005_c0_g1_i1_m.83064	GO:0008233	NULL	subtilisin protease	IPR015500|IPR000209|IPR003137|IPR010435|IPR023827|IPR023828	Peptidase S8, subtilisin-related|Peptidase S8/S53 domain|Protease-associated domain, PA|Peptidase S8A, DUF1034 C-terminal|Peptidase S8, subtilisin, Asp-active site|Peptidase S8, subtilisin, Ser-active site	GO:0004252|GO:0006508|GO:0005618|GO:0016020	NULL	NULL
TR84006_c0_g2_i2_m.83065	NULL	NULL	NULL	IPR007087	Zinc finger, C2H2	GO:0046872	NULL	NULL
TR84006_c0_g2_i2_m.83066	NULL	NULL	NULL	NULL	NULL	NULL	NULL	NULL
TR84007_c0_g1_i1_m.83067	NULL	NULL	NULL	NULL	NULL	NULL	NULL	NULL
TR84007_c0_g1_i2_m.83068	NULL	NULL	NULL	NULL	NULL	NULL	NULL	NULL
TR84007_c0_g1_i3_m.83069	NULL	NULL	NULL	NULL	NULL	NULL	NULL	NULL
TR84007_c0_g1_i4_m.83070	NULL	NULL	NULL	NULL	NULL	NULL	NULL	NULL
TR84007_c0_g1_i6_m.83071	NULL	NULL	NULL	NULL	NULL	NULL	NULL	NULL
TR84007_c0_g1_i7_m.83072	NULL	NULL	NULL	NULL	NULL	NULL	NULL	NULL
TR84007_c0_g1_i7_m.83073	NULL	NULL	NULL	NULL	NULL	NULL	NULL	NULL
TR84009_c0_g1_i1_m.83074	GO:0008270	NULL	protein da1-related 2-like	IPR001781|IPR022087	Zinc finger, LIM-type|Protein DA1 like	GO:0008270	NULL	NULL
TR84009_c0_g1_i2_m.83075	GO:0008270	NULL	protein da1-related 2-like	IPR001781|IPR022087	Zinc finger, LIM-type|Protein DA1 like	GO:0008270	NULL	NULL
TR84009_c0_g1_i3_m.83076	GO:0008270	NULL	protein da1-related 2-like	IPR001781|IPR022087	Zinc finger, LIM-type|Protein DA1 like	GO:0008270	NULL	NULL
TR84009_c0_g1_i4_m.83077	GO:0008270	NULL	protein da1-related 2-like	IPR001781	Zinc finger, LIM-type	GO:0008270	NULL	NULL
TR84009_c0_g1_i5_m.83078	GO:0046872	NULL	protein da1-related 2-like	IPR001781	Zinc finger, LIM-type	GO:0008270	NULL	NULL
TR84011_c0_g1_i1_m.83079	GO:0031463	NULL	btb poz domain-containing protein	IPR013069|IPR011333|IPR000210	BTB/POZ|BTB/POZ fold|BTB/POZ-like	GO:0005515	NULL	NULL
TR84011_c0_g1_i1_m.83080	NULL	NULL	NULL	NULL	NULL	NULL	NULL	NULL
TR84011_c0_g1_i2_m.83081	GO:0031463	NULL	btb poz domain-containing protein	IPR013069|IPR011333|IPR000210	BTB/POZ|BTB/POZ fold|BTB/POZ-like	GO:0005515	NULL	NULL
TR84011_c0_g1_i2_m.83082	NULL	NULL	NULL	NULL	NULL	NULL	NULL	NULL
TR84012_c1_g1_i1_m.83083	GO:0016192	NULL	uncharacterized protein	IPR001619|IPR027482	Sec1-like protein|Sec1-like, domain 2	GO:0006904|GO:0016192	NULL	NULL
TR84013_c0_g2_i1_m.83084	GO:0006950|GO:0007165	NULL	chaperone protein dnaj	IPR001623|IPR024593	DnaJ domain|Domain of unknown function DUF3444	NULL	NULL	NULL
TR84013_c0_g2_i1_m.83085	NULL	NULL	NULL	NULL	NULL	NULL	NULL	NULL
TR84013_c0_g2_i2_m.83086	GO:0006950|GO:0007165	NULL	chaperone protein dnaj	IPR001623|IPR024593	DnaJ domain|Domain of unknown function DUF3444	NULL	NULL	NULL
TR84013_c0_g2_i2_m.83087	NULL	NULL	NULL	NULL	NULL	NULL	NULL	NULL
TR84013_c0_g2_i3_m.83088	GO:0006950|GO:0007165	NULL	chaperone protein dnaj	IPR001623|IPR024593	DnaJ domain|Domain of unknown function DUF3444	NULL	NULL	NULL
TR84013_c0_g2_i3_m.83089	NULL	NULL	NULL	NULL	NULL	NULL	NULL	NULL
TR84013_c0_g2_i4_m.83090	GO:0006950|GO:0007165	NULL	chaperone protein dnaj	IPR001623|IPR024593	DnaJ domain|Domain of unknown function DUF3444	NULL	NULL	NULL
TR84013_c0_g2_i4_m.83091	NULL	NULL	NULL	NULL	NULL	NULL	NULL	NULL
TR84013_c0_g2_i5_m.83092	GO:0050896	NULL	protein	IPR001623|IPR024593	DnaJ domain|Domain of unknown function DUF3444	NULL	NULL	NULL
TR84013_c0_g2_i5_m.83093	NULL	NULL	NULL	NULL	NULL	NULL	NULL	NULL
TR84013_c0_g3_i2_m.83094	GO:0006950	NULL	domain-containing protein	IPR001623	DnaJ domain	NULL	NULL	NULL
TR84014_c0_g2_i1_m.83095	GO:0003676	NULL	splicing factor 4-like protein	IPR000467|IPR000061	G-patch domain|SWAP/Surp	GO:0003676|GO:0003723|GO:0006396	NULL	NULL
TR84014_c0_g2_i1_m.83096	NULL	NULL	NULL	NULL	NULL	NULL	NULL	NULL
TR84014_c0_g2_i2_m.83097	GO:0003723|GO:0006396	NULL	swap domain-containing protein	IPR000467	G-patch domain	GO:0003676	NULL	NULL
TR84014_c0_g2_i2_m.83098	NULL	NULL	NULL	NULL	NULL	NULL	NULL	NULL
TR84014_c0_g2_i2_m.83099	NULL	NULL	NULL	NULL	NULL	NULL	NULL	NULL
TR84016_c0_g1_i4_m.83100	NULL	NULL	NULL	NULL	NULL	NULL	NULL	NULL
TR84017_c0_g1_i1_m.83101	GO:0065007|GO:0009699|GO:0050737|GO:0042967	NULL	anthranilate n-benzoyltransferase	IPR003480|IPR023213	Transferase|Chloramphenicol acetyltransferase-like domain	GO:0016747	NULL	NULL
TR84017_c0_g1_i2_m.83102	GO:0047172|GO:0009809|GO:0047205|GO:0009963|GO:0010252|GO:0042967|GO:0009805|GO:0009811	EC:2.3.1.133|EC:2.3.1.99	anthranilate n-benzoyltransferase	IPR003480|IPR023213	Transferase|Chloramphenicol acetyltransferase-like domain	GO:0016747	NULL	NULL
TR84017_c1_g1_i1_m.83103	NULL	NULL	NULL	NULL	NULL	NULL	NULL	NULL
TR84017_c1_g1_i1_m.83104	NULL	NULL	NULL	NULL	NULL	NULL	NULL	NULL
TR84018_c0_g1_i1_m.83105	GO:0006457|GO:0009791|GO:0000413|GO:0003755	EC:5.2.1.8	peptidyl-prolyl cis-trans isomerase cyp40	IPR002130|IPR019734|IPR011990|IPR013026|IPR020892	Cyclophilin-like peptidyl-prolyl cis-trans isomerase domain|Tetratricopeptide repeat|Tetratricopeptide-like helical|Tetratricopeptide repeat-containing domain|Cyclophilin-type peptidyl-prolyl cis-trans isomerase, conserved site	GO:0003755|GO:0006457|GO:0005515	NULL	NULL
TR84018_c0_g1_i2_m.83106	GO:0005737|GO:0006457|GO:0010582|GO:0000413|GO:0010050|GO:0003755	EC:5.2.1.8	peptidyl-prolyl cis-trans isomerase cyp40	IPR002130|IPR023114|IPR020892	Cyclophilin-like peptidyl-prolyl cis-trans isomerase domain|Elongated TPR repeat-containing domain|Cyclophilin-type peptidyl-prolyl cis-trans isomerase, conserved site	GO:0003755|GO:0006457	NULL	NULL
TR84018_c0_g1_i3_m.83107	GO:0006457|GO:0009791|GO:0000413|GO:0003755	EC:5.2.1.8	peptidyl-prolyl cis-trans isomerase cyp40	IPR002130|IPR019734|IPR011990|IPR013026|IPR020892	Cyclophilin-like peptidyl-prolyl cis-trans isomerase domain|Tetratricopeptide repeat|Tetratricopeptide-like helical|Tetratricopeptide repeat-containing domain|Cyclophilin-type peptidyl-prolyl cis-trans isomerase, conserved site	GO:0003755|GO:0006457|GO:0005515	NULL	NULL
TR84018_c0_g1_i4_m.83108	GO:0005737|GO:0006457|GO:0010582|GO:0000413|GO:0010050|GO:0003755	EC:5.2.1.8	peptidyl-prolyl cis-trans isomerase cyp40	IPR002130|IPR023114|IPR020892	Cyclophilin-like peptidyl-prolyl cis-trans isomerase domain|Elongated TPR repeat-containing domain|Cyclophilin-type peptidyl-prolyl cis-trans isomerase, conserved site	GO:0003755|GO:0006457	NULL	NULL
TR84018_c0_g1_i5_m.83109	GO:0005737|GO:0006457|GO:0010582|GO:0000413|GO:0010050|GO:0003755	EC:5.2.1.8	peptidyl-prolyl cis-trans isomerase cyp40	IPR002130|IPR023114|IPR020892	Cyclophilin-like peptidyl-prolyl cis-trans isomerase domain|Elongated TPR repeat-containing domain|Cyclophilin-type peptidyl-prolyl cis-trans isomerase, conserved site	GO:0003755|GO:0006457	NULL	NULL
TR84019_c1_g1_i1_m.83110	NULL	NULL	NULL	NULL	NULL	NULL	NULL	NULL
TR84020_c0_g1_i1_m.83111	GO:0016192|GO:0009504|GO:0005484|GO:0006886|GO:0016020	NULL	qa- syp3 sed5p syntaxin 5-type	IPR006011|IPR000727|IPR010989|IPR006012	Syntaxin, N-terminal domain|Target SNARE coiled-coil domain|t-SNARE|Syntaxin/epimorphin, conserved site	GO:0016020|GO:0005515|GO:0016192|GO:0005484|GO:0006886	NULL	Reactome: REACT_11184
TR84021_c0_g1_i1_m.83112	GO:0003676|GO:0005622|GO:0006810|GO:0000166	NULL	ntf2 and rrm domain-containing protein	IPR000504|IPR002075|IPR012677|IPR018222	RNA recognition motif domain|Nuclear transport factor 2|Nucleotide-binding, alpha-beta plait|Nuclear transport factor 2, eukaryote	GO:0003676|GO:0005622|GO:0006810|GO:0000166	NULL	NULL
TR84021_c0_g1_i1_m.83113	NULL	NULL	NULL	NULL	NULL	NULL	NULL	NULL
TR84021_c0_g1_i1_m.83114	NULL	NULL	NULL	NULL	NULL	NULL	NULL	NULL
TR84021_c0_g1_i1_m.83115	NULL	NULL	NULL	NULL	NULL	NULL	NULL	NULL
TR84021_c0_g1_i1_m.83116	NULL	NULL	NULL	NULL	NULL	NULL	NULL	NULL
TR84022_c0_g1_i1_m.83117	GO:0009725|GO:0003676|GO:0009628|GO:1901700|GO:0033993	NULL	myb-like transcription factor-like protein	IPR001005|IPR009057|IPR001878|IPR006447|IPR017930	SANT/Myb domain|Homeodomain-like|Zinc finger, CCHC-type|Myb domain, plants|Myb domain	GO:0003682|GO:0003677|GO:0003676|GO:0008270	NULL	NULL
TR84022_c0_g1_i1_m.83118	NULL	NULL	NULL	NULL	NULL	NULL	NULL	NULL
TR84023_c0_g1_i1_m.83119	GO:0044238|GO:0044260|GO:0097159|GO:0016301|GO:1901363	NULL	l-type lectin-domain containing receptor kinase -like	IPR001220|IPR008985|IPR013320|IPR000985	Legume lectin domain|Concanavalin A-like lectin/glucanases superfamily|Concanavalin A-like lectin/glucanase, subgroup|Legume lectin, alpha chain, conserved site	GO:0030246	NULL	NULL
TR84023_c0_g1_i1_m.83120	NULL	NULL	NULL	NULL	NULL	NULL	NULL	NULL
TR84023_c0_g2_i1_m.83121	GO:0005488|GO:0004672|GO:0009987	NULL	l-type lectin-domain containing receptor kinase -like	IPR000719|IPR001220|IPR008985|IPR011009|IPR013320|IPR002290|IPR017441|IPR008271|IPR000985	Protein kinase domain|Legume lectin domain|Concanavalin A-like lectin/glucanases superfamily|Protein kinase-like domain|Concanavalin A-like lectin/glucanase, subgroup|Serine/threonine- / dual specificity protein kinase, catalytic domain|Protein kinase, ATP binding site|Serine/threonine-protein kinase, active site|Legume lectin, alpha chain, conserved site	GO:0004672|GO:0005524|GO:0006468|GO:0030246|GO:0016772|GO:0004674	NULL	NULL
TR84023_c0_g2_i2_m.83122	GO:0006468|GO:0003723|GO:0004674|GO:0006278|GO:0003964|GO:0005524|GO:0004714|GO:0004715|GO:0015074|GO:0030246|GO:0005634|GO:0009069|GO:0007169	EC:2.7.11.0|EC:2.7.7.49|EC:2.7.10.1|EC:2.7.10.2	l-type lectin-domain containing receptor kinase -like	IPR000719|IPR011009|IPR002290|IPR008271	Protein kinase domain|Protein kinase-like domain|Serine/threonine- / dual specificity protein kinase, catalytic domain|Serine/threonine-protein kinase, active site	GO:0004672|GO:0005524|GO:0006468|GO:0016772|GO:0004674	NULL	NULL
TR84023_c0_g2_i4_m.83123	GO:0004715|GO:0030246|GO:0006468|GO:0005524|GO:0004674|GO:0009069	EC:2.7.10.2|EC:2.7.11.0	l-type lectin-domain containing receptor kinase -like	IPR000719|IPR011009|IPR002290|IPR008271	Protein kinase domain|Protein kinase-like domain|Serine/threonine- / dual specificity protein kinase, catalytic domain|Serine/threonine-protein kinase, active site	GO:0004672|GO:0005524|GO:0006468|GO:0016772|GO:0004674	NULL	NULL
TR84023_c0_g2_i5_m.83124	GO:0006468|GO:0003676|GO:0006259|GO:0004674|GO:0005524|GO:0004715|GO:0030246|GO:0009069	EC:2.7.11.0|EC:2.7.10.2	l-type lectin-domain containing receptor kinase -like	IPR000719|IPR011009|IPR013320|IPR002290|IPR017441|IPR008271	Protein kinase domain|Protein kinase-like domain|Concanavalin A-like lectin/glucanase, subgroup|Serine/threonine- / dual specificity protein kinase, catalytic domain|Protein kinase, ATP binding site|Serine/threonine-protein kinase, active site	GO:0004672|GO:0005524|GO:0006468|GO:0016772|GO:0004674	NULL	NULL
TR84023_c0_g2_i7_m.83125	GO:0016301	NULL	l-type lectin-domain containing receptor kinase -like	IPR001220|IPR008985|IPR013320	Legume lectin domain|Concanavalin A-like lectin/glucanases superfamily|Concanavalin A-like lectin/glucanase, subgroup	GO:0030246	NULL	NULL
TR84023_c1_g1_i1_m.83126	GO:0004672|GO:0097159|GO:1901363|GO:0044237	NULL	protein	IPR000719|IPR001220|IPR008985|IPR011009|IPR013320|IPR002290|IPR017441|IPR000985	Protein kinase domain|Legume lectin domain|Concanavalin A-like lectin/glucanases superfamily|Protein kinase-like domain|Concanavalin A-like lectin/glucanase, subgroup|Serine/threonine- / dual specificity protein kinase, catalytic domain|Protein kinase, ATP binding site|Legume lectin, alpha chain, conserved site	GO:0004672|GO:0005524|GO:0006468|GO:0030246|GO:0016772	NULL	NULL
TR84023_c1_g1_i2_m.83127	GO:0004672|GO:0097159|GO:1901363|GO:0044237	NULL	l-type lectin-domain containing receptor kinase -like	IPR000719|IPR001220|IPR008985|IPR011009|IPR013320|IPR002290|IPR017441|IPR000985	Protein kinase domain|Legume lectin domain|Concanavalin A-like lectin/glucanases superfamily|Protein kinase-like domain|Concanavalin A-like lectin/glucanase, subgroup|Serine/threonine- / dual specificity protein kinase, catalytic domain|Protein kinase, ATP binding site|Legume lectin, alpha chain, conserved site	GO:0004672|GO:0005524|GO:0006468|GO:0030246|GO:0016772	NULL	NULL
TR84023_c1_g1_i3_m.83128	GO:0016772|GO:0097159|GO:1901363|GO:0044237	NULL	l-type lectin-domain containing receptor kinase -like	IPR001220|IPR008985|IPR013320|IPR000985	Legume lectin domain|Concanavalin A-like lectin/glucanases superfamily|Concanavalin A-like lectin/glucanase, subgroup|Legume lectin, alpha chain, conserved site	GO:0030246	NULL	NULL
TR84023_c1_g1_i4_m.83129	GO:0016772	NULL	l-type lectin-domain containing receptor kinase -like	IPR001220|IPR008985|IPR013320|IPR000985	Legume lectin domain|Concanavalin A-like lectin/glucanases superfamily|Concanavalin A-like lectin/glucanase, subgroup|Legume lectin, alpha chain, conserved site	GO:0030246	NULL	NULL
TR84023_c1_g1_i5_m.83130	GO:0004672|GO:0097159|GO:1901363|GO:0044237	NULL	l-type lectin-domain containing receptor kinase -like	IPR000719|IPR001220|IPR008985|IPR011009|IPR013320|IPR002290|IPR017441|IPR000985	Protein kinase domain|Legume lectin domain|Concanavalin A-like lectin/glucanases superfamily|Protein kinase-like domain|Concanavalin A-like lectin/glucanase, subgroup|Serine/threonine- / dual specificity protein kinase, catalytic domain|Protein kinase, ATP binding site|Legume lectin, alpha chain, conserved site	GO:0004672|GO:0005524|GO:0006468|GO:0030246|GO:0016772	NULL	NULL
TR84023_c1_g1_i6_m.83131	GO:0016772|GO:0097159|GO:1901363|GO:0044237	NULL	l-type lectin-domain containing receptor kinase -like	IPR001220|IPR008985|IPR011009|IPR013320|IPR000985	Legume lectin domain|Concanavalin A-like lectin/glucanases superfamily|Protein kinase-like domain|Concanavalin A-like lectin/glucanase, subgroup|Legume lectin, alpha chain, conserved site	GO:0030246|GO:0016772	NULL	NULL
TR84024_c1_g1_i1_m.83132	GO:0000166|GO:0008270|GO:0051903|GO:0006069|GO:0004022	EC:1.1.1.284|EC:1.1.1.1	formaldehyde dehydrogenase	IPR002085|IPR013149|IPR013154|IPR011032|IPR016040|IPR020843|IPR014183|IPR002328	Alcohol dehydrogenase superfamily, zinc-type|Alcohol dehydrogenase, C-terminal|Alcohol dehydrogenase GroES-like|GroES (chaperonin 10)-like|NAD(P)-binding domain|Polyketide synthase, enoylreductase|Alcohol dehydrogenase class III/S-(hydroxymethyl)glutathione dehydrogenase|Alcohol dehydrogenase, zinc-type, conserved site	GO:0008270|GO:0016491|GO:0055114|GO:0016747|GO:0006069|GO:0051903	EC:1.1.1.1|EC:1.1.1.-|EC:1.1.1.1+1.1.1.-|EC:1.1.1.284+1.1.1.-	KEGG: 00010+1.1.1.1|KEGG: 00051+1.1.1.-|KEGG: 00053+1.1.1.-|KEGG: 00071+1.1.1.1|KEGG: 00140+1.1.1.-|KEGG: 00240+1.1.1.-|KEGG: 00253+1.1.1.-|KEGG: 00260+1.1.1.1+1.1.1.-|KEGG: 00350+1.1.1.1|KEGG: 00362+1.1.1.-|KEGG: 00363+1.1.1.-|KEGG: 00365+1.1.1.-|KEGG: 00520+1.1.1.-|KEGG: 00523+1.1.1.-|KEGG: 00562+1.1.1.-|KEGG: 00591+1.1.1.-|KEGG: 00622+1.1.1.-|KEGG: 00625+1.1.1.1+1.1.1.-|KEGG: 00626+1.1.1.1|KEG…
TR84024_c1_g1_i1_m.83133	NULL	NULL	NULL	NULL	NULL	NULL	NULL	NULL
TR84024_c1_g2_i1_m.83134	GO:0000166|GO:0008270|GO:0051903|GO:0006069	EC:1.1.1.284	glutathione-dependent formaldehyde dehydrogenase	IPR002085|IPR013149|IPR011032|IPR016040	Alcohol dehydrogenase superfamily, zinc-type|Alcohol dehydrogenase, C-terminal|GroES (chaperonin 10)-like|NAD(P)-binding domain	GO:0008270|GO:0016491|GO:0055114	NULL	NULL
TR84024_c1_g2_i1_m.83135	NULL	NULL	NULL	NULL	NULL	NULL	NULL	NULL
TR84024_c1_g2_i1_m.83136	NULL	NULL	NULL	NULL	NULL	NULL	NULL	NULL
TR84024_c1_g3_i1_m.83137	GO:0000166|GO:0051903|GO:0008270|GO:0006069|GO:0004022|GO:0009847	EC:1.1.1.284|EC:1.1.1.1	glutathione-dependent formaldehyde dehydrogenase	IPR002085|IPR013149|IPR013154|IPR011032|IPR016040|IPR014183|IPR002328	Alcohol dehydrogenase superfamily, zinc-type|Alcohol dehydrogenase, C-terminal|Alcohol dehydrogenase GroES-like|GroES (chaperonin 10)-like|NAD(P)-binding domain|Alcohol dehydrogenase class III/S-(hydroxymethyl)glutathione dehydrogenase|Alcohol dehydrogenase, zinc-type, conserved site	GO:0008270|GO:0016491|GO:0055114|GO:0006069|GO:0051903	EC:1.1.1.1|EC:1.1.1.-|EC:1.1.1.1+1.1.1.-|EC:1.1.1.284+1.1.1.-	KEGG: 00010+1.1.1.1|KEGG: 00051+1.1.1.-|KEGG: 00053+1.1.1.-|KEGG: 00071+1.1.1.1|KEGG: 00140+1.1.1.-|KEGG: 00240+1.1.1.-|KEGG: 00253+1.1.1.-|KEGG: 00260+1.1.1.1+1.1.1.-|KEGG: 00350+1.1.1.1|KEGG: 00362+1.1.1.-|KEGG: 00363+1.1.1.-|KEGG: 00365+1.1.1.-|KEGG: 00520+1.1.1.-|KEGG: 00523+1.1.1.-|KEGG: 00562+1.1.1.-|KEGG: 00591+1.1.1.-|KEGG: 00622+1.1.1.-|KEGG: 00625+1.1.1.1+1.1.1.-|KEGG: 00626+1.1.1.1|KEG…
TR84024_c1_g3_i1_m.83138	NULL	NULL	NULL	NULL	NULL	NULL	NULL	NULL
TR84024_c1_g3_i1_m.83139	NULL	NULL	NULL	NULL	NULL	NULL	NULL	NULL
TR84024_c1_g3_i2_m.83140	NULL	NULL	NULL	NULL	NULL	NULL	NULL	NULL
TR84024_c1_g3_i2_m.83141	GO:0000166|GO:0008270|GO:0051903|GO:0006069|GO:0004022	EC:1.1.1.284|EC:1.1.1.1	formaldehyde dehydrogenase	IPR002085|IPR013149|IPR016040|IPR011032	Alcohol dehydrogenase superfamily, zinc-type|Alcohol dehydrogenase, C-terminal|NAD(P)-binding domain|GroES (chaperonin 10)-like	GO:0008270|GO:0016491|GO:0055114	NULL	NULL
TR84024_c1_g3_i3_m.83142	GO:0000166|GO:0051903|GO:0008270|GO:0006069|GO:0004022|GO:0009847	EC:1.1.1.284|EC:1.1.1.1	glutathione-dependent formaldehyde dehydrogenase	IPR002085|IPR013149|IPR013154|IPR011032|IPR016040|IPR014183|IPR002328	Alcohol dehydrogenase superfamily, zinc-type|Alcohol dehydrogenase, C-terminal|Alcohol dehydrogenase GroES-like|GroES (chaperonin 10)-like|NAD(P)-binding domain|Alcohol dehydrogenase class III/S-(hydroxymethyl)glutathione dehydrogenase|Alcohol dehydrogenase, zinc-type, conserved site	GO:0008270|GO:0016491|GO:0055114|GO:0006069|GO:0051903	EC:1.1.1.1|EC:1.1.1.-|EC:1.1.1.1+1.1.1.-|EC:1.1.1.284+1.1.1.-	KEGG: 00010+1.1.1.1|KEGG: 00051+1.1.1.-|KEGG: 00053+1.1.1.-|KEGG: 00071+1.1.1.1|KEGG: 00140+1.1.1.-|KEGG: 00240+1.1.1.-|KEGG: 00253+1.1.1.-|KEGG: 00260+1.1.1.1+1.1.1.-|KEGG: 00350+1.1.1.1|KEGG: 00362+1.1.1.-|KEGG: 00363+1.1.1.-|KEGG: 00365+1.1.1.-|KEGG: 00520+1.1.1.-|KEGG: 00523+1.1.1.-|KEGG: 00562+1.1.1.-|KEGG: 00591+1.1.1.-|KEGG: 00622+1.1.1.-|KEGG: 00625+1.1.1.1+1.1.1.-|KEGG: 00626+1.1.1.1|KEG…
TR84024_c1_g3_i3_m.83143	NULL	NULL	NULL	NULL	NULL	NULL	NULL	NULL
TR84024_c1_g3_i4_m.83144	GO:0000166|GO:0051903|GO:0008270|GO:0006069|GO:0004022|GO:0009847	EC:1.1.1.284|EC:1.1.1.1	glutathione-dependent formaldehyde dehydrogenase	IPR002085|IPR013149|IPR013154|IPR011032|IPR016040|IPR014183|IPR002328	Alcohol dehydrogenase superfamily, zinc-type|Alcohol dehydrogenase, C-terminal|Alcohol dehydrogenase GroES-like|GroES (chaperonin 10)-like|NAD(P)-binding domain|Alcohol dehydrogenase class III/S-(hydroxymethyl)glutathione dehydrogenase|Alcohol dehydrogenase, zinc-type, conserved site	GO:0008270|GO:0016491|GO:0055114|GO:0006069|GO:0051903	EC:1.1.1.1|EC:1.1.1.-|EC:1.1.1.1+1.1.1.-|EC:1.1.1.284+1.1.1.-	KEGG: 00010+1.1.1.1|KEGG: 00051+1.1.1.-|KEGG: 00053+1.1.1.-|KEGG: 00071+1.1.1.1|KEGG: 00140+1.1.1.-|KEGG: 00240+1.1.1.-|KEGG: 00253+1.1.1.-|KEGG: 00260+1.1.1.1+1.1.1.-|KEGG: 00350+1.1.1.1|KEGG: 00362+1.1.1.-|KEGG: 00363+1.1.1.-|KEGG: 00365+1.1.1.-|KEGG: 00520+1.1.1.-|KEGG: 00523+1.1.1.-|KEGG: 00562+1.1.1.-|KEGG: 00591+1.1.1.-|KEGG: 00622+1.1.1.-|KEGG: 00625+1.1.1.1+1.1.1.-|KEGG: 00626+1.1.1.1|KEG…
TR84024_c1_g3_i4_m.83145	NULL	NULL	NULL	NULL	NULL	NULL	NULL	NULL
TR84024_c1_g3_i4_m.83146	NULL	NULL	NULL	NULL	NULL	NULL	NULL	NULL
TR84024_c1_g5_i1_m.83147	GO:0000166|GO:0008270|GO:0051903|GO:0006069	EC:1.1.1.284	glutathione-dependent formaldehyde dehydrogenase	IPR002085|IPR013149|IPR013154|IPR011032|IPR016040|IPR002328	Alcohol dehydrogenase superfamily, zinc-type|Alcohol dehydrogenase, C-terminal|Alcohol dehydrogenase GroES-like|GroES (chaperonin 10)-like|NAD(P)-binding domain|Alcohol dehydrogenase, zinc-type, conserved site	GO:0008270|GO:0016491|GO:0055114	NULL	NULL
TR84024_c1_g5_i1_m.83148	NULL	NULL	NULL	NULL	NULL	NULL	NULL	NULL
TR84024_c1_g5_i1_m.83149	NULL	NULL	NULL	NULL	NULL	NULL	NULL	NULL
TR84024_c1_g5_i2_m.83150	GO:0000166|GO:0008270|GO:0051903|GO:0006069	EC:1.1.1.284	glutathione-dependent formaldehyde dehydrogenase	IPR002085|IPR013149|IPR013154|IPR011032|IPR016040|IPR002328	Alcohol dehydrogenase superfamily, zinc-type|Alcohol dehydrogenase, C-terminal|Alcohol dehydrogenase GroES-like|GroES (chaperonin 10)-like|NAD(P)-binding domain|Alcohol dehydrogenase, zinc-type, conserved site	GO:0008270|GO:0016491|GO:0055114	NULL	NULL
TR84024_c1_g5_i2_m.83151	NULL	NULL	NULL	NULL	NULL	NULL	NULL	NULL
TR84024_c1_g5_i2_m.83152	NULL	NULL	NULL	NULL	NULL	NULL	NULL	NULL
TR84025_c0_g1_i1_m.83153	NULL	NULL	NULL	IPR004088|IPR004087	K Homology domain, type 1|K Homology domain	GO:0003723	NULL	NULL
TR84025_c0_g1_i1_m.83154	NULL	NULL	NULL	NULL	NULL	NULL	NULL	NULL
TR84027_c0_g1_i1_m.83155	GO:0016020	NULL	nodulin 21 -like transporter protein	IPR004853	Triose-phosphate transporter domain	NULL	NULL	NULL
TR84028_c0_g1_i1_m.83156	GO:0005975|GO:0016787|GO:0009058|GO:0016740|GO:0043169	NULL	alpha- -glucan	IPR006047|IPR001296|IPR013534|IPR017853|IPR013781|IPR006589	Glycosyl hydrolase, family 13, catalytic domain|Glycosyl transferase, family 1|Starch synthase, catalytic domain|Glycoside hydrolase, superfamily|Glycoside hydrolase, catalytic domain|Glycosyl hydrolase, family 13, subfamily, catalytic domain	GO:0003824|GO:0005975|GO:0043169|GO:0009058	EC:2.4.1.21	KEGG: 00500+2.4.1.21|MetaCyc: PWY-622|UniPathway: UPA00164
TR84028_c0_g1_i1_m.83157	NULL	NULL	NULL	NULL	NULL	NULL	NULL	NULL
TR84028_c0_g1_i1_m.83158	NULL	NULL	NULL	NULL	NULL	NULL	NULL	NULL
TR84028_c0_g1_i1_m.83159	NULL	NULL	NULL	NULL	NULL	NULL	NULL	NULL
TR84028_c0_g1_i1_m.83160	NULL	NULL	NULL	NULL	NULL	NULL	NULL	NULL
TR84028_c0_g1_i1_m.83161	NULL	NULL	NULL	NULL	NULL	NULL	NULL	NULL
TR84028_c0_g1_i1_m.83162	NULL	NULL	NULL	NULL	NULL	NULL	NULL	NULL
TR84028_c0_g1_i2_m.83163	GO:0005975|GO:0016787|GO:0009058|GO:0016740|GO:0043169	NULL	alpha- -glucan	IPR006047|IPR001296|IPR013534|IPR017853|IPR013781|IPR006589	Glycosyl hydrolase, family 13, catalytic domain|Glycosyl transferase, family 1|Starch synthase, catalytic domain|Glycoside hydrolase, superfamily|Glycoside hydrolase, catalytic domain|Glycosyl hydrolase, family 13, subfamily, catalytic domain	GO:0003824|GO:0005975|GO:0043169|GO:0009058	EC:2.4.1.21	KEGG: 00500+2.4.1.21|MetaCyc: PWY-622|UniPathway: UPA00164
TR84028_c0_g1_i2_m.83164	NULL	NULL	NULL	NULL	NULL	NULL	NULL	NULL
TR84028_c0_g1_i2_m.83165	NULL	NULL	NULL	NULL	NULL	NULL	NULL	NULL
TR84028_c0_g1_i2_m.83166	NULL	NULL	NULL	NULL	NULL	NULL	NULL	NULL
TR84028_c0_g1_i2_m.83167	NULL	NULL	NULL	NULL	NULL	NULL	NULL	NULL
TR84028_c0_g1_i2_m.83168	NULL	NULL	NULL	NULL	NULL	NULL	NULL	NULL
TR84028_c0_g1_i2_m.83169	NULL	NULL	NULL	NULL	NULL	NULL	NULL	NULL
TR84029_c0_g1_i1_m.83170	GO:0046872|GO:0008152|GO:0016491	NULL	fatty acid oxygenase	IPR001128|IPR002007|IPR010255|IPR017972	Cytochrome P450|Haem peroxidase, animal|Haem peroxidase|Cytochrome P450, conserved site	GO:0005506|GO:0016705|GO:0020037|GO:0055114|GO:0004601|GO:0006979	NULL	Reactome: REACT_13433
TR84029_c0_g1_i1_m.83171	NULL	NULL	NULL	NULL	NULL	NULL	NULL	NULL
TR84029_c0_g1_i1_m.83172	NULL	NULL	NULL	NULL	NULL	NULL	NULL	NULL
TR84029_c0_g1_i1_m.83173	NULL	NULL	NULL	NULL	NULL	NULL	NULL	NULL
TR84030_c0_g1_i1_m.83174	NULL	NULL	NULL	IPR024752	Myb/SANT-like domain	NULL	NULL	NULL
TR84030_c0_g1_i2_m.83175	NULL	NULL	NULL	IPR024752	Myb/SANT-like domain	NULL	NULL	NULL
TR84030_c0_g1_i3_m.83176	GO:0007049|GO:0005634|GO:0006281	NULL	uncharacterized protein	IPR024752	Myb/SANT-like domain	NULL	NULL	NULL
TR84031_c0_g1_i1_m.83177	GO:0016021|GO:0009536|GO:0006810|GO:0005886|GO:0005215	NULL	sec14 cytosolic factor family protein	IPR001251|IPR011074|IPR009038	CRAL-TRIO domain|CRAL/TRIO, N-terminal domain|GOLD	GO:0006810|GO:0016021	NULL	NULL
TR84031_c0_g1_i1_m.83178	NULL	NULL	NULL	NULL	NULL	NULL	NULL	NULL
TR84031_c0_g1_i2_m.83179	GO:0016021|GO:0009536|GO:0006810|GO:0005886|GO:0005215	NULL	sec14 cytosolic factor family protein	IPR001251|IPR011074|IPR009038	CRAL-TRIO domain|CRAL/TRIO, N-terminal domain|GOLD	GO:0006810|GO:0016021	NULL	NULL
TR84031_c0_g1_i2_m.83180	NULL	NULL	NULL	NULL	NULL	NULL	NULL	NULL
TR84032_c1_g1_i1_m.83181	NULL	NULL	NULL	NULL	NULL	NULL	NULL	NULL
TR84032_c1_g1_i1_m.83182	NULL	NULL	NULL	NULL	NULL	NULL	NULL	NULL
TR84032_c1_g1_i2_m.83183	NULL	NULL	NULL	NULL	NULL	NULL	NULL	NULL
TR84032_c1_g1_i2_m.83184	NULL	NULL	NULL	NULL	NULL	NULL	NULL	NULL
TR84032_c1_g1_i3_m.83185	NULL	NULL	NULL	NULL	NULL	NULL	NULL	NULL
TR84032_c1_g1_i3_m.83186	NULL	NULL	NULL	NULL	NULL	NULL	NULL	NULL
TR84033_c0_g1_i2_m.83187	NULL	NULL	NULL	NULL	NULL	NULL	NULL	NULL
TR84034_c1_g2_i1_m.83188	GO:0016787	NULL	uncharacterized protein at1g18480-like	IPR004843	Phosphoesterase domain	GO:0016787	NULL	NULL
TR84034_c1_g2_i1_m.83189	NULL	NULL	NULL	NULL	NULL	NULL	NULL	NULL
TR84034_c1_g2_i1_m.83190	NULL	NULL	NULL	NULL	NULL	NULL	NULL	NULL
TR84034_c1_g2_i2_m.83191	GO:0016787	NULL	uncharacterized protein at1g18480-like	IPR004843	Phosphoesterase domain	GO:0016787	NULL	NULL
TR84034_c1_g2_i2_m.83192	NULL	NULL	NULL	NULL	NULL	NULL	NULL	NULL
TR84034_c1_g2_i2_m.83193	NULL	NULL	NULL	NULL	NULL	NULL	NULL	NULL
TR84034_c1_g2_i3_m.83194	GO:0016787	NULL	uncharacterized protein at1g18480-like	IPR004843	Phosphoesterase domain	GO:0016787	NULL	NULL
TR84034_c1_g2_i4_m.83195	GO:0016787	NULL	uncharacterized protein at1g18480-like	IPR004843	Phosphoesterase domain	GO:0016787	NULL	NULL
TR84035_c0_g1_i1_m.83196	NULL	NULL	NULL	NULL	NULL	NULL	NULL	NULL
TR84035_c0_g1_i2_m.83197	NULL	NULL	NULL	IPR001739|IPR016177	Methyl-CpG DNA binding|DNA-binding domain	GO:0003677|GO:0005634	NULL	NULL
TR84036_c0_g1_i1_m.83198	NULL	NULL	NULL	IPR014977|IPR014978	WRC|Glutamine-Leucine-Glutamine, QLQ	GO:0005515|GO:0005524|GO:0005634|GO:0006355|GO:0016818	NULL	NULL
TR84037_c0_g1_i1_m.83199	GO:0016020	NULL	auxin-induced protein 5ng4	IPR000620	Drug/metabolite transporter	GO:0016020	NULL	NULL
TR84037_c0_g1_i1_m.83200	NULL	NULL	NULL	NULL	NULL	NULL	NULL	NULL
TR84038_c0_g1_i1_m.83201	GO:0046854|GO:0016307	NULL	phosphatidylinositol-4-phosphate 5-kinase its3	IPR023610|IPR002498|IPR027484|IPR027483|IPR016034	Phosphatidylinositol-4-phosphate 5-kinase|Phosphatidylinositol-4-phosphate 5-kinase, core|Phosphatidylinositol-4-phosphate 5-kinase, N-terminal domain|Phosphatidylinositol-4-phosphate 5-kinase, C-terminal|Phosphatidylinositol-4-phosphate 5-kinase, core, subgroup	GO:0016307|GO:0046488	NULL	NULL
TR84038_c0_g1_i1_m.83202	NULL	NULL	NULL	NULL	NULL	NULL	NULL	NULL
TR84038_c0_g1_i1_m.83203	NULL	NULL	NULL	NULL	NULL	NULL	NULL	NULL
TR84038_c0_g1_i1_m.83204	NULL	NULL	NULL	NULL	NULL	NULL	NULL	NULL
TR84038_c1_g1_i1_m.83205	NULL	NULL	NULL	NULL	NULL	NULL	NULL	NULL
TR84038_c1_g1_i2_m.83206	GO:0005634|GO:0006260	NULL	mcm10-like protein	IPR015408	Zinc finger, Mcm10/DnaG-type	GO:0005634|GO:0006260	NULL	NULL
TR84039_c7_g1_i1_m.83207	NULL	NULL	NULL	IPR019150	Vesicle transport protein, Use1	NULL	NULL	NULL
TR84039_c7_g1_i2_m.83208	NULL	NULL	NULL	IPR019150	Vesicle transport protein, Use1	NULL	NULL	NULL
TR84039_c7_g1_i3_m.83209	NULL	NULL	NULL	IPR019150	Vesicle transport protein, Use1	NULL	NULL	NULL
TR84039_c7_g1_i4_m.83210	NULL	NULL	NULL	IPR019150	Vesicle transport protein, Use1	NULL	NULL	NULL
TR84039_c8_g1_i1_m.83211	GO:0016491|GO:0016020	NULL	ferric-chelate reductase	NULL	NULL	NULL	NULL	NULL
TR84039_c8_g1_i2_m.83212	GO:0016491|GO:0016020	NULL	ferric-chelate reductase	NULL	NULL	NULL	NULL	NULL
TR84039_c8_g1_i2_m.83213	NULL	NULL	NULL	NULL	NULL	NULL	NULL	NULL
TR84039_c8_g1_i3_m.83214	GO:0016491|GO:0016020	NULL	ferric-chelate reductase	NULL	NULL	NULL	NULL	NULL
TR84039_c8_g1_i4_m.83215	GO:0016491|GO:0016020	NULL	ferric-chelate reductase	NULL	NULL	NULL	NULL	NULL
TR84039_c8_g1_i6_m.83216	GO:0016491|GO:0016020	NULL	ferric-chelate reductase	NULL	NULL	NULL	NULL	NULL
TR84039_c8_g1_i7_m.83217	GO:0016491|GO:0016020	NULL	ferric-chelate reductase	NULL	NULL	NULL	NULL	NULL
TR84039_c8_g1_i7_m.83218	NULL	NULL	NULL	NULL	NULL	NULL	NULL	NULL
TR84039_c8_g3_i1_m.83219	GO:0003743|GO:0005829|GO:0009850|GO:0048830|GO:0035198|GO:0009616|GO:0009965|GO:0004521|GO:0009733|GO:0035197|GO:0010218|GO:0005634|GO:0009793|GO:0035195|GO:0016246|GO:0005840|GO:0006446|GO:0051252	NULL	protein argonaute	IPR003100|IPR014811|IPR024357	Argonaute/Dicer protein, PAZ domain|Domain of unknown function DUF1785|Argonaut, glycine-rich domain	GO:0005515	NULL	Reactome: REACT_12472
TR84039_c8_g3_i1_m.83220	NULL	NULL	NULL	NULL	NULL	NULL	NULL	NULL
TR84039_c8_g3_i2_m.83221	GO:0003743|GO:0005829|GO:0009850|GO:0048830|GO:0035198|GO:0009616|GO:0009965|GO:0004521|GO:0009733|GO:0035197|GO:0010218|GO:0005634|GO:0009793|GO:0035195|GO:0016246|GO:0005840|GO:0006446|GO:0051252	NULL	protein argonaute	IPR003100|IPR003165|IPR014811|IPR024357|IPR012337	Argonaute/Dicer protein, PAZ domain|Stem cell self-renewal protein Piwi|Domain of unknown function DUF1785|Argonaut, glycine-rich domain|Ribonuclease H-like domain	GO:0005515|GO:0003676	NULL	Reactome: REACT_12472
TR84039_c8_g3_i2_m.83222	NULL	NULL	NULL	NULL	NULL	NULL	NULL	NULL
TR84039_c8_g3_i2_m.83223	NULL	NULL	NULL	NULL	NULL	NULL	NULL	NULL
TR84039_c8_g3_i3_m.83224	GO:0003743|GO:0005829|GO:0009850|GO:0048830|GO:0035198|GO:0009616|GO:0009965|GO:0004521|GO:0009733|GO:0035197|GO:0010218|GO:0005634|GO:0009793|GO:0035195|GO:0016246|GO:0005840|GO:0006446|GO:0051252	NULL	protein argonaute	IPR003100|IPR014811|IPR024357	Argonaute/Dicer protein, PAZ domain|Domain of unknown function DUF1785|Argonaut, glycine-rich domain	GO:0005515	NULL	Reactome: REACT_12472
TR84039_c8_g3_i3_m.83225	NULL	NULL	NULL	NULL	NULL	NULL	NULL	NULL
TR84039_c8_g3_i4_m.83226	GO:0003743|GO:0005829|GO:0009850|GO:0048830|GO:0035198|GO:0009616|GO:0009965|GO:0004521|GO:0009733|GO:0035197|GO:0010218|GO:0005634|GO:0009793|GO:0035195|GO:0016246|GO:0005840|GO:0006446|GO:0051252	NULL	protein argonaute	IPR003100|IPR003165|IPR014811|IPR024357|IPR012337	Argonaute/Dicer protein, PAZ domain|Stem cell self-renewal protein Piwi|Domain of unknown function DUF1785|Argonaut, glycine-rich domain|Ribonuclease H-like domain	GO:0005515|GO:0003676	NULL	Reactome: REACT_12472
TR84039_c8_g3_i4_m.83227	NULL	NULL	NULL	NULL	NULL	NULL	NULL	NULL
TR84039_c8_g3_i4_m.83228	NULL	NULL	NULL	NULL	NULL	NULL	NULL	NULL
TR84040_c0_g1_i1_m.83229	GO:0000786|GO:0005730|GO:0042742|GO:0009909|GO:0003677|GO:0016048|GO:0006334|GO:0046982|GO:0005773	NULL	histone 2	IPR007125|IPR009072|IPR002119	Histone core|Histone H2A|Histone-fold	GO:0003677|GO:0046982|GO:0000786|GO:0005634|GO:0006334	NULL	NULL
TR84040_c1_g1_i1_m.83230	GO:0016747|GO:0006633|GO:0009409|GO:0016020|GO:0009416	EC:2.3.1.0	beta-ketoacyl-coa synthase family protein	IPR013601|IPR013747|IPR016039|IPR016038|IPR012392	FAE1/Type III polyketide synthase-like protein|3-Oxoacyl-[acyl-carrier-protein (ACP)] synthase III C-terminal|Thiolase-like|Thiolase-like, subgroup|Very-long-chain 3-ketoacyl-CoA synthase	GO:0006633|GO:0016020|GO:0016747|GO:0008610|GO:0003824|GO:0008152	EC:2.3.1.199|EC:2.3.1.180	KEGG: 00062+2.3.1.199|MetaCyc: PWY-5080|MetaCyc: PWY-6433|MetaCyc: PWY-7036|UniPathway: UPA00094|KEGG: 00061+2.3.1.180|MetaCyc: PWY-4381|MetaCyc: PWY-6519|UniPathway: UPA00094
TR84040_c1_g1_i2_m.83231	GO:0016747|GO:0006633|GO:0009409|GO:0016020|GO:0009416	EC:2.3.1.0	beta-ketoacyl-coa synthase family protein	IPR013601|IPR013747|IPR016039|IPR016038|IPR012392	FAE1/Type III polyketide synthase-like protein|3-Oxoacyl-[acyl-carrier-protein (ACP)] synthase III C-terminal|Thiolase-like|Thiolase-like, subgroup|Very-long-chain 3-ketoacyl-CoA synthase	GO:0006633|GO:0016020|GO:0016747|GO:0008610|GO:0003824|GO:0008152	EC:2.3.1.199|EC:2.3.1.180	KEGG: 00062+2.3.1.199|MetaCyc: PWY-5080|MetaCyc: PWY-6433|MetaCyc: PWY-7036|UniPathway: UPA00094|KEGG: 00061+2.3.1.180|MetaCyc: PWY-4381|MetaCyc: PWY-6519|UniPathway: UPA00094
TR84046_c0_g1_i1_m.83232	GO:0009987	NULL	cell division control protein	IPR021786	Domain of unknown function DUF3351	NULL	NULL	NULL
TR84050_c0_g1_i1_m.83233	NULL	NULL	NULL	NULL	NULL	NULL	NULL	NULL
TR84050_c0_g1_i1_m.83234	GO:0051287|GO:0055114|GO:0006526|GO:0006355|GO:0003942|GO:0003991|GO:0046983|GO:0016310|GO:0005759|GO:0000051	EC:1.2.1.38|EC:2.7.2.8	acetylglutamate kinase	IPR006855|IPR001048	Domain of unknown function DUF619|Aspartate/glutamate/uridylate kinase	NULL	EC:2.3.1.1	KEGG: 00330+2.3.1.1|MetaCyc: PWY-5154|UniPathway: UPA00068|Reactome: REACT_13
TR84052_c0_g1_i1_m.83235	GO:0046872|GO:0009097|GO:0004160|GO:0009099|GO:0051539|GO:0009098|GO:0015940	EC:4.2.1.9	dihydroxy-acid dehydratase	IPR000581	Dihydroxy-acid/6-phosphogluconate dehydratase	GO:0003824|GO:0008152	EC:4.2.1.9	KEGG: 00290+4.2.1.9|KEGG: 00770+4.2.1.9|MetaCyc: PWY-5101|MetaCyc: PWY-5103|MetaCyc: PWY-5104|MetaCyc: PWY-7111|UniPathway: UPA00047|UniPathway: UPA00049
TR84054_c0_g1_i1_m.83236	GO:0016787|GO:0006629	NULL	patatin-like serine	IPR002641|IPR016035	Patatin/Phospholipase A2-related|Acyl transferase/acyl hydrolase/lysophospholipase	GO:0006629|GO:0008152	NULL	NULL
TR84058_c0_g1_i1_m.83237	NULL	NULL	NULL	IPR004000|IPR027668	Actin-related protein|Actin-related protein 8/Plant actin-related protein 9	GO:0006338|GO:0031011	NULL	NULL
TR84060_c0_g1_i1_m.83238	GO:0008270|GO:0005543	NULL	von willebrand and ring finger domain-containing protein	IPR002035	von Willebrand factor, type A	NULL	NULL	NULL
TR84062_c0_g1_i1_m.83239	GO:0006506|GO:0017176	EC:2.4.1.198	phosphatidylinositol:udp- c transferase subunit pig-a	IPR013234	PIGA, GPI anchor biosynthesis	GO:0006506	EC:2.4.1.198	KEGG: 00563+2.4.1.198|UniPathway: UPA00196
TR84063_c0_g1_i1_m.83240	NULL	NULL	NULL	NULL	NULL	NULL	NULL	NULL
TR84063_c0_g1_i1_m.83241	NULL	NULL	NULL	NULL	NULL	NULL	NULL	NULL
TR84065_c0_g1_i1_m.83242	NULL	NULL	NULL	NULL	NULL	NULL	NULL	NULL
TR84066_c0_g1_i1_m.83243	GO:0005737|GO:0004829|GO:0005524|GO:0006435|GO:0006544|GO:0006563|GO:0006566	EC:6.1.1.3	threonyl-trna synthetase	IPR004095|IPR018163|IPR012676|IPR012675	TGS|Threonyl/alanyl tRNA synthetase, class II-like, putative editing domain|TGS-like|Beta-grasp domain	GO:0000166	EC:6.1.1.3	KEGG: 00970+6.1.1.3
TR84066_c0_g1_i1_m.83244	NULL	NULL	NULL	NULL	NULL	NULL	NULL	NULL
TR84067_c0_g1_i1_m.83245	GO:0009058|GO:0016740	NULL	glycosyltransferase family 4 protein	NULL	NULL	NULL	NULL	NULL
TR84069_c0_g1_i1_m.83246	GO:0005730|GO:0030686|GO:0042274|GO:0016740	NULL	kre33p	IPR007807	Helicase domain	NULL	NULL	NULL
TR84074_c0_g1_i1_m.83247	NULL	NULL	NULL	NULL	NULL	NULL	NULL	NULL
TR84074_c0_g1_i1_m.83248	NULL	NULL	NULL	NULL	NULL	NULL	NULL	NULL
TR84079_c0_g1_i1_m.83249	NULL	NULL	NULL	NULL	NULL	NULL	NULL	NULL
TR84089_c0_g1_i1_m.83250	NULL	NULL	NULL	IPR007919	Uncharacterised protein family UPF0220	NULL	NULL	NULL
TR84092_c0_g1_i1_m.83251	GO:0003700|GO:0003677|GO:0006355|GO:0005667|GO:0045449	NULL	apses transcription factor	IPR003163	Transcription regulator HTH, APSES-type DNA-binding domain	GO:0003677|GO:0003700|GO:0006355	NULL	NULL
TR84094_c0_g1_i1_m.83252	GO:0043581	NULL	nuclear pore complex subunit nup85	NULL	NULL	NULL	NULL	NULL
TR84096_c0_g1_i1_m.83253	GO:0009833|GO:0008270|GO:0016021|GO:0030244|GO:0016760|GO:0016761|GO:0005794|GO:0005982|GO:0005985|GO:0006011	EC:2.4.1.12|EC:2.4.1.29	cellulose synthase	IPR005150	Cellulose synthase	GO:0016020|GO:0016760|GO:0030244	NULL	NULL
TR84100_c0_g1_i1_m.83254	GO:0019867|GO:0016998	NULL	carbohydrate-binding module family 50 protein	IPR018392|IPR011058	LysM domain|Cyanovirin-N	GO:0016998	NULL	NULL
TR84103_c0_g1_i1_m.83255	GO:0006468|GO:0005524|GO:0004674|GO:0009069	EC:2.7.11.0	protein kinase	NULL	NULL	NULL	NULL	NULL
TR84106_c0_g1_i1_m.83256	GO:0009452|GO:0016740	NULL	hypothetical protein [Botryotinia fuckeliana]	IPR009799|IPR011008	EthD domain|Dimeric alpha-beta barrel	NULL	NULL	NULL
TR84108_c0_g1_i1_m.83257	GO:0000166	NULL	myosin type ii heavy chain	NULL	NULL	NULL	NULL	NULL
TR84111_c0_g1_i1_m.83258	GO:0009987|GO:0016740|GO:0008152	NULL	replicase	IPR027351|IPR027417	(+) RNA virus helicase core domain|P-loop containing nucleoside triphosphate hydrolase	GO:0005524	NULL	NULL
TR84112_c0_g1_i1_m.83259	GO:0005622|GO:0006396	NULL	hypothetical protein MELLADRAFT_117324 [Melampsora larici-populina 98AG31]	NULL	NULL	NULL	NULL	NULL
TR84113_c0_g1_i1_m.83260	NULL	NULL	NULL	IPR003409	MORN motif	NULL	NULL	NULL
TR84114_c0_g1_i1_m.83261	NULL	NULL	NULL	NULL	NULL	NULL	NULL	NULL
TR84117_c0_g1_i1_m.83262	NULL	NULL	NULL	NULL	NULL	NULL	NULL	NULL
TR84117_c0_g1_i1_m.83263	GO:0006457|GO:0000413|GO:0003755	EC:5.2.1.8	peptidyl-prolyl cis-trans isomerase cyp8	IPR026951|IPR003613|IPR013083	Peptidyl-prolyl cis-trans isomerase like 2|U box domain|Zinc finger, RING/FYVE/PHD-type	GO:0003755|GO:0000151|GO:0004842|GO:0016567	NULL	NULL
TR84119_c0_g1_i1_m.83264	NULL	NULL	NULL	NULL	NULL	NULL	NULL	NULL
TR84120_c0_g1_i1_m.83265	NULL	NULL	NULL	NULL	NULL	NULL	NULL	NULL
TR84128_c0_g1_i1_m.83266	GO:0003746|GO:0006184|GO:0003924|GO:0005525|GO:0005840|GO:0006448	NULL	elongation factor 1-alpha	IPR004160|IPR009001	Translation elongation factor EFTu/EF1A, C-terminal|Translation elongation factor EF1A/initiation factor IF2gamma, C-terminal	GO:0005525	NULL	NULL
TR84128_c0_g1_i1_m.83267	NULL	NULL	NULL	NULL	NULL	NULL	NULL	NULL
TR84133_c0_g1_i1_m.83268	GO:0008553|GO:0000221|GO:0000325|GO:0046961|GO:0020037|GO:0015991|GO:0009507|GO:0005886|GO:0006119	EC:3.6.3.6	v-type proton atpase subunit h	IPR004908|IPR016024|IPR011989	ATPase, V1 complex, subunit H|Armadillo-type fold|Armadillo-like helical	GO:0000221|GO:0015991|GO:0046961|GO:0005488	NULL	NULL
TR84136_c0_g1_i1_m.83269	GO:0016021|GO:0008374|GO:0005789|GO:0042967	NULL	diacylglycerol o-acyltransferase	IPR014371|IPR004299	Sterol O-acyltransferase, ACAT/DAG/ARE types|Membrane bound O-acyl transferase, MBOAT	GO:0008374	NULL	NULL
TR84137_c0_g1_i1_m.83270	NULL	NULL	NULL	NULL	NULL	NULL	NULL	NULL
TR84149_c0_g1_i1_m.83271	NULL	NULL	NULL	NULL	NULL	NULL	NULL	NULL
TR84152_c0_g1_i1_m.83272	GO:0000166	NULL	probable disease resistance protein at5g66900-like	IPR002182|IPR027417	NB-ARC|P-loop containing nucleoside triphosphate hydrolase	GO:0043531	NULL	NULL
TR84153_c0_g1_i1_m.83273	GO:0046872|GO:0016491|GO:0010181|GO:0020037|GO:0055114	NULL	cytochrome b2	IPR000262|IPR013785|IPR012133	FMN-dependent dehydrogenase|Aldolase-type TIM barrel|Alpha-hydroxy acid dehydrogenase, FMN-dependent	GO:0016491|GO:0003824|GO:0010181|GO:0055114	EC:1.1.2.3	KEGG: 00620+1.1.2.3|MetaCyc: PWY-5458
TR84154_c0_g1_i1_m.83274	NULL	NULL	NULL	NULL	NULL	NULL	NULL	NULL
TR84157_c0_g1_i1_m.83275	NULL	NULL	NULL	NULL	NULL	NULL	NULL	NULL
TR84169_c0_g1_i1_m.83276	GO:0042393|GO:0006348|GO:0000123|GO:0016573|GO:0004402|GO:0042967	EC:2.3.1.48	histone acetyltransferase type b catalytic subunit	IPR017380|IPR016181	Histone acetyltransferase type B, catalytic subunit|Acyl-CoA N-acyltransferase	GO:0004402|GO:0005634|GO:0006348|GO:0016573	NULL	NULL
TR84171_c0_g1_i1_m.83277	NULL	NULL	NULL	NULL	NULL	NULL	NULL	NULL
TR84175_c0_g1_i1_m.83278	NULL	NULL	NULL	IPR006285	Ubiquitin-like modifier-activating enzyme Atg7	GO:0005737|GO:0006914	NULL	NULL
TR84179_c0_g1_i1_m.83279	GO:0009507	NULL	uncharacterized protein	IPR010765	Protein of unknown function DUF1350	NULL	NULL	NULL
TR84187_c0_g1_i1_m.83280	NULL	NULL	NULL	NULL	NULL	NULL	NULL	NULL
TR84189_c0_g1_i1_m.83281	GO:0033971|GO:0006144|GO:0003677|GO:0006810	EC:3.5.2.17	5-hydroxyisourate hydrolase	IPR023416|IPR000895|IPR014306|IPR023418|IPR023419	Transthyretin/hydroxyisourate hydrolase, superfamily|Transthyretin/hydroxyisourate hydrolase|Hydroxyisourate hydrolase|Transthyretin, thyroxine binding site|Transthyretin, conserved site	GO:0006144|GO:0006810|GO:0033971	EC:3.5.2.17	KEGG: 00230+3.5.2.17|MetaCyc: PWY-5691
TR84189_c0_g1_i1_m.83282	NULL	NULL	NULL	NULL	NULL	NULL	NULL	NULL
TR84193_c0_g1_i1_m.83283	NULL	NULL	NULL	NULL	NULL	NULL	NULL	NULL
TR84193_c0_g1_i1_m.83284	NULL	NULL	NULL	IPR000406|IPR014756|IPR024792	RHO protein GDP dissociation inhibitor|Immunoglobulin E-set|Rho GDP-dissociation inhibitor domain	GO:0005094|GO:0005737	NULL	Reactome: REACT_11044
TR84193_c0_g1_i2_m.83285	NULL	NULL	NULL	IPR000406|IPR014756|IPR024792	RHO protein GDP dissociation inhibitor|Immunoglobulin E-set|Rho GDP-dissociation inhibitor domain	GO:0005094|GO:0005737	NULL	Reactome: REACT_11044
TR84193_c0_g1_i2_m.83286	NULL	NULL	NULL	NULL	NULL	NULL	NULL	NULL
TR84193_c0_g1_i3_m.83287	NULL	NULL	NULL	IPR000406|IPR014756|IPR024792	RHO protein GDP dissociation inhibitor|Immunoglobulin E-set|Rho GDP-dissociation inhibitor domain	GO:0005094|GO:0005737	NULL	Reactome: REACT_11044
TR84193_c0_g1_i3_m.83288	NULL	NULL	NULL	NULL	NULL	NULL	NULL	NULL
TR84193_c0_g1_i4_m.83289	NULL	NULL	NULL	IPR000406|IPR014756|IPR024792	RHO protein GDP dissociation inhibitor|Immunoglobulin E-set|Rho GDP-dissociation inhibitor domain	GO:0005094|GO:0005737	NULL	Reactome: REACT_11044
TR84193_c0_g1_i4_m.83290	NULL	NULL	NULL	NULL	NULL	NULL	NULL	NULL
TR84193_c0_g1_i5_m.83291	NULL	NULL	NULL	IPR000406|IPR014756|IPR024792	RHO protein GDP dissociation inhibitor|Immunoglobulin E-set|Rho GDP-dissociation inhibitor domain	GO:0005094|GO:0005737	NULL	Reactome: REACT_11044
TR84193_c0_g1_i5_m.83292	NULL	NULL	NULL	NULL	NULL	NULL	NULL	NULL
TR84196_c0_g2_i1_m.83293	GO:0016132|GO:0022900|GO:0016021|GO:0009055|GO:0048441|GO:0048443|GO:0048366|GO:0020037|GO:0016709|GO:0005506|GO:0006118	EC:1.14.13.0	cytochrome p450 probable 6-deoxoteasterone to 3-dehydro 6-deoxoteasterone or teasterone to 3-dehydro teasterone	IPR001128|IPR002401|IPR017972	Cytochrome P450|Cytochrome P450, E-class, group I|Cytochrome P450, conserved site	GO:0005506|GO:0016705|GO:0020037|GO:0055114	NULL	Reactome: REACT_13433
TR84196_c0_g2_i1_m.83294	NULL	NULL	NULL	NULL	NULL	NULL	NULL	NULL
TR84196_c0_g2_i2_m.83295	GO:0016132|GO:0022900|GO:0009055|GO:0048441|GO:0048443|GO:0048366|GO:0020037|GO:0016709|GO:0005506|GO:0016020|GO:0006118	EC:1.14.13.0	cytochrome p450 probable 6-deoxoteasterone to 3-dehydro 6-deoxoteasterone or teasterone to 3-dehydro teasterone	IPR001128|IPR002401|IPR017972	Cytochrome P450|Cytochrome P450, E-class, group I|Cytochrome P450, conserved site	GO:0005506|GO:0016705|GO:0020037|GO:0055114	NULL	Reactome: REACT_13433
TR84196_c0_g2_i2_m.83296	NULL	NULL	NULL	NULL	NULL	NULL	NULL	NULL
TR84197_c0_g1_i1_m.83297	NULL	NULL	NULL	IPR001876	Zinc finger, RanBP2-type	GO:0008270	NULL	NULL
TR84198_c1_g2_i1_m.83298	NULL	NULL	NULL	NULL	NULL	NULL	NULL	NULL
TR84199_c0_g1_i1_m.83299	GO:0046907|GO:0015031	NULL	protein transport protein sec23	IPR006895|IPR006896|IPR002035	Zinc finger, Sec23/Sec24-type|Sec23/Sec24, trunk domain|von Willebrand factor, type A	GO:0006886|GO:0006888|GO:0008270|GO:0030127	NULL	Reactome: REACT_11123
TR84199_c0_g1_i1_m.83300	NULL	NULL	NULL	NULL	NULL	NULL	NULL	NULL
TR84199_c1_g1_i1_m.83301	NULL	NULL	NULL	NULL	NULL	NULL	NULL	NULL
TR84199_c1_g1_i1_m.83302	NULL	NULL	NULL	NULL	NULL	NULL	NULL	NULL
TR84199_c1_g1_i2_m.83303	NULL	NULL	NULL	NULL	NULL	NULL	NULL	NULL
TR84199_c1_g1_i2_m.83304	NULL	NULL	NULL	NULL	NULL	NULL	NULL	NULL
TR84200_c0_g1_i6_m.83305	NULL	NULL	NULL	NULL	NULL	NULL	NULL	NULL
TR84200_c0_g1_i7_m.83306	NULL	NULL	NULL	NULL	NULL	NULL	NULL	NULL
TR84201_c0_g1_i1_m.83307	GO:0055085|GO:0016020|GO:0005215	NULL	nucleobase ascorbate transporter	IPR006043	Xanthine/uracil/vitamin C permease	GO:0005215|GO:0006810|GO:0016020|GO:0055085	NULL	NULL
TR84201_c0_g1_i2_m.83308	GO:0055085|GO:0016020|GO:0005215	NULL	nucleobase ascorbate transporter	IPR006043	Xanthine/uracil/vitamin C permease	GO:0005215|GO:0006810|GO:0016020|GO:0055085	NULL	NULL
TR84202_c0_g1_i1_m.83309	NULL	NULL	NULL	IPR000028	Chloroperoxidase	GO:0004601	NULL	NULL
TR84202_c0_g1_i1_m.83310	NULL	NULL	NULL	NULL	NULL	NULL	NULL	NULL
TR84202_c0_g1_i1_m.83311	NULL	NULL	NULL	NULL	NULL	NULL	NULL	NULL
TR84202_c0_g1_i1_m.83312	NULL	NULL	NULL	NULL	NULL	NULL	NULL	NULL
TR84203_c1_g1_i1_m.83313	GO:0032440|GO:0006693|GO:0008270|GO:0047522|GO:0055114|GO:0000166|GO:0036132	EC:1.3.1.74|EC:1.3.1.48	zinc-binding dehydrogenase	IPR002085|IPR013149|IPR016040	Alcohol dehydrogenase superfamily, zinc-type|Alcohol dehydrogenase, C-terminal|NAD(P)-binding domain	GO:0008270|GO:0016491|GO:0055114	NULL	NULL
TR84203_c3_g1_i1_m.83314	GO:0005488	NULL	alcohol zinc-containing	IPR002085|IPR011032	Alcohol dehydrogenase superfamily, zinc-type|GroES (chaperonin 10)-like	GO:0008270|GO:0016491|GO:0055114	NULL	NULL
TR84203_c3_g1_i1_m.83315	NULL	NULL	NULL	NULL	NULL	NULL	NULL	NULL
TR84203_c3_g1_i2_m.83316	GO:0016491|GO:0008270|GO:0055114|GO:0000166	NULL	zinc-binding dehydrogenase	IPR002085|IPR013149|IPR011032|IPR016040	Alcohol dehydrogenase superfamily, zinc-type|Alcohol dehydrogenase, C-terminal|GroES (chaperonin 10)-like|NAD(P)-binding domain	GO:0008270|GO:0016491|GO:0055114	NULL	NULL
TR84203_c3_g1_i2_m.83317	NULL	NULL	NULL	NULL	NULL	NULL	NULL	NULL
TR84203_c3_g1_i3_m.83318	NULL	NULL	NULL	NULL	NULL	NULL	NULL	NULL
TR84203_c3_g1_i3_m.83319	NULL	NULL	NULL	IPR002085|IPR011032	Alcohol dehydrogenase superfamily, zinc-type|GroES (chaperonin 10)-like	GO:0008270|GO:0016491|GO:0055114	NULL	NULL
TR84203_c3_g1_i4_m.83320	NULL	NULL	NULL	IPR002085|IPR011032	Alcohol dehydrogenase superfamily, zinc-type|GroES (chaperonin 10)-like	GO:0008270|GO:0016491|GO:0055114	NULL	NULL
TR84203_c3_g1_i4_m.83321	NULL	NULL	NULL	NULL	NULL	NULL	NULL	NULL
TR84203_c3_g1_i5_m.83322	GO:0016491|GO:0000166|GO:0055114|GO:0008270	NULL	nadp-dependent leukotriene b4 12-hydroxydehydrogenase	IPR002085|IPR013149|IPR011032|IPR016040|IPR020843	Alcohol dehydrogenase superfamily, zinc-type|Alcohol dehydrogenase, C-terminal|GroES (chaperonin 10)-like|NAD(P)-binding domain|Polyketide synthase, enoylreductase	GO:0008270|GO:0016491|GO:0055114|GO:0016747	NULL	NULL
TR84203_c3_g1_i5_m.83323	NULL	NULL	NULL	NULL	NULL	NULL	NULL	NULL
TR84203_c3_g1_i5_m.83324	NULL	NULL	NULL	NULL	NULL	NULL	NULL	NULL
TR84203_c3_g1_i6_m.83325	NULL	NULL	NULL	NULL	NULL	NULL	NULL	NULL
TR84203_c3_g1_i6_m.83326	GO:0016491|GO:0008270|GO:0055114|GO:0000166	NULL	nadp-dependent leukotriene b4 12-hydroxydehydrogenase	IPR002085|IPR013149|IPR011032|IPR016040	Alcohol dehydrogenase superfamily, zinc-type|Alcohol dehydrogenase, C-terminal|GroES (chaperonin 10)-like|NAD(P)-binding domain	GO:0008270|GO:0016491|GO:0055114	NULL	NULL
TR84203_c3_g1_i6_m.83327	NULL	NULL	NULL	NULL	NULL	NULL	NULL	NULL
TR84203_c3_g1_i7_m.83328	NULL	NULL	NULL	NULL	NULL	NULL	NULL	NULL
TR84203_c3_g1_i7_m.83329	GO:0032440|GO:0000166|GO:0055114|GO:0008270	EC:1.3.1.74	nadp-dependent leukotriene b4 12-hydroxydehydrogenase	IPR002085|IPR013149|IPR016040	Alcohol dehydrogenase superfamily, zinc-type|Alcohol dehydrogenase, C-terminal|NAD(P)-binding domain	GO:0008270|GO:0016491|GO:0055114	NULL	NULL
TR84203_c3_g1_i7_m.83330	NULL	NULL	NULL	NULL	NULL	NULL	NULL	NULL
TR84203_c3_g1_i7_m.83331	NULL	NULL	NULL	NULL	NULL	NULL	NULL	NULL
TR84203_c4_g1_i1_m.83332	NULL	NULL	NULL	NULL	NULL	NULL	NULL	NULL
TR84203_c4_g1_i1_m.83333	GO:0016491|GO:0000166|GO:0055114|GO:0008270	NULL	zinc-binding dehydrogenase	IPR002085|IPR011032	Alcohol dehydrogenase superfamily, zinc-type|GroES (chaperonin 10)-like	GO:0008270|GO:0016491|GO:0055114	NULL	NULL
TR84203_c4_g1_i1_m.83334	NULL	NULL	NULL	NULL	NULL	NULL	NULL	NULL
TR84205_c1_g1_i1_m.83335	NULL	NULL	NULL	IPR005828|IPR016196	General substrate transporter|Major facilitator superfamily domain, general substrate transporter	GO:0016021|GO:0022857|GO:0055085	NULL	NULL
TR84205_c1_g1_i1_m.83336	NULL	NULL	NULL	IPR005828|IPR016196|IPR020846	General substrate transporter|Major facilitator superfamily domain, general substrate transporter|Major facilitator superfamily domain	GO:0016021|GO:0022857|GO:0055085	NULL	NULL
TR84205_c1_g1_i1_m.83337	NULL	NULL	NULL	NULL	NULL	NULL	NULL	NULL
TR84207_c0_g1_i1_m.83338	GO:0000184|GO:0006415|GO:0006413|GO:0008286|GO:0019901|GO:0006414|GO:0031929|GO:0005730|GO:0043065|GO:0019083|GO:0042274|GO:0006614|GO:0006364|GO:0042593|GO:0022627	NULL	ribosomal protein s6	IPR001377|IPR014401|IPR018282	Ribosomal protein S6e|Ribosomal protein S6, eukaryotic|Ribosomal protein S6e, conserved site	GO:0003735|GO:0005622|GO:0005840|GO:0006412	NULL	NULL
TR84207_c0_g2_i1_m.83339	GO:0006412|GO:0043234|GO:0015630|GO:0006364|GO:0003735|GO:0042593|GO:0022627|GO:0042274|GO:0000166|GO:0044430|GO:0005634	NULL	40s ribosomal protein s6	IPR001377|IPR014401|IPR018282	Ribosomal protein S6e|Ribosomal protein S6, eukaryotic|Ribosomal protein S6e, conserved site	GO:0003735|GO:0005622|GO:0005840|GO:0006412	NULL	NULL
TR84209_c0_g1_i1_m.83340	NULL	NULL	NULL	NULL	NULL	NULL	NULL	NULL
TR84209_c1_g1_i1_m.83341	GO:0005488|GO:0016740	NULL	zinc finger ccch domain-containing protein 48-like	IPR001680|IPR017986|IPR015943|IPR020472|IPR019775	WD40 repeat|G-protein beta WD-40 repeat|WD40-repeat-containing domain|WD40/YVTN repeat-like-containing domain|WD40 repeat, conserved site	GO:0005515	NULL	NULL
TR84209_c1_g1_i2_m.83342	GO:0005488|GO:0016740	NULL	zinc finger ccch domain-containing protein 48-like	IPR001680|IPR017986|IPR015943|IPR020472|IPR019775	WD40 repeat|G-protein beta WD-40 repeat|WD40-repeat-containing domain|WD40/YVTN repeat-like-containing domain|WD40 repeat, conserved site	GO:0005515	NULL	NULL
TR84210_c0_g1_i1_m.83343	GO:0008270|GO:0051726|GO:0009536|GO:0070734|GO:0006275|GO:0009901|GO:0046976|GO:0005634	NULL	histone-lysine n-methyltransferase	IPR019787|IPR001214|IPR011011|IPR013083|IPR001965	Zinc finger, PHD-finger|SET domain|Zinc finger, FYVE/PHD-type|Zinc finger, RING/FYVE/PHD-type|Zinc finger, PHD-type	GO:0005515|GO:0008270	NULL	NULL
TR84211_c0_g1_i1_m.83344	NULL	NULL	NULL	NULL	NULL	NULL	NULL	NULL
TR84211_c1_g3_i1_m.83345	NULL	NULL	NULL	NULL	NULL	NULL	NULL	NULL
TR84211_c2_g1_i2_m.83346	NULL	NULL	NULL	NULL	NULL	NULL	NULL	NULL
TR84211_c2_g1_i3_m.83347	NULL	NULL	NULL	NULL	NULL	NULL	NULL	NULL
TR84211_c3_g2_i1_m.83348	NULL	NULL	NULL	NULL	NULL	NULL	NULL	NULL
TR84211_c3_g3_i1_m.83349	NULL	NULL	NULL	NULL	NULL	NULL	NULL	NULL
TR84211_c3_g3_i4_m.83350	NULL	NULL	NULL	NULL	NULL	NULL	NULL	NULL
TR84211_c3_g3_i4_m.83351	NULL	NULL	NULL	NULL	NULL	NULL	NULL	NULL
TR84211_c4_g2_i1_m.83352	NULL	NULL	NULL	NULL	NULL	NULL	NULL	NULL
TR84211_c4_g2_i1_m.83353	NULL	NULL	NULL	NULL	NULL	NULL	NULL	NULL
TR84211_c4_g2_i1_m.83354	NULL	NULL	NULL	NULL	NULL	NULL	NULL	NULL
TR84211_c4_g3_i1_m.83355	NULL	NULL	NULL	NULL	NULL	NULL	NULL	NULL
TR84211_c4_g3_i1_m.83356	NULL	NULL	NULL	NULL	NULL	NULL	NULL	NULL
TR84211_c4_g3_i2_m.83357	NULL	NULL	NULL	NULL	NULL	NULL	NULL	NULL
TR84211_c4_g3_i3_m.83358	NULL	NULL	NULL	NULL	NULL	NULL	NULL	NULL
TR84211_c4_g3_i3_m.83359	NULL	NULL	NULL	NULL	NULL	NULL	NULL	NULL
TR84211_c4_g4_i1_m.83360	NULL	NULL	NULL	NULL	NULL	NULL	NULL	NULL
TR84211_c4_g4_i2_m.83361	NULL	NULL	NULL	NULL	NULL	NULL	NULL	NULL
TR84211_c4_g4_i3_m.83362	NULL	NULL	NULL	NULL	NULL	NULL	NULL	NULL
TR84211_c4_g4_i3_m.83363	NULL	NULL	NULL	NULL	NULL	NULL	NULL	NULL
TR84211_c5_g1_i1_m.83364	NULL	NULL	NULL	NULL	NULL	NULL	NULL	NULL
TR84213_c0_g1_i1_m.83365	GO:0004534|GO:0003676|GO:0005634|GO:0008270|GO:0051252	NULL	5 -3 exoribonuclease 3-like	IPR027073	5'-3' exoribonuclease	NULL	NULL	NULL
TR84213_c0_g1_i1_m.83366	NULL	NULL	NULL	NULL	NULL	NULL	NULL	NULL
TR84214_c1_g3_i1_m.83367	NULL	NULL	NULL	NULL	NULL	NULL	NULL	NULL
TR84216_c1_g1_i1_m.83368	NULL	NULL	NULL	NULL	NULL	NULL	NULL	NULL
TR84216_c1_g1_i2_m.83369	NULL	NULL	NULL	NULL	NULL	NULL	NULL	NULL
TR84217_c0_g1_i1_m.83370	NULL	NULL	NULL	NULL	NULL	NULL	NULL	NULL
TR84217_c0_g1_i1_m.83371	NULL	NULL	NULL	NULL	NULL	NULL	NULL	NULL
TR84217_c0_g1_i1_m.83372	NULL	NULL	NULL	NULL	NULL	NULL	NULL	NULL
TR84217_c0_g1_i2_m.83373	NULL	NULL	NULL	NULL	NULL	NULL	NULL	NULL
TR84217_c0_g1_i2_m.83374	NULL	NULL	NULL	NULL	NULL	NULL	NULL	NULL
TR84218_c1_g1_i1_m.83375	GO:0009987|GO:0006810|GO:0044710|GO:0016887|GO:0000166|GO:0016020	EC:3.6.1.3	abc transporter c family member 10-like	IPR001140|IPR011527	ABC transporter, transmembrane domain|ABC transporter type 1, transmembrane domain	GO:0005524|GO:0006810|GO:0016021|GO:0042626|GO:0055085	NULL	NULL
TR84218_c1_g1_i1_m.83376	GO:0055085|GO:0016021|GO:0042626|GO:0006200|GO:0016491|GO:0005524|GO:0005886	NULL	multidrug resistance protein abc transporter family	IPR003439|IPR001140|IPR027417|IPR011527	ABC transporter-like|ABC transporter, transmembrane domain|P-loop containing nucleoside triphosphate hydrolase|ABC transporter type 1, transmembrane domain	GO:0005524|GO:0016887|GO:0006810|GO:0016021|GO:0042626|GO:0055085	NULL	NULL
TR84218_c1_g1_i2_m.83377	GO:0009987|GO:0006810|GO:0044710|GO:0016491|GO:0016887|GO:0000166|GO:0016020	EC:3.6.1.3	abc transporter c family member 10-like	IPR003439|IPR001140|IPR027417|IPR011527	ABC transporter-like|ABC transporter, transmembrane domain|P-loop containing nucleoside triphosphate hydrolase|ABC transporter type 1, transmembrane domain	GO:0005524|GO:0016887|GO:0006810|GO:0016021|GO:0042626|GO:0055085	NULL	NULL
TR84218_c1_g1_i3_m.83378	GO:0009987|GO:0006810|GO:0044710|GO:0016887|GO:0000166|GO:0016020	EC:3.6.1.3	abc transporter c family member 10-like	IPR001140|IPR011527	ABC transporter, transmembrane domain|ABC transporter type 1, transmembrane domain	GO:0005524|GO:0006810|GO:0016021|GO:0042626|GO:0055085	NULL	NULL
TR84218_c1_g1_i4_m.83379	GO:0009987|GO:0006810|GO:0044710|GO:0016887|GO:0000166|GO:0016020	EC:3.6.1.3	abc transporter c family member 10-like	IPR003439|IPR001140|IPR027417|IPR011527	ABC transporter-like|ABC transporter, transmembrane domain|P-loop containing nucleoside triphosphate hydrolase|ABC transporter type 1, transmembrane domain	GO:0005524|GO:0016887|GO:0006810|GO:0016021|GO:0042626|GO:0055085	NULL	NULL
TR84218_c1_g1_i5_m.83380	GO:0055085|GO:0016021|GO:0042626|GO:0006200|GO:0016491|GO:0005524|GO:0005886	NULL	abc transporter c family member 10-like	IPR003439|IPR001140|IPR027417|IPR011527	ABC transporter-like|ABC transporter, transmembrane domain|P-loop containing nucleoside triphosphate hydrolase|ABC transporter type 1, transmembrane domain	GO:0005524|GO:0016887|GO:0006810|GO:0016021|GO:0042626|GO:0055085	NULL	NULL
TR84218_c1_g1_i5_m.83381	GO:0017111|GO:0016020	EC:3.6.1.15	abc transporter c family member 10-like	NULL	NULL	NULL	NULL	NULL
TR84218_c1_g1_i6_m.83383	GO:0009987|GO:0006810|GO:0044710|GO:0016887|GO:0000166|GO:0016020	EC:3.6.1.3	abc transporter c family member 10-like	IPR003439|IPR001140|IPR027417|IPR011527	ABC transporter-like|ABC transporter, transmembrane domain|P-loop containing nucleoside triphosphate hydrolase|ABC transporter type 1, transmembrane domain	GO:0005524|GO:0016887|GO:0006810|GO:0016021|GO:0042626|GO:0055085	NULL	NULL
TR84218_c1_g2_i1_m.83382	GO:0009987|GO:0006810|GO:0044710|GO:0016887|GO:0000166|GO:0016020	EC:3.6.1.3	multidrug resistance protein abc transporter family	IPR001140|IPR011527	ABC transporter, transmembrane domain|ABC transporter type 1, transmembrane domain	GO:0005524|GO:0006810|GO:0016021|GO:0042626|GO:0055085	NULL	NULL
TR84218_c2_g1_i1_m.83384	GO:0055085|GO:0055114|GO:0016021|GO:0042626|GO:0006200|GO:0005524|GO:0032440|GO:0005886	EC:1.3.1.74	multidrug resistance protein abc transporter family	IPR003439|IPR027417	ABC transporter-like|P-loop containing nucleoside triphosphate hydrolase	GO:0005524|GO:0016887	NULL	NULL
TR84223_c1_g1_i1_m.83385	GO:0006979|GO:0008219|GO:0009751|GO:0004601|GO:0001561|GO:0020037|GO:0016165|GO:0006804	EC:1.11.1.7|EC:1.13.11.12	prostaglandin g h synthase 2-like	IPR002007|IPR010255	Haem peroxidase, animal|Haem peroxidase	GO:0004601|GO:0006979|GO:0020037|GO:0055114	NULL	NULL
TR84223_c2_g1_i1_m.83386	GO:0016174|GO:0006979|GO:0020037|GO:0009751|GO:0004601|GO:0008219|GO:0001561|GO:0016165|GO:0006804	EC:1.6.3.1|EC:1.11.1.7|EC:1.13.11.12	prostaglandin g h synthase 2-like	IPR002007|IPR010255	Haem peroxidase, animal|Haem peroxidase	GO:0004601|GO:0006979|GO:0020037|GO:0055114	NULL	NULL
TR84223_c2_g3_i1_m.83387	GO:0016174|GO:0006979|GO:0020037|GO:0009751|GO:0004601|GO:0008219|GO:0001561|GO:0016165|GO:0006804	EC:1.6.3.1|EC:1.11.1.7|EC:1.13.11.12	prostaglandin g h synthase 2-like	IPR002007|IPR010255	Haem peroxidase, animal|Haem peroxidase	GO:0004601|GO:0006979|GO:0020037|GO:0055114	NULL	NULL
TR84224_c0_g1_i1_m.83388	GO:0006281|GO:0005777|GO:0009414|GO:0009965|GO:0016567|GO:0009791|GO:0000166|GO:0003824|GO:0009734|GO:0005634	NULL	nedd8-activating enzyme e1 regulatory subunit	IPR000594|IPR009036|IPR016040	UBA/THIF-type NAD/FAD binding fold|Molybdenum cofactor biosynthesis, MoeB|NAD(P)-binding domain	GO:0003824	NULL	NULL
TR84225_c0_g1_i1_m.83389	NULL	NULL	NULL	NULL	NULL	NULL	NULL	NULL
TR84225_c0_g1_i2_m.83390	NULL	NULL	NULL	NULL	NULL	NULL	NULL	NULL
TR84226_c0_g1_i1_m.83391	GO:0009535|GO:0009941	NULL	uncharacterized protein	NULL	NULL	NULL	NULL	NULL
TR84226_c0_g1_i1_m.83392	NULL	NULL	NULL	NULL	NULL	NULL	NULL	NULL
TR84227_c0_g2_i1_m.83393	NULL	NULL	NULL	NULL	NULL	NULL	NULL	NULL
TR84227_c0_g2_i2_m.83394	NULL	NULL	NULL	IPR004252	Probable transposase, Ptta/En/Spm, plant	NULL	NULL	NULL
TR84228_c0_g1_i1_m.83395	NULL	NULL	NULL	NULL	NULL	NULL	NULL	NULL
TR84228_c0_g1_i5_m.83396	NULL	NULL	NULL	NULL	NULL	NULL	NULL	NULL
TR84231_c0_g1_i1_m.83397	GO:0015416|GO:0006200|GO:0005524|GO:0016020|GO:0015716|GO:0015748	EC:3.6.3.28	pleiotropic drug resistance protein 2-like	IPR003439|IPR013525|IPR013581|IPR027417|IPR003593	ABC transporter-like|ABC-2 type transporter|Plant PDR ABC transporter associated|P-loop containing nucleoside triphosphate hydrolase|AAA+ ATPase domain	GO:0005524|GO:0016887|GO:0016020|GO:0000166|GO:0017111	NULL	NULL
TR84231_c0_g1_i1_m.83398	NULL	NULL	NULL	NULL	NULL	NULL	NULL	NULL
TR84232_c0_g1_i1_m.83399	GO:0005773|GO:0005524|GO:0017111	EC:3.6.1.15	vesicle-fusing atpase-like	IPR003959|IPR027417|IPR003593	ATPase, AAA-type, core|P-loop containing nucleoside triphosphate hydrolase|AAA+ ATPase domain	GO:0005524|GO:0000166|GO:0017111	NULL	NULL
TR84233_c0_g1_i1_m.83400	GO:0043565|GO:0005634|GO:0046982|GO:0006355	NULL	nuclear transcription factor y subunit b-5-like	IPR003958|IPR009072|IPR003957|IPR003956	Transcription factor CBF/NF-Y/archaeal histone|Transcription factor, NFYB/HAP3 subunit|Histone-fold|Transcription factor, NFYB/HAP3, conserved site	GO:0005622|GO:0043565|GO:0046982|GO:0003677|GO:0005634|GO:0006355	NULL	NULL
TR84233_c0_g1_i1_m.83401	NULL	NULL	NULL	NULL	NULL	NULL	NULL	NULL
TR84236_c0_g10_i1_m.83403	GO:0009987	NULL	ocl5 protein	NULL	NULL	NULL	NULL	NULL
TR84236_c0_g5_i5_m.83402	GO:0009987|GO:0044767|GO:0048513	NULL	homeobox-leucine zipper protein protodermal factor 2	NULL	NULL	NULL	NULL	NULL
TR84238_c1_g1_i1_m.83404	GO:0008287|GO:0046872|GO:0004722|GO:0006470|GO:0009536|GO:0005739	NULL	protein phosphatase	IPR015655|IPR001932|IPR000222	Protein phosphatase 2C|Protein phosphatase 2C (PP2C)-like domain|Protein phosphatase 2C, manganese/magnesium aspartate binding site	GO:0003824|GO:0004722|GO:0006470	NULL	NULL
TR84238_c1_g1_i1_m.83405	NULL	NULL	NULL	NULL	NULL	NULL	NULL	NULL
TR84238_c1_g1_i1_m.83406	NULL	NULL	NULL	NULL	NULL	NULL	NULL	NULL
TR84239_c1_g1_i2_m.83407	NULL	NULL	NULL	NULL	NULL	NULL	NULL	NULL
TR84239_c1_g1_i3_m.83408	NULL	NULL	NULL	NULL	NULL	NULL	NULL	NULL
TR84242_c1_g1_i1_m.83409	GO:0016740	NULL	methyltransferase family protein	IPR026113	Methyltransferase-like	NULL	EC:2.1.1.-	KEGG: 00130+2.1.1.-|KEGG: 00253+2.1.1.-|KEGG: 00270+2.1.1.-|KEGG: 00340+2.1.1.-|KEGG: 00350+2.1.1.-|KEGG: 00360+2.1.1.-|KEGG: 00380+2.1.1.-|KEGG: 00450+2.1.1.-|KEGG: 00522+2.1.1.-|KEGG: 00624+2.1.1.-|KEGG: 00627+2.1.1.-|KEGG: 00860+2.1.1.-|KEGG: 00940+2.1.1.-|KEGG: 00941+2.1.1.-|KEGG: 00942+2.1.1.-|KEGG: 00945+2.1.1.-|KEGG: 00950+2.1.1.-|KEGG: 00981+2.1.1.-
TR84242_c1_g1_i2_m.83410	GO:0016740	NULL	methyltransferase family protein	IPR026113	Methyltransferase-like	NULL	EC:2.1.1.-	KEGG: 00130+2.1.1.-|KEGG: 00253+2.1.1.-|KEGG: 00270+2.1.1.-|KEGG: 00340+2.1.1.-|KEGG: 00350+2.1.1.-|KEGG: 00360+2.1.1.-|KEGG: 00380+2.1.1.-|KEGG: 00450+2.1.1.-|KEGG: 00522+2.1.1.-|KEGG: 00624+2.1.1.-|KEGG: 00627+2.1.1.-|KEGG: 00860+2.1.1.-|KEGG: 00940+2.1.1.-|KEGG: 00941+2.1.1.-|KEGG: 00942+2.1.1.-|KEGG: 00945+2.1.1.-|KEGG: 00950+2.1.1.-|KEGG: 00981+2.1.1.-
TR84242_c1_g1_i3_m.83411	GO:0016740	NULL	methyltransferase family protein	IPR026113	Methyltransferase-like	NULL	EC:2.1.1.-	KEGG: 00130+2.1.1.-|KEGG: 00253+2.1.1.-|KEGG: 00270+2.1.1.-|KEGG: 00340+2.1.1.-|KEGG: 00350+2.1.1.-|KEGG: 00360+2.1.1.-|KEGG: 00380+2.1.1.-|KEGG: 00450+2.1.1.-|KEGG: 00522+2.1.1.-|KEGG: 00624+2.1.1.-|KEGG: 00627+2.1.1.-|KEGG: 00860+2.1.1.-|KEGG: 00940+2.1.1.-|KEGG: 00941+2.1.1.-|KEGG: 00942+2.1.1.-|KEGG: 00945+2.1.1.-|KEGG: 00950+2.1.1.-|KEGG: 00981+2.1.1.-
TR84242_c1_g1_i4_m.83412	GO:0016740	NULL	methyltransferase family protein	IPR026113	Methyltransferase-like	NULL	EC:2.1.1.-	KEGG: 00130+2.1.1.-|KEGG: 00253+2.1.1.-|KEGG: 00270+2.1.1.-|KEGG: 00340+2.1.1.-|KEGG: 00350+2.1.1.-|KEGG: 00360+2.1.1.-|KEGG: 00380+2.1.1.-|KEGG: 00450+2.1.1.-|KEGG: 00522+2.1.1.-|KEGG: 00624+2.1.1.-|KEGG: 00627+2.1.1.-|KEGG: 00860+2.1.1.-|KEGG: 00940+2.1.1.-|KEGG: 00941+2.1.1.-|KEGG: 00942+2.1.1.-|KEGG: 00945+2.1.1.-|KEGG: 00950+2.1.1.-|KEGG: 00981+2.1.1.-
TR84242_c1_g1_i5_m.83413	GO:0016740	NULL	methyltransferase family protein	IPR026113	Methyltransferase-like	NULL	EC:2.1.1.-	KEGG: 00130+2.1.1.-|KEGG: 00253+2.1.1.-|KEGG: 00270+2.1.1.-|KEGG: 00340+2.1.1.-|KEGG: 00350+2.1.1.-|KEGG: 00360+2.1.1.-|KEGG: 00380+2.1.1.-|KEGG: 00450+2.1.1.-|KEGG: 00522+2.1.1.-|KEGG: 00624+2.1.1.-|KEGG: 00627+2.1.1.-|KEGG: 00860+2.1.1.-|KEGG: 00940+2.1.1.-|KEGG: 00941+2.1.1.-|KEGG: 00942+2.1.1.-|KEGG: 00945+2.1.1.-|KEGG: 00950+2.1.1.-|KEGG: 00981+2.1.1.-
TR84244_c0_g1_i1_m.83414	GO:0006457|GO:0005794|GO:0016023|GO:0000413|GO:0003755	EC:5.2.1.8	peptidyl-prolyl cis-trans isomerase cyp19-4-like	IPR002130|IPR020892	Cyclophilin-like peptidyl-prolyl cis-trans isomerase domain|Cyclophilin-type peptidyl-prolyl cis-trans isomerase, conserved site	GO:0003755|GO:0006457	NULL	NULL
TR84244_c0_g1_i1_m.83415	NULL	NULL	NULL	NULL	NULL	NULL	NULL	NULL
TR84245_c0_g1_i1_m.83416	NULL	NULL	NULL	NULL	NULL	NULL	NULL	NULL
TR84245_c0_g1_i1_m.83417	GO:0000166	NULL	hsp70-like protein	IPR013126	Heat shock protein 70 family	NULL	NULL	NULL
TR84245_c0_g1_i2_m.83418	NULL	NULL	NULL	NULL	NULL	NULL	NULL	NULL
TR84245_c0_g1_i6_m.83419	NULL	NULL	NULL	NULL	NULL	NULL	NULL	NULL
TR84245_c0_g1_i7_m.83420	GO:0005524|GO:0006950	NULL	hsp70-like protein	IPR013126	Heat shock protein 70 family	NULL	NULL	NULL
TR84245_c0_g1_i8_m.83421	GO:0000166	NULL	hsp70-like protein	IPR013126	Heat shock protein 70 family	NULL	NULL	NULL
TR84246_c0_g1_i1_m.83422	GO:0009409|GO:0000038|GO:0042335|GO:0030497|GO:0009922|GO:0009416|GO:0009923|GO:0042967	NULL	3-ketoacyl- synthase	IPR013601|IPR013747|IPR016039|IPR016038	FAE1/Type III polyketide synthase-like protein|3-Oxoacyl-[acyl-carrier-protein (ACP)] synthase III C-terminal|Thiolase-like|Thiolase-like, subgroup	GO:0006633|GO:0016020|GO:0016747|GO:0008610|GO:0003824|GO:0008152	EC:2.3.1.199|EC:2.3.1.180	KEGG: 00062+2.3.1.199|MetaCyc: PWY-5080|MetaCyc: PWY-6433|MetaCyc: PWY-7036|UniPathway: UPA00094|KEGG: 00061+2.3.1.180|MetaCyc: PWY-4381|MetaCyc: PWY-6519|UniPathway: UPA00094
TR84246_c0_g1_i1_m.83423	NULL	NULL	NULL	NULL	NULL	NULL	NULL	NULL
TR84253_c0_g1_i1_m.83424	GO:0004364|GO:0046686|GO:0009570|GO:0010731|GO:0006749|GO:0006803	EC:2.5.1.18	protein in2-1 homolog b-like	IPR004045|IPR010987|IPR012336	Glutathione S-transferase, N-terminal|Glutathione S-transferase, C-terminal-like|Thioredoxin-like fold	GO:0005515	NULL	NULL
TR84254_c0_g1_i1_m.83425	GO:0006633|GO:0004315|GO:0009507|GO:0005835|GO:0042967	EC:2.3.1.41	3-oxoacyl-	IPR014030|IPR014031|IPR016039|IPR016038|IPR020841|IPR017568|IPR018201	Beta-ketoacyl synthase, N-terminal|Beta-ketoacyl synthase, C-terminal|Thiolase-like|Thiolase-like, subgroup|Polyketide synthase, beta-ketoacyl synthase domain|3-oxoacyl-[acyl-carrier-protein] synthase 2|Beta-ketoacyl synthase, active site	GO:0003824|GO:0008152|GO:0006633|GO:0016747	NULL	UniPathway: UPA00094
TR84255_c0_g1_i1_m.83426	NULL	NULL	NULL	NULL	NULL	NULL	NULL	NULL
TR84255_c0_g1_i1_m.83427	GO:0000462|GO:0005730|GO:0003735|GO:0006414|GO:0022627|GO:0032259|GO:0000166|GO:0008168	EC:2.1.1.0	37s ribosomal protein s24	IPR001976|IPR012678|IPR012677|IPR018098	Ribosomal protein S24e|Ribosomal protein L23/L15e core domain|Nucleotide-binding, alpha-beta plait|Ribosomal S24e conserved site	GO:0003735|GO:0005622|GO:0005840|GO:0006412|GO:0000166	NULL	NULL
TR84255_c0_g1_i1_m.83428	NULL	NULL	NULL	NULL	NULL	NULL	NULL	NULL
TR84255_c0_g1_i2_m.83429	NULL	NULL	NULL	NULL	NULL	NULL	NULL	NULL
TR84255_c0_g1_i2_m.83430	GO:0000462|GO:0005730|GO:0003735|GO:0006414|GO:0022627|GO:0000166	NULL	37s ribosomal protein s24	IPR001976|IPR012678|IPR012677|IPR018098	Ribosomal protein S24e|Ribosomal protein L23/L15e core domain|Nucleotide-binding, alpha-beta plait|Ribosomal S24e conserved site	GO:0003735|GO:0005622|GO:0005840|GO:0006412|GO:0000166	NULL	NULL
TR84255_c0_g1_i3_m.83431	NULL	NULL	NULL	NULL	NULL	NULL	NULL	NULL
TR84255_c0_g1_i3_m.83432	GO:0000462|GO:0005730|GO:0003735|GO:0006414|GO:0022627|GO:0000166	NULL	37s ribosomal protein s24	IPR001976|IPR012678|IPR012677|IPR018098	Ribosomal protein S24e|Ribosomal protein L23/L15e core domain|Nucleotide-binding, alpha-beta plait|Ribosomal S24e conserved site	GO:0003735|GO:0005622|GO:0005840|GO:0006412|GO:0000166	NULL	NULL
TR84255_c0_g1_i4_m.83433	NULL	NULL	NULL	NULL	NULL	NULL	NULL	NULL
TR84255_c0_g1_i4_m.83434	GO:0005840|GO:0003735|GO:0032259|GO:0006412|GO:0008168|GO:0000166|GO:0042254	EC:2.1.1.0	37s ribosomal protein s24	IPR001976|IPR012678|IPR012677|IPR018098	Ribosomal protein S24e|Ribosomal protein L23/L15e core domain|Nucleotide-binding, alpha-beta plait|Ribosomal S24e conserved site	GO:0003735|GO:0005622|GO:0005840|GO:0006412|GO:0000166	NULL	NULL
TR84255_c0_g1_i4_m.83435	NULL	NULL	NULL	NULL	NULL	NULL	NULL	NULL
TR84256_c0_g1_i1_m.83436	GO:0003779|GO:0071203|GO:0008290|GO:0030036	NULL	probable f-actin-capping protein subunit beta-like	IPR001698	F-actin-capping protein subunit beta	GO:0003779|GO:0008290|GO:0030036|GO:0071203	NULL	NULL
TR84256_c0_g1_i1_m.83437	GO:0003779|GO:0071203|GO:0008290|GO:0030036	NULL	f-actin capping protein beta subunit	IPR001698|IPR019771	F-actin-capping protein subunit beta|F-actin capping protein, beta subunit, conserved site	GO:0003779|GO:0008290|GO:0030036|GO:0071203|GO:0005737	NULL	NULL
TR84257_c0_g1_i1_m.83438	GO:0006952|GO:0004089|GO:0051707|GO:0008270|GO:0009526|GO:0009579|GO:0009570|GO:0015976|GO:0016020|GO:0006730|GO:0006807	EC:4.2.1.1	carbonic anhydrase	IPR001765|IPR015892	Carbonic anhydrase|Carbonic anhydrase, prokaryotic-like, conserved site	GO:0004089|GO:0008270|GO:0015976	EC:4.2.1.1	KEGG: 00910+4.2.1.1|MetaCyc: PWY-6142
TR84257_c0_g1_i2_m.83439	GO:0006952|GO:0004089|GO:0051707|GO:0008270|GO:0009526|GO:0009579|GO:0009570|GO:0015976|GO:0016020|GO:0006730|GO:0006807	EC:4.2.1.1	carbonic anhydrase	IPR001765|IPR015892	Carbonic anhydrase|Carbonic anhydrase, prokaryotic-like, conserved site	GO:0004089|GO:0008270|GO:0015976	EC:4.2.1.1	KEGG: 00910+4.2.1.1|MetaCyc: PWY-6142
TR84257_c0_g1_i3_m.83440	GO:0006952|GO:0004089|GO:0051707|GO:0008270|GO:0009526|GO:0009579|GO:0009570|GO:0015976|GO:0016020|GO:0006730|GO:0006807	EC:4.2.1.1	carbonic anhydrase	IPR001765|IPR015892	Carbonic anhydrase|Carbonic anhydrase, prokaryotic-like, conserved site	GO:0004089|GO:0008270|GO:0015976	EC:4.2.1.1	KEGG: 00910+4.2.1.1|MetaCyc: PWY-6142
TR84257_c0_g1_i3_m.83441	NULL	NULL	NULL	NULL	NULL	NULL	NULL	NULL
TR84258_c0_g1_i1_m.83442	NULL	NULL	NULL	NULL	NULL	NULL	NULL	NULL
TR84258_c0_g1_i2_m.83443	NULL	NULL	NULL	NULL	NULL	NULL	NULL	NULL
TR84259_c0_g1_i1_m.83444	GO:0006351	NULL	transcriptional factor	IPR001471|IPR016177	AP2/ERF domain|DNA-binding domain	GO:0003700|GO:0006355|GO:0003677	NULL	NULL
TR84259_c0_g1_i1_m.83445	NULL	NULL	NULL	NULL	NULL	NULL	NULL	NULL
TR84260_c0_g1_i1_m.83446	NULL	NULL	NULL	NULL	NULL	NULL	NULL	NULL
TR84260_c0_g1_i1_m.83447	NULL	NULL	NULL	NULL	NULL	NULL	NULL	NULL
TR84261_c0_g1_i1_m.83448	GO:0003723|GO:0009526|GO:0009579|GO:0006950|GO:0044434	NULL	rna-binding protein	IPR000504|IPR012677	RNA recognition motif domain|Nucleotide-binding, alpha-beta plait	GO:0003676|GO:0000166	NULL	NULL
TR84261_c0_g1_i2_m.83449	GO:0008266|GO:0009409|GO:0009941|GO:0045087|GO:0009737|GO:0009535|GO:0000166|GO:0009570|GO:0030529|GO:0006397|GO:0010319	NULL	rna-binding protein	IPR000504|IPR012677	RNA recognition motif domain|Nucleotide-binding, alpha-beta plait	GO:0003676|GO:0000166	NULL	NULL
TR84261_c0_g1_i5_m.83450	GO:0003723|GO:0009526|GO:0009579|GO:0000166|GO:0030529|GO:0006397|GO:0006950|GO:0044434	NULL	rna-binding protein	IPR000504|IPR012677	RNA recognition motif domain|Nucleotide-binding, alpha-beta plait	GO:0003676|GO:0000166	NULL	NULL
TR84262_c0_g1_i1_m.83451	NULL	NULL	NULL	IPR018105|IPR011057|IPR011323|IPR018103	Translationally controlled tumour protein|Mss4-like|Mss4/translationally controlled tumour-associated TCTP|Translationally controlled tumour protein, conserved site	NULL	NULL	NULL
TR84262_c0_g1_i1_m.83452	NULL	NULL	NULL	NULL	NULL	NULL	NULL	NULL
TR84263_c4_g1_i3_m.83453	NULL	NULL	NULL	NULL	NULL	NULL	NULL	NULL
TR84263_c4_g21_i1_m.83454	GO:0031418|GO:0005506|GO:0016706|GO:0055114	EC:1.14.11.0	iron ion binding oxidoreductase	IPR006620|IPR005123	Prolyl 4-hydroxylase, alpha subunit|Oxoglutarate/iron-dependent dioxygenase	GO:0005506|GO:0016705|GO:0031418|GO:0055114|GO:0016491|GO:0016706	NULL	NULL
TR84263_c4_g21_i1_m.83455	NULL	NULL	NULL	NULL	NULL	NULL	NULL	NULL
TR84265_c0_g1_i1_m.83456	NULL	NULL	NULL	NULL	NULL	NULL	NULL	NULL
TR84266_c0_g1_i1_m.83457	NULL	NULL	NULL	NULL	NULL	NULL	NULL	NULL
TR84267_c0_g1_i2_m.83458	NULL	NULL	NULL	NULL	NULL	NULL	NULL	NULL
TR84270_c3_g5_i10_m.83470	GO:0050896|GO:0005230|GO:0044464|GO:0016020|GO:0006811	NULL	glutamate-gated kainate-type ion channel receptor subunit 5	IPR001320|IPR001638|IPR001828|IPR028082	Ionotropic glutamate receptor|Extracellular solute-binding protein, family 3|Extracellular ligand-binding receptor|Periplasmic binding protein-like I	GO:0004970|GO:0005234|GO:0016020|GO:0005215|GO:0006810	NULL	NULL
TR84270_c3_g5_i1_m.83459	GO:0050896|GO:0005230|GO:0044464|GO:0016020|GO:0006811	NULL	glutamate-gated kainate-type ion channel receptor subunit 5	IPR001320|IPR001638|IPR001828|IPR028082	Ionotropic glutamate receptor|Extracellular solute-binding protein, family 3|Extracellular ligand-binding receptor|Periplasmic binding protein-like I	GO:0004970|GO:0005234|GO:0016020|GO:0005215|GO:0006810	NULL	NULL
TR84270_c3_g5_i1_m.83460	NULL	NULL	NULL	NULL	NULL	NULL	NULL	NULL
TR84270_c3_g5_i2_m.83461	GO:0050896|GO:0005230|GO:0044464|GO:0016020|GO:0006811	NULL	glutamate-gated kainate-type ion channel receptor subunit 5	IPR001320|IPR001638|IPR001828|IPR028082	Ionotropic glutamate receptor|Extracellular solute-binding protein, family 3|Extracellular ligand-binding receptor|Periplasmic binding protein-like I	GO:0004970|GO:0005234|GO:0016020|GO:0005215|GO:0006810	NULL	NULL
TR84270_c3_g5_i3_m.83462	GO:0050896|GO:0005230|GO:0044464|GO:0016020|GO:0006811	NULL	glutamate-gated kainate-type ion channel receptor subunit 5	IPR001320|IPR001638|IPR001828|IPR028082	Ionotropic glutamate receptor|Extracellular solute-binding protein, family 3|Extracellular ligand-binding receptor|Periplasmic binding protein-like I	GO:0004970|GO:0005234|GO:0016020|GO:0005215|GO:0006810	NULL	NULL
TR84270_c3_g5_i4_m.83463	GO:0050896|GO:0005230|GO:0044464|GO:0016020|GO:0006811	NULL	glutamate-gated kainate-type ion channel receptor subunit 5	IPR001320|IPR001638|IPR001828|IPR028082	Ionotropic glutamate receptor|Extracellular solute-binding protein, family 3|Extracellular ligand-binding receptor|Periplasmic binding protein-like I	GO:0004970|GO:0005234|GO:0016020|GO:0005215|GO:0006810	NULL	NULL
TR84270_c3_g5_i5_m.83464	GO:0050896|GO:0005230|GO:0044464|GO:0016020|GO:0006811	NULL	glutamate-gated kainate-type ion channel receptor subunit 5	IPR001320|IPR001638|IPR001828|IPR028082	Ionotropic glutamate receptor|Extracellular solute-binding protein, family 3|Extracellular ligand-binding receptor|Periplasmic binding protein-like I	GO:0004970|GO:0005234|GO:0016020|GO:0005215|GO:0006810	NULL	NULL
TR84270_c3_g5_i5_m.83465	NULL	NULL	NULL	NULL	NULL	NULL	NULL	NULL
TR84270_c3_g5_i6_m.83466	GO:0050896|GO:0005230|GO:0044464|GO:0016020|GO:0006811	NULL	glutamate-gated kainate-type ion channel receptor subunit 5	IPR001320|IPR001638|IPR001828|IPR028082	Ionotropic glutamate receptor|Extracellular solute-binding protein, family 3|Extracellular ligand-binding receptor|Periplasmic binding protein-like I	GO:0004970|GO:0005234|GO:0016020|GO:0005215|GO:0006810	NULL	NULL
TR84270_c3_g5_i7_m.83467	GO:0050896|GO:0005230|GO:0044464|GO:0016020|GO:0006811	NULL	glutamate-gated kainate-type ion channel receptor subunit 5	IPR001320|IPR001638|IPR001828|IPR028082	Ionotropic glutamate receptor|Extracellular solute-binding protein, family 3|Extracellular ligand-binding receptor|Periplasmic binding protein-like I	GO:0004970|GO:0005234|GO:0016020|GO:0005215|GO:0006810	NULL	NULL
TR84270_c3_g5_i8_m.83469	GO:0050896|GO:0005230|GO:0044464|GO:0016020|GO:0006811	NULL	glutamate-gated kainate-type ion channel receptor subunit 5	IPR001320|IPR001638|IPR001828|IPR028082	Ionotropic glutamate receptor|Extracellular solute-binding protein, family 3|Extracellular ligand-binding receptor|Periplasmic binding protein-like I	GO:0004970|GO:0005234|GO:0016020|GO:0005215|GO:0006810	NULL	NULL
TR84270_c3_g7_i1_m.83468	NULL	NULL	NULL	NULL	NULL	NULL	NULL	NULL
TR84272_c0_g1_i1_m.83471	GO:0055085|GO:0016021	NULL	organic anion	IPR004853	Triose-phosphate transporter domain	NULL	NULL	NULL
TR84272_c0_g1_i1_m.83472	NULL	NULL	NULL	NULL	NULL	NULL	NULL	NULL
TR84272_c0_g1_i2_m.83473	GO:0055085|GO:0016021	NULL	organic anion	IPR004853	Triose-phosphate transporter domain	NULL	NULL	NULL
TR84272_c0_g1_i2_m.83474	NULL	NULL	NULL	NULL	NULL	NULL	NULL	NULL
TR84273_c1_g1_i1_m.83475	GO:0080156|GO:0005739	NULL	pentatricopeptide repeat-containing protein	IPR002885|IPR011990	Pentatricopeptide repeat|Tetratricopeptide-like helical	GO:0005515	NULL	NULL
TR84275_c0_g1_i1_m.83476	NULL	NULL	NULL	NULL	NULL	NULL	NULL	NULL
TR84275_c0_g1_i1_m.83477	GO:0005737|GO:0004356|GO:0005524|GO:0006542|GO:0009252	EC:6.3.1.2	glutamine synthetase	IPR008147	Glutamine synthetase, beta-Grasp	GO:0004356|GO:0006542|GO:0006807	EC:6.3.1.2	KEGG: 00250+6.3.1.2|KEGG: 00330+6.3.1.2|KEGG: 00630+6.3.1.2|KEGG: 00910+6.3.1.2|MetaCyc: PWY-381|MetaCyc: PWY-5675|MetaCyc: PWY-6549|MetaCyc: PWY-6963|MetaCyc: PWY-6964
TR84275_c1_g1_i1_m.83478	GO:0005737|GO:0004356|GO:0043581|GO:0005524|GO:0006542|GO:0009252	EC:6.3.1.2	glutamine synthetase	IPR008146|IPR014746	Glutamine synthetase, catalytic domain|Glutamine synthetase/guanido kinase, catalytic domain	GO:0004356|GO:0006807|GO:0003824	EC:6.3.1.2	KEGG: 00250+6.3.1.2|KEGG: 00330+6.3.1.2|KEGG: 00630+6.3.1.2|KEGG: 00910+6.3.1.2|MetaCyc: PWY-381|MetaCyc: PWY-5675|MetaCyc: PWY-6549|MetaCyc: PWY-6963|MetaCyc: PWY-6964|Reactome: REACT_13
TR84275_c1_g2_i1_m.83479	GO:0005737|GO:0004356|GO:0043581|GO:0005524|GO:0006542|GO:0009252	EC:6.3.1.2	glutamine synthetase	IPR008146|IPR014746	Glutamine synthetase, catalytic domain|Glutamine synthetase/guanido kinase, catalytic domain	GO:0004356|GO:0006807|GO:0003824	EC:6.3.1.2	KEGG: 00250+6.3.1.2|KEGG: 00330+6.3.1.2|KEGG: 00630+6.3.1.2|KEGG: 00910+6.3.1.2|MetaCyc: PWY-381|MetaCyc: PWY-5675|MetaCyc: PWY-6549|MetaCyc: PWY-6963|MetaCyc: PWY-6964|Reactome: REACT_13
TR84275_c2_g2_i1_m.83480	GO:0005737|GO:0004356|GO:0043581|GO:0005524|GO:0006542|GO:0009252	EC:6.3.1.2	glutamine synthetase	IPR008146|IPR008147|IPR014746	Glutamine synthetase, catalytic domain|Glutamine synthetase, beta-Grasp|Glutamine synthetase/guanido kinase, catalytic domain	GO:0004356|GO:0006807|GO:0006542|GO:0003824	EC:6.3.1.2	KEGG: 00250+6.3.1.2|KEGG: 00330+6.3.1.2|KEGG: 00630+6.3.1.2|KEGG: 00910+6.3.1.2|MetaCyc: PWY-381|MetaCyc: PWY-5675|MetaCyc: PWY-6549|MetaCyc: PWY-6963|MetaCyc: PWY-6964|Reactome: REACT_13
TR84275_c2_g2_i1_m.83481	NULL	NULL	NULL	NULL	NULL	NULL	NULL	NULL
TR84275_c2_g3_i1_m.83482	NULL	NULL	NULL	NULL	NULL	NULL	NULL	NULL
TR84275_c2_g3_i1_m.83483	GO:0005737|GO:0004356|GO:0043581|GO:0005524|GO:0006542|GO:0009252	EC:6.3.1.2	glutamine synthetase	IPR008146|IPR014746	Glutamine synthetase, catalytic domain|Glutamine synthetase/guanido kinase, catalytic domain	GO:0004356|GO:0006807|GO:0003824	EC:6.3.1.2	KEGG: 00250+6.3.1.2|KEGG: 00330+6.3.1.2|KEGG: 00630+6.3.1.2|KEGG: 00910+6.3.1.2|MetaCyc: PWY-381|MetaCyc: PWY-5675|MetaCyc: PWY-6549|MetaCyc: PWY-6963|MetaCyc: PWY-6964|Reactome: REACT_13
TR84275_c3_g1_i1_m.83484	GO:0005737|GO:0004356|GO:0005524|GO:0006542|GO:0009252	EC:6.3.1.2	glutamine synthetase	IPR008146|IPR008147|IPR014746|IPR027302|IPR027303	Glutamine synthetase, catalytic domain|Glutamine synthetase, beta-Grasp|Glutamine synthetase/guanido kinase, catalytic domain|Glutamine synthetase, N-terminal conserved site|Glutamine synthetase, glycine-rich site	GO:0004356|GO:0006807|GO:0006542|GO:0003824	EC:6.3.1.2	KEGG: 00250+6.3.1.2|KEGG: 00330+6.3.1.2|KEGG: 00630+6.3.1.2|KEGG: 00910+6.3.1.2|MetaCyc: PWY-381|MetaCyc: PWY-5675|MetaCyc: PWY-6549|MetaCyc: PWY-6963|MetaCyc: PWY-6964|Reactome: REACT_13
TR84275_c3_g1_i1_m.83485	NULL	NULL	NULL	NULL	NULL	NULL	NULL	NULL
TR84275_c3_g1_i1_m.83486	NULL	NULL	NULL	NULL	NULL	NULL	NULL	NULL
TR84275_c3_g1_i1_m.83487	NULL	NULL	NULL	NULL	NULL	NULL	NULL	NULL
TR84275_c4_g1_i1_m.83488	GO:0005737|GO:0004356|GO:0005524|GO:0006542|GO:0009252	EC:6.3.1.2	glutamine synthetase	IPR008146|IPR008147|IPR014746|IPR027302	Glutamine synthetase, catalytic domain|Glutamine synthetase, beta-Grasp|Glutamine synthetase/guanido kinase, catalytic domain|Glutamine synthetase, N-terminal conserved site	GO:0004356|GO:0006807|GO:0006542|GO:0003824	EC:6.3.1.2	KEGG: 00250+6.3.1.2|KEGG: 00330+6.3.1.2|KEGG: 00630+6.3.1.2|KEGG: 00910+6.3.1.2|MetaCyc: PWY-381|MetaCyc: PWY-5675|MetaCyc: PWY-6549|MetaCyc: PWY-6963|MetaCyc: PWY-6964|Reactome: REACT_13
TR84275_c4_g1_i1_m.83489	NULL	NULL	NULL	NULL	NULL	NULL	NULL	NULL
TR84275_c4_g1_i3_m.83490	GO:0005737|GO:0004356|GO:0005524|GO:0006542|GO:0009252	EC:6.3.1.2	glutamine synthetase	IPR008146|IPR008147|IPR014746|IPR027302	Glutamine synthetase, catalytic domain|Glutamine synthetase, beta-Grasp|Glutamine synthetase/guanido kinase, catalytic domain|Glutamine synthetase, N-terminal conserved site	GO:0004356|GO:0006807|GO:0006542|GO:0003824	EC:6.3.1.2	KEGG: 00250+6.3.1.2|KEGG: 00330+6.3.1.2|KEGG: 00630+6.3.1.2|KEGG: 00910+6.3.1.2|MetaCyc: PWY-381|MetaCyc: PWY-5675|MetaCyc: PWY-6549|MetaCyc: PWY-6963|MetaCyc: PWY-6964|Reactome: REACT_13
TR84275_c4_g1_i3_m.83491	NULL	NULL	NULL	NULL	NULL	NULL	NULL	NULL
TR84275_c4_g1_i4_m.83492	GO:0005737|GO:0004356|GO:0005524|GO:0006542|GO:0009252	EC:6.3.1.2	glutamine synthetase	IPR008146|IPR008147|IPR014746|IPR027302	Glutamine synthetase, catalytic domain|Glutamine synthetase, beta-Grasp|Glutamine synthetase/guanido kinase, catalytic domain|Glutamine synthetase, N-terminal conserved site	GO:0004356|GO:0006807|GO:0006542|GO:0003824	EC:6.3.1.2	KEGG: 00250+6.3.1.2|KEGG: 00330+6.3.1.2|KEGG: 00630+6.3.1.2|KEGG: 00910+6.3.1.2|MetaCyc: PWY-381|MetaCyc: PWY-5675|MetaCyc: PWY-6549|MetaCyc: PWY-6963|MetaCyc: PWY-6964|Reactome: REACT_13
TR84275_c4_g1_i4_m.83493	NULL	NULL	NULL	NULL	NULL	NULL	NULL	NULL
TR84275_c4_g1_i5_m.83494	GO:0005737|GO:0004356|GO:0005524|GO:0006542|GO:0009252	EC:6.3.1.2	glutamine synthetase	IPR008146|IPR008147|IPR014746|IPR027302	Glutamine synthetase, catalytic domain|Glutamine synthetase, beta-Grasp|Glutamine synthetase/guanido kinase, catalytic domain|Glutamine synthetase, N-terminal conserved site	GO:0004356|GO:0006807|GO:0006542|GO:0003824	EC:6.3.1.2	KEGG: 00250+6.3.1.2|KEGG: 00330+6.3.1.2|KEGG: 00630+6.3.1.2|KEGG: 00910+6.3.1.2|MetaCyc: PWY-381|MetaCyc: PWY-5675|MetaCyc: PWY-6549|MetaCyc: PWY-6963|MetaCyc: PWY-6964|Reactome: REACT_13
TR84275_c4_g1_i5_m.83495	NULL	NULL	NULL	NULL	NULL	NULL	NULL	NULL
TR84275_c4_g1_i6_m.83496	GO:0005737|GO:0004356|GO:0005524|GO:0006542|GO:0009252	EC:6.3.1.2	glutamine synthetase	IPR008146|IPR008147|IPR014746|IPR027302	Glutamine synthetase, catalytic domain|Glutamine synthetase, beta-Grasp|Glutamine synthetase/guanido kinase, catalytic domain|Glutamine synthetase, N-terminal conserved site	GO:0004356|GO:0006807|GO:0006542|GO:0003824	EC:6.3.1.2	KEGG: 00250+6.3.1.2|KEGG: 00330+6.3.1.2|KEGG: 00630+6.3.1.2|KEGG: 00910+6.3.1.2|MetaCyc: PWY-381|MetaCyc: PWY-5675|MetaCyc: PWY-6549|MetaCyc: PWY-6963|MetaCyc: PWY-6964|Reactome: REACT_13
TR84275_c4_g1_i6_m.83497	NULL	NULL	NULL	NULL	NULL	NULL	NULL	NULL
TR84275_c5_g1_i1_m.83498	GO:0005737|GO:0004356|GO:0005524|GO:0006542|GO:0009252	EC:6.3.1.2	glutamine synthetase	IPR008147|IPR027302	Glutamine synthetase, beta-Grasp|Glutamine synthetase, N-terminal conserved site	GO:0004356|GO:0006542|GO:0006807	EC:6.3.1.2	KEGG: 00250+6.3.1.2|KEGG: 00330+6.3.1.2|KEGG: 00630+6.3.1.2|KEGG: 00910+6.3.1.2|MetaCyc: PWY-381|MetaCyc: PWY-5675|MetaCyc: PWY-6549|MetaCyc: PWY-6963|MetaCyc: PWY-6964
TR84279_c0_g1_i1_m.83499	GO:0005874|GO:0005524|GO:0007018|GO:0055046|GO:0000914|GO:0008574|GO:0009524|GO:0005871	EC:3.6.4.4	phragmoplast-associated kinesin-related protein 1	IPR027640|IPR001752|IPR027417|IPR019821	Kinesin-like protein|Kinesin, motor domain|P-loop containing nucleoside triphosphate hydrolase|Kinesin, motor region, conserved site	GO:0003777|GO:0005871|GO:0007018|GO:0005524|GO:0008017	NULL	NULL
TR84279_c0_g1_i1_m.83500	NULL	NULL	NULL	NULL	NULL	NULL	NULL	NULL
TR84279_c0_g1_i2_m.83501	GO:0003777|GO:0005875|GO:0005874|GO:0005524|GO:0007018	NULL	phragmoplast-associated kinesin-related protein	IPR027640|IPR001752|IPR027417|IPR019821	Kinesin-like protein|Kinesin, motor domain|P-loop containing nucleoside triphosphate hydrolase|Kinesin, motor region, conserved site	GO:0003777|GO:0005871|GO:0007018|GO:0005524|GO:0008017	NULL	NULL
TR84279_c0_g1_i3_m.83502	GO:0005874|GO:0005524|GO:0007018|GO:0055046|GO:0000914|GO:0008574|GO:0009524|GO:0005871	EC:3.6.4.4	phragmoplast-associated kinesin-related protein 1	IPR027640|IPR001752|IPR027417|IPR019821	Kinesin-like protein|Kinesin, motor domain|P-loop containing nucleoside triphosphate hydrolase|Kinesin, motor region, conserved site	GO:0003777|GO:0005871|GO:0007018|GO:0005524|GO:0008017	NULL	NULL
TR84279_c0_g1_i3_m.83503	NULL	NULL	NULL	NULL	NULL	NULL	NULL	NULL
TR84279_c0_g1_i4_m.83504	GO:0003777|GO:0005875|GO:0005874|GO:0005524|GO:0007018	NULL	phragmoplast-associated kinesin-related protein	IPR027640|IPR001752|IPR027417|IPR019821	Kinesin-like protein|Kinesin, motor domain|P-loop containing nucleoside triphosphate hydrolase|Kinesin, motor region, conserved site	GO:0003777|GO:0005871|GO:0007018|GO:0005524|GO:0008017	NULL	NULL
TR84280_c0_g1_i1_m.83505	NULL	NULL	NULL	NULL	NULL	NULL	NULL	NULL
TR84283_c0_g1_i11_m.83508	NULL	NULL	NULL	NULL	NULL	NULL	NULL	NULL
TR84283_c0_g1_i12_m.83509	NULL	NULL	NULL	NULL	NULL	NULL	NULL	NULL
TR84283_c0_g1_i5_m.83506	NULL	NULL	NULL	NULL	NULL	NULL	NULL	NULL
TR84283_c0_g1_i7_m.83507	NULL	NULL	NULL	NULL	NULL	NULL	NULL	NULL
TR84284_c1_g1_i1_m.83510	GO:0044271|GO:1901566	NULL	s-adenosylmethionine decarboxylase	IPR001985|IPR016067	S-adenosylmethionine decarboxylase|S-adenosylmethionine decarboxylase, core	GO:0004014|GO:0006597|GO:0008295	EC:4.1.1.50	KEGG: 00270+4.1.1.50|KEGG: 00330+4.1.1.50|MetaCyc: PWY-6834|UniPathway: UPA00331
TR84284_c1_g2_i1_m.83511	GO:0044271|GO:1901566	NULL	s-adenosylmethionine decarboxylase	IPR001985|IPR016067	S-adenosylmethionine decarboxylase|S-adenosylmethionine decarboxylase, core	GO:0004014|GO:0006597|GO:0008295	EC:4.1.1.50	KEGG: 00270+4.1.1.50|KEGG: 00330+4.1.1.50|MetaCyc: PWY-6834|UniPathway: UPA00331
TR84284_c2_g1_i1_m.83512	NULL	NULL	NULL	NULL	NULL	NULL	NULL	NULL
TR84284_c6_g2_i1_m.83513	NULL	NULL	NULL	NULL	NULL	NULL	NULL	NULL
TR84284_c8_g3_i1_m.83514	NULL	NULL	NULL	IPR006566	FBD domain	NULL	NULL	NULL
TR84284_c8_g4_i1_m.83515	NULL	NULL	NULL	NULL	NULL	NULL	NULL	NULL
TR84284_c8_g4_i1_m.83516	NULL	NULL	NULL	NULL	NULL	NULL	NULL	NULL
TR84284_c8_g5_i1_m.83517	NULL	NULL	NULL	NULL	NULL	NULL	NULL	NULL
TR84284_c8_g5_i2_m.83518	NULL	NULL	NULL	NULL	NULL	NULL	NULL	NULL
TR84284_c8_g5_i3_m.83519	NULL	NULL	NULL	NULL	NULL	NULL	NULL	NULL
TR84284_c8_g5_i4_m.83520	NULL	NULL	NULL	NULL	NULL	NULL	NULL	NULL
TR84284_c8_g7_i1_m.83521	NULL	NULL	NULL	NULL	NULL	NULL	NULL	NULL
TR84284_c8_g7_i1_m.83522	NULL	NULL	NULL	NULL	NULL	NULL	NULL	NULL
TR84284_c8_g8_i1_m.83523	NULL	NULL	NULL	NULL	NULL	NULL	NULL	NULL
TR84284_c8_g8_i1_m.83524	NULL	NULL	NULL	NULL	NULL	NULL	NULL	NULL
TR84284_c8_g8_i1_m.83525	NULL	NULL	NULL	NULL	NULL	NULL	NULL	NULL
TR84284_c8_g8_i2_m.83526	NULL	NULL	NULL	NULL	NULL	NULL	NULL	NULL
TR84284_c8_g8_i2_m.83527	NULL	NULL	NULL	NULL	NULL	NULL	NULL	NULL
TR84289_c0_g1_i1_m.83528	NULL	NULL	NULL	IPR019151	Proteasome assembly chaperone 2	NULL	NULL	NULL
TR84291_c0_g1_i1_m.83529	NULL	NULL	NULL	IPR008395|IPR014002	Agenet-like domain|Tudor-like, plant	NULL	NULL	NULL
TR84291_c0_g1_i1_m.83530	NULL	NULL	NULL	NULL	NULL	NULL	NULL	NULL
TR84291_c0_g1_i3_m.83531	NULL	NULL	NULL	IPR008395|IPR014002	Agenet-like domain|Tudor-like, plant	NULL	NULL	NULL
TR84291_c0_g1_i3_m.83532	NULL	NULL	NULL	NULL	NULL	NULL	NULL	NULL
TR84291_c0_g1_i4_m.83533	NULL	NULL	NULL	IPR008395|IPR014002	Agenet-like domain|Tudor-like, plant	NULL	NULL	NULL
TR84292_c0_g1_i1_m.83534	GO:0015692|GO:0015099|GO:0060003|GO:0006824|GO:0015087|GO:0004008|GO:0016021|GO:0046872|GO:0006754|GO:0035444|GO:0008551|GO:0010312|GO:0046686|GO:0006829|GO:0006200|GO:0005886|GO:0016463|GO:0005524|GO:0015094|GO:0015691	EC:3.6.3.4|EC:3.6.3.3|EC:3.6.3.5	cadmium-translocating p-type atpase	IPR027265|IPR023214|IPR023299|IPR018303	Divalent cation-transporting P-type ATPase|HAD-like domain|P-type ATPase, cytoplasmic domain N|P-type ATPase, phosphorylation site	GO:0006812|GO:0016021|GO:0019829	NULL	NULL
TR84292_c0_g1_i1_m.83535	NULL	NULL	NULL	NULL	NULL	NULL	NULL	NULL
TR84295_c0_g1_i1_m.83536	NULL	NULL	NULL	NULL	NULL	NULL	NULL	NULL
TR84309_c0_g1_i1_m.83537	NULL	NULL	NULL	IPR026103|IPR027806	Harbinger transposase-derived nuclease|Harbinger transposase-derived nuclease domain	NULL	NULL	NULL
TR84311_c0_g1_i1_m.83538	GO:0031314|GO:0000002|GO:0005758|GO:0030061|GO:0005525|GO:0006184|GO:0044271|GO:0008053|GO:0097002|GO:0003924|GO:0031304	NULL	mitochondrial dynamin gtpase	IPR022812|IPR000375	Dynamin superfamily|Dynamin central domain	GO:0005525	NULL	NULL
TR84314_c0_g1_i1_m.83539	GO:0003676|GO:0005524|GO:0008026	NULL	antiviral helicase ski2	IPR012961	DSH, C-terminal	GO:0005524|GO:0016818	NULL	NULL
TR84315_c0_g1_i1_m.83540	NULL	NULL	NULL	NULL	NULL	NULL	NULL	NULL
TR84315_c0_g1_i1_m.83541	NULL	NULL	NULL	NULL	NULL	NULL	NULL	NULL
TR84315_c0_g2_i1_m.83542	NULL	NULL	NULL	NULL	NULL	NULL	NULL	NULL
TR84315_c0_g2_i1_m.83543	NULL	NULL	NULL	NULL	NULL	NULL	NULL	NULL
TR84316_c0_g1_i1_m.83544	NULL	NULL	NULL	NULL	NULL	NULL	NULL	NULL
TR84317_c0_g1_i1_m.83545	NULL	NULL	NULL	NULL	NULL	NULL	NULL	NULL
TR84322_c0_g1_i1_m.83546	NULL	NULL	NULL	IPR008417	B-cell receptor-associated 31-like	GO:0005783|GO:0006886|GO:0016021	NULL	NULL
TR84322_c0_g1_i1_m.83547	NULL	NULL	NULL	NULL	NULL	NULL	NULL	NULL
TR84331_c0_g1_i1_m.83548	GO:0003721|GO:0003677|GO:0006278|GO:0003723|GO:0005697	NULL	telomerase reverse transcriptase	NULL	NULL	NULL	NULL	NULL
TR84336_c0_g1_i1_m.83549	NULL	NULL	NULL	NULL	NULL	NULL	NULL	NULL
TR84341_c0_g1_i1_m.83550	NULL	NULL	NULL	NULL	NULL	NULL	NULL	NULL
TR84344_c0_g1_i1_m.83551	NULL	NULL	NULL	IPR004000	Actin-related protein	NULL	NULL	NULL
TR84346_c0_g1_i1_m.83552	NULL	NULL	NULL	IPR002076	GNS1/SUR4 membrane protein	GO:0016021	EC:2.3.1.199	KEGG: 00062+2.3.1.199|MetaCyc: PWY-5080|MetaCyc: PWY-6433|MetaCyc: PWY-7036|Reactome: REACT_22258
TR84347_c0_g1_i1_m.83553	NULL	NULL	NULL	NULL	NULL	NULL	NULL	NULL
TR84349_c0_g1_i1_m.83554	GO:0008234|GO:0006508	NULL	cathepsin l	IPR013128|IPR000668|IPR025660	Peptidase C1A, papain|Peptidase C1A, papain C-terminal|Cysteine peptidase, histidine active site	GO:0008234|GO:0006508	NULL	NULL
TR84349_c0_g1_i1_m.83555	NULL	NULL	NULL	NULL	NULL	NULL	NULL	NULL
TR84354_c0_g1_i1_m.83556	NULL	NULL	NULL	NULL	NULL	NULL	NULL	NULL
TR84358_c0_g2_i1_m.83557	NULL	NULL	NULL	NULL	NULL	NULL	NULL	NULL
TR84358_c0_g2_i1_m.83558	NULL	NULL	NULL	IPR018450	Reactive oxygen species modulator 1	NULL	NULL	NULL
TR84359_c0_g1_i1_m.83559	NULL	NULL	NULL	NULL	NULL	NULL	NULL	NULL
TR84360_c0_g1_i1_m.83560	NULL	NULL	NULL	NULL	NULL	NULL	NULL	NULL
TR84360_c0_g1_i1_m.83561	NULL	NULL	NULL	NULL	NULL	NULL	NULL	NULL
TR84363_c0_g1_i1_m.83562	NULL	NULL	NULL	NULL	NULL	NULL	NULL	NULL
TR84364_c0_g1_i1_m.83563	NULL	NULL	NULL	NULL	NULL	NULL	NULL	NULL
TR84369_c0_g1_i1_m.83564	GO:0005388|GO:0030026|GO:0016021|GO:0006828|GO:0046872|GO:0005524|GO:0006816|GO:0046686|GO:0005789|GO:0010042|GO:0005886|GO:0016529	EC:3.6.3.8	ca2+-transporting atpase	IPR006068|IPR023298	Cation-transporting P-type ATPase, C-terminal|P-type ATPase, transmembrane domain	NULL	NULL	NULL
TR84370_c0_g1_i1_m.83565	GO:0005622|GO:0019843	NULL	30s ribosomal subunit	IPR022801|IPR002942|IPR018079	Ribosomal protein S4/S9|RNA-binding S4 domain|Ribosomal protein S4, conserved site	GO:0003723|GO:0005622|GO:0019843	NULL	NULL
TR84376_c0_g1_i1_m.83566	GO:0050896	NULL	tmv resistance protein n-like	NULL	NULL	NULL	NULL	NULL
TR84388_c0_g1_i1_m.83567	GO:0005885|GO:0051654|GO:0005739|GO:0034314	NULL	arp2 3 complex 21 kda subunit	IPR007204	ARP2/3 complex, 21kDa subunit (p21-Arc)	GO:0005856|GO:0005885|GO:0030833|GO:0034314	NULL	NULL
TR84398_c0_g1_i1_m.83568	NULL	NULL	NULL	NULL	NULL	NULL	NULL	NULL
TR84409_c0_g1_i1_m.83569	GO:0050660|GO:0005777|GO:0006635|GO:0003995|GO:0003997|GO:0006118|GO:0006637	EC:1.3.99.3|EC:1.3.3.6	acyl- oxidase	IPR012258|IPR002655|IPR009075	Acyl-CoA oxidase|Acyl-CoA oxidase, C-terminal|Acyl-CoA dehydrogenase/oxidase C-terminal	GO:0003997|GO:0005777|GO:0006631|GO:0050660|GO:0055114|GO:0006635|GO:0016627	EC:1.3.3.6	KEGG: 00071+1.3.3.6|KEGG: 00592+1.3.3.6|MetaCyc: PWY-5136|MetaCyc: PWY-6837|MetaCyc: PWY-6920|MetaCyc: PWY-7007|MetaCyc: PWY-735
TR84411_c0_g1_i1_m.83570	GO:0000159|GO:0007165|GO:0008601	NULL	serine threonine protein phosphatase 2a 57 kda regulatory subunit b beta isoform-like	IPR002554|IPR016024	Protein phosphatase 2A, regulatory B subunit, B56|Armadillo-type fold	GO:0000159|GO:0007165|GO:0008601|GO:0005488	NULL	Reactome: REACT_11045|Reactome: REACT_152|Reactome: REACT_383|Reactome: REACT_6900
TR84415_c0_g1_i1_m.83571	GO:0031298|GO:0055114|GO:0005730|GO:0003917|GO:0006260|GO:0007059|GO:0003918|GO:0032440|GO:0006265|GO:0006338	EC:5.99.1.2|EC:5.99.1.3|EC:1.3.1.74	topoisomerase i	IPR008336|IPR013034|IPR013030	DNA topoisomerase I, DNA binding, eukaryotic-type|DNA topoisomerase I, domain 1|DNA topoisomerase I, DNA binding, mixed alpha/beta motif, eukaryotic-type	GO:0003677|GO:0003917|GO:0005694|GO:0006265	NULL	NULL
TR84415_c0_g1_i1_m.83572	NULL	NULL	NULL	NULL	NULL	NULL	NULL	NULL
TR84423_c0_g1_i1_m.83573	NULL	NULL	NULL	NULL	NULL	NULL	NULL	NULL
TR84436_c0_g1_i1_m.83574	NULL	NULL	NULL	NULL	NULL	NULL	NULL	NULL
TR84439_c0_g1_i1_m.83575	GO:0042802|GO:0008233|GO:0016485|GO:0006986|GO:0005524|GO:0017111|GO:0006508|GO:0016020|GO:0005829|GO:0009408	EC:3.6.1.15	atp-dependent chaperone protein	IPR027417	P-loop containing nucleoside triphosphate hydrolase	NULL	NULL	NULL
TR84439_c0_g1_i1_m.83576	NULL	NULL	NULL	NULL	NULL	NULL	NULL	NULL
TR84444_c0_g1_i1_m.83577	GO:0046872|GO:0008152|GO:0003824	NULL	mitochondrial-processing peptidase subunit alpha	IPR011765|IPR011249|IPR011237	Peptidase M16, N-terminal|Metalloenzyme, LuxS/M16 peptidase-like|Peptidase M16 domain	GO:0003824|GO:0046872	NULL	NULL
TR84445_c0_g1_i1_m.83578	GO:0003676|GO:0005681	NULL	pre-mrna-splicing factor spp2	IPR026974	Pre-mRNA-splicing factor SPP2/cwf28	GO:0005681	NULL	NULL
TR84451_c0_g1_i1_m.83579	NULL	NULL	NULL	NULL	NULL	NULL	NULL	NULL
TR84454_c0_g1_i1_m.83580	NULL	NULL	NULL	NULL	NULL	NULL	NULL	NULL
TR84456_c0_g1_i1_m.83581	NULL	NULL	NULL	IPR023780|IPR016197|IPR000953	Chromo domain|Chromo domain-like|Chromo domain/shadow	NULL	NULL	NULL
TR84465_c0_g1_i1_m.83582	NULL	NULL	NULL	IPR008962|IPR000535	PapD-like|MSP domain	GO:0005198	NULL	NULL
[truncated: 168,484 more rows]

## Sheet: Ri longest ORF pep annotation
Additional file 6: Table S5. Peptide annotation for the transcriptomes of R. genevieri and R. idaeus cv. Prestige.
Sheet 2: Peptide annotation for the longest ORFs of the transcriptome of R. idaeus cv. Prestige.
Transcript ID in database	Blast2GO_GO_term	Blast2GO_EC_Number	Blast2GO_GO_Description	Interproscan_IPR	Interproscan_IPR_Description	Interproscan_GO_term	Interproscan_EC_Number	Interproscan_Pathways
TR35537_c0_g1_i1_m.47267	GO:0055114|GO:0051536|GO:0000103|GO:0004783|GO:0031505|GO:0016002|GO:0020037|GO:0010181|GO:0005506|GO:0006118	EC:1.8.1.2|EC:1.8.99.1	sulfite reductase beta subunit	IPR009014	Transketolase, C-terminal/Pyruvate-ferredoxin oxidoreductase, domain II	GO:0003824|GO:0008152	NULL	NULL
TR35538_c0_g1_i1_m.47268	NULL	NULL	NULL	IPR004100|IPR023366	ATPase, F1 complex alpha/beta subunit, N-terminal domain|ATP synthase subunit alpha-like domain	GO:0015992|GO:0046034	EC:3.6.3.14	KEGG: 00190+3.6.3.14|KEGG: 00195+3.6.3.14|MetaCyc: PWY-7219
TR35540_c0_g1_i1_m.47269	GO:0004842|GO:0016567|GO:0019789|GO:0003725	EC:6.3.2.19	ubiquitin-conjugating enzyme 9	IPR027230|IPR000608|IPR016135|IPR023313	SUMO-conjugating enzyme Ubc9|Ubiquitin-conjugating enzyme, E2|Ubiquitin-conjugating enzyme/RWD-like|Ubiquitin-conjugating enzyme, active site	GO:0019789|GO:0016881	EC:6.3.2.-	KEGG: 00300+6.3.2.-|KEGG: 00380+6.3.2.-|UniPathway: UPA00886|UniPathway: UPA00143
TR35541_c0_g1_i1_m.47270	GO:0005047|GO:0005525|GO:0006184|GO:0005785|GO:0006614|GO:0003924|GO:0005786	NULL	signal recognition particle receptor alpha subunit (sr-alpha)	IPR000897|IPR027417	Signal recognition particle, SRP54 subunit, GTPase domain|P-loop containing nucleoside triphosphate hydrolase	GO:0005525|GO:0006614	NULL	Reactome: REACT_15380
TR35541_c1_g1_i1_m.47271	GO:0005047|GO:0005525|GO:0006184|GO:0005785|GO:0006614|GO:0003924|GO:0005786	NULL	signal recognition particle receptor alpha subunit (sr-alpha)	IPR000897|IPR013822|IPR027417	Signal recognition particle, SRP54 subunit, GTPase domain|Signal recognition particle, SRP54 subunit, helical bundle|P-loop containing nucleoside triphosphate hydrolase	GO:0005525|GO:0006614	NULL	Reactome: REACT_15380
TR35543_c0_g1_i1_m.47272	GO:0030904|GO:0005771	NULL	vacuolar protein sorting-associated protein 35-like	IPR005378|IPR016024	Vacuolar protein sorting-associated protein 35|Armadillo-type fold	GO:0005488	NULL	NULL
TR35544_c0_g1_i1_m.47273	NULL	NULL	NULL	NULL	NULL	NULL	NULL	NULL
TR35544_c0_g1_i2_m.47274	NULL	NULL	NULL	NULL	NULL	NULL	NULL	NULL
TR35544_c0_g1_i2_m.47275	GO:0016779	EC:2.7.7.0	nt domain of poly polymerase and terminal uridylyl transferase-containing protein	NULL	NULL	NULL	NULL	NULL
TR35544_c0_g1_i3_m.47276	GO:0016779	EC:2.7.7.0	nt domain of poly polymerase and terminal uridylyl transferase-containing protein	NULL	NULL	NULL	NULL	NULL
TR35545_c0_g1_i1_m.47277	NULL	NULL	NULL	IPR000477|IPR005135|IPR026960|IPR012337|IPR002156	Reverse transcriptase|Endonuclease/exonuclease/phosphatase|Reverse transcriptase zinc-binding domain|Ribonuclease H-like domain|Ribonuclease H domain	GO:0003723|GO:0003964|GO:0006278|GO:0003676|GO:0004523	NULL	NULL
TR35545_c0_g1_i1_m.47278	NULL	NULL	NULL	IPR025558|IPR025836|IPR001878	Domain of unknown function DUF4283|Zinc knuckle CX2CX4HX4C|Zinc finger, CCHC-type	GO:0003676|GO:0008270	NULL	NULL
TR35545_c0_g1_i1_m.47279	NULL	NULL	NULL	NULL	NULL	NULL	NULL	NULL
TR35545_c0_g1_i3_m.47280	NULL	NULL	NULL	NULL	NULL	NULL	NULL	NULL
TR35547_c0_g1_i1_m.47281	GO:0030170|GO:0043581|GO:0004069|GO:0080130|GO:0000162|GO:0006107|GO:0006522|GO:0006525|GO:0006531|GO:0006534|GO:0006536|GO:0006560|GO:0006571|GO:0009094|GO:0009821|GO:0015976	EC:2.6.1.1	aspartate aminotransferase	IPR000796|IPR004839|IPR015424|IPR015421	Aspartate/other aminotransferase|Aminotransferase, class I/classII|Pyridoxal phosphate-dependent transferase|Pyridoxal phosphate-dependent transferase, major region, subdomain 1	GO:0006520|GO:0008483|GO:0009058|GO:0030170|GO:0003824	EC:2.6.1.1	KEGG: 00250+2.6.1.1|KEGG: 00270+2.6.1.1|KEGG: 00330+2.6.1.1|KEGG: 00350+2.6.1.1|KEGG: 00360+2.6.1.1|KEGG: 00400+2.6.1.1|KEGG: 00401+2.6.1.1|KEGG: 00710+2.6.1.1|KEGG: 00950+2.6.1.1|KEGG: 00960+2.6.1.1|MetaCyc: PWY-5913|MetaCyc: PWY-6318|MetaCyc: PWY-6638|MetaCyc: PWY-6642|MetaCyc: PWY-6643|MetaCyc: PWY-7115|MetaCyc: PWY-7117
TR35547_c0_g1_i1_m.47282	NULL	NULL	NULL	NULL	NULL	NULL	NULL	NULL
TR35547_c0_g1_i2_m.47283	NULL	NULL	NULL	NULL	NULL	NULL	NULL	NULL
TR35547_c0_g1_i2_m.47284	GO:0030170|GO:0043581|GO:0004069|GO:0080130|GO:0000162|GO:0006107|GO:0006522|GO:0006525|GO:0006531|GO:0006534|GO:0006536|GO:0006560|GO:0006571|GO:0009094|GO:0009821|GO:0015976	EC:2.6.1.1	aspartate aminotransferase	IPR000796|IPR004839|IPR015424|IPR015421	Aspartate/other aminotransferase|Aminotransferase, class I/classII|Pyridoxal phosphate-dependent transferase|Pyridoxal phosphate-dependent transferase, major region, subdomain 1	GO:0006520|GO:0008483|GO:0009058|GO:0030170|GO:0003824	EC:2.6.1.1	KEGG: 00250+2.6.1.1|KEGG: 00270+2.6.1.1|KEGG: 00330+2.6.1.1|KEGG: 00350+2.6.1.1|KEGG: 00360+2.6.1.1|KEGG: 00400+2.6.1.1|KEGG: 00401+2.6.1.1|KEGG: 00710+2.6.1.1|KEGG: 00950+2.6.1.1|KEGG: 00960+2.6.1.1|MetaCyc: PWY-5913|MetaCyc: PWY-6318|MetaCyc: PWY-6638|MetaCyc: PWY-6642|MetaCyc: PWY-6643|MetaCyc: PWY-7115|MetaCyc: PWY-7117
TR35547_c0_g1_i2_m.47285	NULL	NULL	NULL	NULL	NULL	NULL	NULL	NULL
TR35548_c0_g1_i1_m.47286	GO:0055085|GO:0009753|GO:0009414|GO:0009409|GO:0006813|GO:0009737|GO:0015271|GO:0004622|GO:0005634|GO:0008076	EC:3.1.1.5	potassium channel skor	IPR000595|IPR005821|IPR020683|IPR018490|IPR014710|IPR002110|IPR003938	Cyclic nucleotide-binding domain|Ion transport domain|Ankyrin repeat-containing domain|Ankyrin repeat|Potassium channel, voltage-dependent, EAG/ELK/ERG|Cyclic nucleotide-binding-like|RmlC-like jelly roll fold	GO:0005216|GO:0006811|GO:0016020|GO:0055085|GO:0005515|GO:0005249|GO:0006813	NULL	NULL
TR35548_c0_g1_i1_m.47287	GO:0016023|GO:0016020	NULL	protein	IPR008417	B-cell receptor-associated 31-like	GO:0005783|GO:0006886|GO:0016021	NULL	NULL
TR35548_c0_g1_i1_m.47288	NULL	NULL	NULL	NULL	NULL	NULL	NULL	NULL
TR35550_c0_g1_i1_m.47289	GO:0050896|GO:0006468|GO:0004674|GO:0000166|GO:0044464|GO:0009069	EC:2.7.11.0	receptor-like cytosolic serine threonine-protein kinase rbk1-like	IPR000719|IPR011009|IPR013320|IPR002290|IPR008271	Protein kinase domain|Protein kinase-like domain|Concanavalin A-like lectin/glucanase, subgroup|Serine/threonine- / dual specificity protein kinase, catalytic domain|Serine/threonine-protein kinase, active site	GO:0004672|GO:0005524|GO:0006468|GO:0016772|GO:0004674	NULL	NULL
TR35551_c0_g2_i1_m.47290	GO:0048038|GO:0008137|GO:0016021|GO:0009535|GO:0006120|GO:0006744|GO:0006814|GO:0015992	EC:1.6.5.3	nadh-plastoquinone oxidoreductase subunit 4	IPR001750|IPR003918|IPR010227	NADH:ubiquinone/plastoquinone oxidoreductase|NADH:ubiquinone oxidoreductase|NADH-quinone oxidoreductase, chain M/4	GO:0008137|GO:0055114|GO:0042773	NULL	Reactome: REACT_6305
TR35552_c0_g1_i1_m.47291	NULL	NULL	NULL	IPR004333	Transcription factor, SBP-box	GO:0003677|GO:0005634	NULL	NULL
TR35552_c0_g1_i2_m.47292	NULL	NULL	NULL	IPR004333	Transcription factor, SBP-box	GO:0003677|GO:0005634	NULL	NULL
TR35552_c0_g1_i3_m.47293	NULL	NULL	NULL	IPR004333	Transcription factor, SBP-box	GO:0003677|GO:0005634	NULL	NULL
TR35552_c0_g1_i4_m.47294	GO:0005634|GO:0003677	NULL	squamosa promoter-binding-like protein 6-like	IPR004333	Transcription factor, SBP-box	GO:0003677|GO:0005634	NULL	NULL
TR35552_c0_g1_i4_m.47295	NULL	NULL	NULL	NULL	NULL	NULL	NULL	NULL
TR35553_c0_g10_i1_m.47306	NULL	NULL	NULL	NULL	NULL	NULL	NULL	NULL
TR35553_c0_g11_i1_m.47307	NULL	NULL	NULL	NULL	NULL	NULL	NULL	NULL
TR35553_c0_g1_i1_m.47296	NULL	NULL	NULL	NULL	NULL	NULL	NULL	NULL
TR35553_c0_g2_i1_m.47297	NULL	NULL	NULL	NULL	NULL	NULL	NULL	NULL
TR35553_c0_g3_i1_m.47298	NULL	NULL	NULL	NULL	NULL	NULL	NULL	NULL
TR35553_c0_g4_i1_m.47299	NULL	NULL	NULL	NULL	NULL	NULL	NULL	NULL
TR35553_c0_g5_i1_m.47300	NULL	NULL	NULL	NULL	NULL	NULL	NULL	NULL
TR35553_c0_g6_i1_m.47301	NULL	NULL	NULL	NULL	NULL	NULL	NULL	NULL
TR35553_c0_g7_i1_m.47302	NULL	NULL	NULL	IPR016024|IPR011989	Armadillo-type fold|Armadillo-like helical	GO:0005488	NULL	NULL
TR35553_c0_g7_i2_m.47303	NULL	NULL	NULL	IPR016024|IPR011989	Armadillo-type fold|Armadillo-like helical	GO:0005488	NULL	NULL
TR35553_c0_g8_i1_m.47304	NULL	NULL	NULL	NULL	NULL	NULL	NULL	NULL
TR35553_c0_g9_i1_m.47305	NULL	NULL	NULL	NULL	NULL	NULL	NULL	NULL
TR35554_c0_g1_i1_m.47308	GO:0006810|GO:0044763|GO:0005737|GO:0016020	NULL	armadillo beta-catenin repeat family protein	IPR000225|IPR016024|IPR011989	Armadillo|Armadillo-type fold|Armadillo-like helical	GO:0005515|GO:0005488	NULL	NULL
TR35554_c0_g1_i1_m.47309	NULL	NULL	NULL	NULL	NULL	NULL	NULL	NULL
TR35554_c0_g1_i1_m.47310	NULL	NULL	NULL	NULL	NULL	NULL	NULL	NULL
TR35555_c0_g1_i1_m.47311	NULL	NULL	NULL	IPR005045	Protein of unknown function DUF284, transmembrane eukaryotic	GO:0016020	NULL	NULL
TR35555_c0_g2_i1_m.47312	NULL	NULL	NULL	IPR005045	Protein of unknown function DUF284, transmembrane eukaryotic	GO:0016020	NULL	NULL
TR35556_c0_g1_i2_m.47313	GO:0009536	NULL	pentatricopeptide repeat-containing protein	IPR002885|IPR011990	Pentatricopeptide repeat|Tetratricopeptide-like helical	GO:0005515	NULL	NULL
TR35556_c0_g1_i2_m.47314	NULL	NULL	NULL	NULL	NULL	NULL	NULL	NULL
TR35556_c0_g1_i3_m.47315	GO:0009536	NULL	pentatricopeptide repeat-containing protein	IPR002885|IPR011990	Pentatricopeptide repeat|Tetratricopeptide-like helical	GO:0005515	NULL	NULL
TR35556_c0_g1_i3_m.47316	NULL	NULL	NULL	NULL	NULL	NULL	NULL	NULL
TR35558_c0_g1_i1_m.47317	GO:0005840|GO:0003735|GO:0009507|GO:0006412|GO:0019843|GO:0042254	NULL	plastid-specific 50s ribosomal protein 6	NULL	NULL	NULL	NULL	NULL
TR35559_c0_g1_i1_m.47318	NULL	NULL	NULL	IPR001623	DnaJ domain	NULL	NULL	NULL
TR35559_c0_g1_i1_m.47319	GO:0005488	NULL	zinc cchc-type	IPR025836|IPR001878	Zinc knuckle CX2CX4HX4C|Zinc finger, CCHC-type	GO:0003676|GO:0008270	NULL	NULL
TR35559_c0_g1_i1_m.47320	NULL	NULL	NULL	NULL	NULL	NULL	NULL	NULL
TR35559_c0_g1_i1_m.47321	NULL	NULL	NULL	NULL	NULL	NULL	NULL	NULL
TR35559_c0_g2_i1_m.47322	NULL	NULL	NULL	IPR001623	DnaJ domain	NULL	NULL	NULL
TR35559_c0_g2_i1_m.47323	GO:0005488	NULL	zinc cchc-type	IPR025836|IPR001878	Zinc knuckle CX2CX4HX4C|Zinc finger, CCHC-type	GO:0003676|GO:0008270	NULL	NULL
TR35559_c0_g2_i1_m.47324	NULL	NULL	NULL	NULL	NULL	NULL	NULL	NULL
TR35559_c0_g2_i1_m.47325	NULL	NULL	NULL	NULL	NULL	NULL	NULL	NULL
TR35559_c0_g3_i1_m.47326	NULL	NULL	NULL	IPR001623	DnaJ domain	NULL	NULL	NULL
TR35559_c0_g3_i1_m.47327	GO:0005488	NULL	zinc cchc-type	IPR025836|IPR001878	Zinc knuckle CX2CX4HX4C|Zinc finger, CCHC-type	GO:0003676|GO:0008270	NULL	NULL
TR35559_c0_g3_i1_m.47328	NULL	NULL	NULL	NULL	NULL	NULL	NULL	NULL
TR35559_c0_g3_i1_m.47329	NULL	NULL	NULL	NULL	NULL	NULL	NULL	NULL
TR35559_c0_g4_i1_m.47330	NULL	NULL	NULL	IPR001623	DnaJ domain	NULL	NULL	NULL
TR35559_c0_g4_i1_m.47331	GO:0005488	NULL	zinc cchc-type	IPR025836|IPR001878	Zinc knuckle CX2CX4HX4C|Zinc finger, CCHC-type	GO:0003676|GO:0008270	NULL	NULL
TR35559_c0_g4_i1_m.47332	NULL	NULL	NULL	NULL	NULL	NULL	NULL	NULL
TR35559_c0_g4_i1_m.47333	NULL	NULL	NULL	NULL	NULL	NULL	NULL	NULL
TR35559_c0_g4_i2_m.47334	NULL	NULL	NULL	IPR001623	DnaJ domain	NULL	NULL	NULL
TR35559_c0_g4_i2_m.47335	GO:0005488	NULL	zinc cchc-type	IPR025836|IPR001878	Zinc knuckle CX2CX4HX4C|Zinc finger, CCHC-type	GO:0003676|GO:0008270	NULL	NULL
TR35559_c0_g4_i2_m.47336	NULL	NULL	NULL	NULL	NULL	NULL	NULL	NULL
TR35559_c0_g4_i2_m.47337	NULL	NULL	NULL	NULL	NULL	NULL	NULL	NULL
TR35560_c0_g1_i1_m.47338	NULL	NULL	NULL	IPR013069|IPR011333	BTB/POZ|BTB/POZ fold	GO:0005515	NULL	NULL
TR35560_c0_g1_i1_m.47339	NULL	NULL	NULL	NULL	NULL	NULL	NULL	NULL
TR35561_c0_g1_i2_m.47340	NULL	NULL	NULL	NULL	NULL	NULL	NULL	NULL
TR35563_c0_g1_i1_m.47341	NULL	NULL	NULL	NULL	NULL	NULL	NULL	NULL
TR35565_c0_g1_i1_m.47342	GO:0043231	NULL	lin-9-like protein	IPR010561|IPR028306|IPR001005|IPR009057|IPR017884	Protein LIN-9/Protein ALWAYS EARLY|Protein ALWAYS EARLY, plant|SANT/Myb domain|Homeodomain-like|SANT domain	GO:0006351|GO:0007049|GO:0017053|GO:0003682|GO:0003677	NULL	NULL
TR35568_c0_g1_i1_m.47343	GO:0005783	NULL	reticulon nogo	IPR003388	Reticulon	NULL	NULL	NULL
TR35568_c0_g1_i1_m.47344	NULL	NULL	NULL	NULL	NULL	NULL	NULL	NULL
TR35568_c0_g2_i1_m.47345	GO:0005783	NULL	reticulon nogo	IPR003388	Reticulon	NULL	NULL	NULL
TR35569_c0_g1_i1_m.47346	GO:0005829|GO:0009524|GO:0005634|GO:0008270	NULL	iap-like protein 1	IPR012935	Zinc finger, C3HC-like	GO:0005634|GO:0008270	NULL	NULL
TR35569_c0_g1_i1_m.47347	GO:0009536	NULL	mterf-like protein	IPR003690	Mitochodrial transcription termination factor-related	NULL	NULL	NULL
TR35569_c0_g1_i1_m.47348	NULL	NULL	NULL	NULL	NULL	NULL	NULL	NULL
TR35569_c0_g2_i1_m.47349	GO:0005829|GO:0009524|GO:0005634|GO:0008270	NULL	iap-like protein 1	IPR012935	Zinc finger, C3HC-like	GO:0005634|GO:0008270	NULL	NULL
TR35569_c0_g2_i1_m.47350	GO:0009536	NULL	mterf-like protein	IPR003690	Mitochodrial transcription termination factor-related	NULL	NULL	NULL
TR35569_c0_g2_i1_m.47351	NULL	NULL	NULL	NULL	NULL	NULL	NULL	NULL
TR35569_c0_g3_i1_m.47352	GO:0005829|GO:0009524|GO:0005634|GO:0008270	NULL	iap-like protein 1	IPR012935	Zinc finger, C3HC-like	GO:0005634|GO:0008270	NULL	NULL
TR35569_c0_g3_i1_m.47353	NULL	NULL	NULL	NULL	NULL	NULL	NULL	NULL
TR35569_c0_g3_i1_m.47354	NULL	NULL	NULL	NULL	NULL	NULL	NULL	NULL
TR35569_c0_g4_i1_m.47355	GO:0005829|GO:0009524|GO:0005634|GO:0008270	NULL	iap-like protein 1	IPR012935	Zinc finger, C3HC-like	GO:0005634|GO:0008270	NULL	NULL
TR35569_c0_g4_i1_m.47356	GO:0009536	NULL	mterf-like protein	IPR003690	Mitochodrial transcription termination factor-related	NULL	NULL	NULL
TR35569_c0_g4_i1_m.47357	NULL	NULL	NULL	NULL	NULL	NULL	NULL	NULL
TR35570_c0_g1_i1_m.47358	NULL	NULL	NULL	IPR026057|IPR025846	PC-Esterase|PMR5 N-terminal domain	NULL	NULL	NULL
TR35570_c0_g1_i2_m.47359	GO:0004557|GO:0001575|GO:0006012|GO:0046486	EC:3.2.1.22	uncharacterized protein loc100253718	IPR026057|IPR025846	PC-Esterase|PMR5 N-terminal domain	NULL	NULL	NULL
TR35570_c0_g1_i4_m.47360	NULL	NULL	NULL	IPR026057|IPR025846	PC-Esterase|PMR5 N-terminal domain	NULL	NULL	NULL
TR35572_c0_g1_i1_m.47361	NULL	NULL	NULL	NULL	NULL	NULL	NULL	NULL
TR35572_c0_g1_i2_m.47362	NULL	NULL	NULL	NULL	NULL	NULL	NULL	NULL
TR35575_c0_g1_i1_m.47363	GO:0005507|GO:0005739|GO:0006457|GO:0009409|GO:0009941|GO:0005524|GO:0009535|GO:0009570|GO:0046686|GO:0048046	NULL	chaperonin 20	IPR020818|IPR011032|IPR017416|IPR018369	Chaperonin Cpn10|GroES (chaperonin 10)-like|Chaperonin 21, chloroplast|Chaperonin Cpn10, conserved site	GO:0005737|GO:0006457|GO:0005524	NULL	NULL
TR35575_c0_g1_i1_m.47364	NULL	NULL	NULL	NULL	NULL	NULL	NULL	NULL
TR35576_c0_g1_i1_m.47365	NULL	NULL	NULL	IPR025886|IPR001810	Phloem protein 2-like|F-box domain	GO:0005515	NULL	NULL
TR35576_c0_g1_i1_m.47366	NULL	NULL	NULL	NULL	NULL	NULL	NULL	NULL
TR35581_c0_g1_i1_m.47367	GO:0009987	NULL	peroxisome biogenesis factor	NULL	NULL	NULL	NULL	NULL
TR35581_c0_g1_i1_m.47368	NULL	NULL	NULL	NULL	NULL	NULL	NULL	NULL
TR35581_c0_g1_i1_m.47369	NULL	NULL	NULL	NULL	NULL	NULL	NULL	NULL
TR35581_c0_g1_i2_m.47370	GO:0009987	NULL	peroxisome biogenesis factor	NULL	NULL	NULL	NULL	NULL
TR35581_c0_g1_i2_m.47371	NULL	NULL	NULL	NULL	NULL	NULL	NULL	NULL
TR35581_c0_g1_i2_m.47372	NULL	NULL	NULL	NULL	NULL	NULL	NULL	NULL
TR35582_c0_g1_i1_m.47373	NULL	NULL	NULL	IPR002902	Gnk2-homologous domain	NULL	NULL	NULL
TR35583_c0_g1_i1_m.47374	NULL	NULL	NULL	IPR004000|IPR027664	Actin-related protein|Actin-related protein 5 (Arp5)	GO:0006281|GO:0006355|GO:0031011	NULL	NULL
TR35583_c0_g1_i1_m.47375	NULL	NULL	NULL	NULL	NULL	NULL	NULL	NULL
TR35583_c0_g1_i1_m.47376	NULL	NULL	NULL	NULL	NULL	NULL	NULL	NULL
TR35585_c0_g1_i1_m.47377	NULL	NULL	NULL	NULL	NULL	NULL	NULL	NULL
TR35585_c0_g1_i1_m.47378	NULL	NULL	NULL	NULL	NULL	NULL	NULL	NULL
TR35585_c0_g1_i1_m.47379	NULL	NULL	NULL	NULL	NULL	NULL	NULL	NULL
TR35585_c0_g2_i1_m.47380	NULL	NULL	NULL	NULL	NULL	NULL	NULL	NULL
TR35585_c0_g2_i1_m.47381	NULL	NULL	NULL	NULL	NULL	NULL	NULL	NULL
TR35585_c0_g2_i1_m.47382	NULL	NULL	NULL	NULL	NULL	NULL	NULL	NULL
TR35586_c0_g1_i1_m.47383	GO:0005488	NULL	non-ltr retroelement reverse transcriptase	IPR000477|IPR005135	Reverse transcriptase|Endonuclease/exonuclease/phosphatase	GO:0003723|GO:0003964|GO:0006278	NULL	NULL
TR35586_c0_g1_i1_m.47384	NULL	NULL	NULL	IPR025558|IPR025836|IPR001878	Domain of unknown function DUF4283|Zinc knuckle CX2CX4HX4C|Zinc finger, CCHC-type	GO:0003676|GO:0008270	NULL	NULL
TR35586_c0_g1_i1_m.47385	NULL	NULL	NULL	NULL	NULL	NULL	NULL	NULL
TR35590_c1_g1_i1_m.47386	GO:0016779|GO:0043229|GO:0005488|GO:0044238|GO:0034645|GO:0010467	EC:2.7.7.0	dna-directed rna polymerase i subunit rpa1-like	IPR015699|IPR000722|IPR007066|IPR007080|IPR007081|IPR007083|IPR006592	DNA-directed RNA pol I, largest subunit|RNA polymerase, alpha subunit|RNA polymerase Rpb1, domain 3|RNA polymerase Rpb1, domain 1|RNA polymerase Rpb1, domain 5|RNA polymerase Rpb1, domain 4|RNA polymerase, N-terminal	GO:0003899|GO:0005634|GO:0006351|GO:0008270|GO:0003677	EC:2.7.7.6	KEGG: 00230+2.7.7.6|KEGG: 00240+2.7.7.6|KEGG: 00230+2.7.7.6|KEGG: 00240+2.7.7.6|Reactome: REACT_1788
TR35590_c1_g1_i1_m.47387	GO:0003899|GO:0005840|GO:0008270|GO:0003677|GO:0006351|GO:0005730|GO:0006144|GO:0006206	EC:2.7.7.6	dna-directed rna polymerase i subunit rpa1-like	IPR015699|IPR007081	DNA-directed RNA pol I, largest subunit|RNA polymerase Rpb1, domain 5	GO:0003899|GO:0005634|GO:0006351|GO:0008270|GO:0003677	EC:2.7.7.6	KEGG: 00230+2.7.7.6|KEGG: 00240+2.7.7.6|KEGG: 00230+2.7.7.6|KEGG: 00240+2.7.7.6|Reactome: REACT_1788
TR35593_c0_g1_i1_m.47388	NULL	NULL	NULL	IPR001878	Zinc finger, CCHC-type	GO:0003676|GO:0008270	NULL	NULL
TR35593_c0_g1_i1_m.47389	NULL	NULL	NULL	NULL	NULL	NULL	NULL	NULL
TR35593_c0_g1_i2_m.47390	NULL	NULL	NULL	IPR001878	Zinc finger, CCHC-type	GO:0003676|GO:0008270	NULL	NULL
TR35593_c0_g1_i2_m.47391	NULL	NULL	NULL	NULL	NULL	NULL	NULL	NULL
TR35593_c0_g1_i3_m.47392	NULL	NULL	NULL	IPR001878	Zinc finger, CCHC-type	GO:0003676|GO:0008270	NULL	NULL
TR35595_c0_g1_i1_m.47393	GO:0003700|GO:0003677|GO:0006355|GO:0005667|GO:0045449	NULL	gaga-binding transcriptional activator	IPR010409	GAGA-binding transcriptional activator	NULL	NULL	NULL
TR35595_c0_g1_i2_m.47394	GO:0003700|GO:0003677|GO:0006355|GO:0005667|GO:0045449	NULL	gaga-binding transcriptional activator	IPR010409	GAGA-binding transcriptional activator	NULL	NULL	NULL
TR35595_c0_g1_i3_m.47395	GO:0003700|GO:0003677|GO:0006355|GO:0005667|GO:0045449	NULL	gaga-binding transcriptional activator	IPR010409	GAGA-binding transcriptional activator	NULL	NULL	NULL
TR35598_c0_g1_i1_m.47396	GO:0006468|GO:0003723|GO:0005509|GO:0005524|GO:0001522|GO:0009982|GO:0005737|GO:0004683|GO:0005634|GO:0005886|GO:0009069	EC:5.4.99.12|EC:2.7.11.17	calcium-dependent protein kinase	IPR000719|IPR011992|IPR011009|IPR002048|IPR002290|IPR018247|IPR017441|IPR008271	Protein kinase domain|EF-hand domain pair|Protein kinase-like domain|EF-hand domain|Serine/threonine- / dual specificity protein kinase, catalytic domain|EF-Hand 1, calcium-binding site|Protein kinase, ATP binding site|Serine/threonine-protein kinase, active site	GO:0004672|GO:0005524|GO:0006468|GO:0005509|GO:0016772|GO:0004674	NULL	NULL
TR35598_c0_g1_i1_m.47397	NULL	NULL	NULL	NULL	NULL	NULL	NULL	NULL
TR35598_c0_g1_i1_m.47398	NULL	NULL	NULL	NULL	NULL	NULL	NULL	NULL
TR35599_c0_g1_i1_m.47399	GO:0006468|GO:0003723|GO:0004674|GO:0006278|GO:0004871|GO:0003964|GO:0005524|GO:0048544|GO:0000165|GO:0009069	EC:2.7.11.0|EC:2.7.7.49	protein	IPR000719|IPR021820|IPR011009|IPR002290|IPR008271	Protein kinase domain|S-locus receptor kinase, C-terminal|Protein kinase-like domain|Serine/threonine- / dual specificity protein kinase, catalytic domain|Serine/threonine-protein kinase, active site	GO:0004672|GO:0005524|GO:0006468|GO:0004674|GO:0016772	NULL	NULL
TR35599_c0_g1_i2_m.47400	GO:0003723|GO:0006278|GO:0003964|GO:0005524|GO:0000186|GO:0004709|GO:0048544|GO:0004714|GO:0007178|GO:0009069|GO:0007169	EC:2.7.7.49|EC:2.7.11.25|EC:2.7.10.1	protein	IPR000719|IPR011009|IPR008271	Protein kinase domain|Protein kinase-like domain|Serine/threonine-protein kinase, active site	GO:0004672|GO:0005524|GO:0006468|GO:0016772|GO:0004674	NULL	NULL
TR35603_c0_g1_i1_m.47401	GO:0003676|GO:0006259|GO:0003824	NULL	ac069473_8gypsy ty-3 retroelement polyprotein 69905-74404	IPR000477|IPR001584|IPR005162|IPR021109|IPR012337	Reverse transcriptase|Integrase, catalytic core|Retrotransposon gag domain|Aspartic peptidase domain|Ribonuclease H-like domain	GO:0003723|GO:0003964|GO:0006278|GO:0015074|GO:0003676	NULL	NULL
TR35603_c0_g1_i1_m.47402	NULL	NULL	NULL	NULL	NULL	NULL	NULL	NULL
TR35603_c0_g1_i1_m.47403	NULL	NULL	NULL	NULL	NULL	NULL	NULL	NULL
TR35603_c0_g1_i1_m.47404	NULL	NULL	NULL	NULL	NULL	NULL	NULL	NULL
TR35603_c0_g1_i1_m.47405	NULL	NULL	NULL	NULL	NULL	NULL	NULL	NULL
TR35605_c0_g1_i1_m.47406	GO:0046686	NULL	afadin alpha-actinin-binding protein	IPR021622	Afadin/alpha-actinin-binding	NULL	NULL	NULL
TR35605_c0_g1_i2_m.47407	GO:0046686	NULL	afadin alpha-actinin-binding protein	IPR021622	Afadin/alpha-actinin-binding	NULL	NULL	NULL
TR35605_c0_g1_i2_m.47408	NULL	NULL	NULL	NULL	NULL	NULL	NULL	NULL
TR35606_c0_g1_i1_m.47409	NULL	NULL	NULL	IPR007303	TIP41-like protein	NULL	NULL	NULL
TR35606_c0_g1_i1_m.47410	NULL	NULL	NULL	NULL	NULL	NULL	NULL	NULL
TR35607_c0_g1_i1_m.47411	GO:0009524|GO:0004697|GO:0005886|GO:0006468|GO:0005524|GO:0005634|GO:0005829|GO:0007165|GO:0009069	EC:2.7.11.13	protein	IPR000719|IPR017892|IPR011009|IPR011993|IPR000961|IPR002290|IPR017441|IPR008271	Protein kinase domain|Protein kinase, C-terminal|Protein kinase-like domain|Pleckstrin homology-like domain|AGC-kinase, C-terminal|Serine/threonine- / dual specificity protein kinase, catalytic domain|Protein kinase, ATP binding site|Serine/threonine-protein kinase, active site	GO:0004672|GO:0005524|GO:0006468|GO:0004674|GO:0016772	NULL	NULL
TR35607_c0_g1_i1_m.47412	NULL	NULL	NULL	NULL	NULL	NULL	NULL	NULL
TR35609_c0_g1_i1_m.47413	NULL	NULL	NULL	IPR001611	Leucine-rich repeat	GO:0005515	NULL	NULL
TR35611_c0_g1_i1_m.47414	NULL	NULL	NULL	NULL	NULL	NULL	NULL	NULL
TR35611_c0_g1_i1_m.47415	NULL	NULL	NULL	NULL	NULL	NULL	NULL	NULL
TR35611_c0_g2_i1_m.47416	NULL	NULL	NULL	NULL	NULL	NULL	NULL	NULL
TR35611_c0_g2_i1_m.47417	NULL	NULL	NULL	NULL	NULL	NULL	NULL	NULL
TR35611_c0_g3_i1_m.47418	NULL	NULL	NULL	NULL	NULL	NULL	NULL	NULL
TR35611_c0_g3_i1_m.47419	NULL	NULL	NULL	NULL	NULL	NULL	NULL	NULL
TR35612_c0_g1_i1_m.47420	GO:0009088|GO:0051287|GO:0009086|GO:0055114|GO:0009089|GO:0004073|GO:0003942|GO:0009097|GO:0046983|GO:0050661|GO:0005737|GO:0006531|GO:0006544|GO:0006563|GO:0000051	EC:1.2.1.11|EC:1.2.1.38	aspartate-semialdehyde dehydrogenase	IPR000534|IPR012280|IPR016040|IPR000319	Semialdehyde dehydrogenase, NAD-binding|Semialdehyde dehydrogenase, dimerisation domain|NAD(P)-binding domain|Aspartate-semialdehyde dehydrogenase, conserved site	GO:0016620|GO:0051287|GO:0055114|GO:0003942|GO:0005737|GO:0008652|GO:0046983|GO:0004073|GO:0006520|GO:0050661	EC:1.2.1.38|EC:1.2.1.11	KEGG: 00330+1.2.1.38|MetaCyc: PWY-5154|UniPathway: UPA00068|KEGG: 00260+1.2.1.11|KEGG: 00270+1.2.1.11|KEGG: 00300+1.2.1.11|MetaCyc: PWY-2941|MetaCyc: PWY-2942|MetaCyc: PWY-5097|MetaCyc: PWY-6559|MetaCyc: PWY-6562|MetaCyc: PWY-7153|UniPathway: UPA00034|UniPathway: UPA00050|UniPathway: UPA00051
TR35614_c0_g1_i1_m.47421	GO:0046872|GO:0010277|GO:0051537|GO:0009507|GO:0055114	EC:1.13.12.14	pheophorbide a oxygenase	IPR017941|IPR013626	Rieske [2Fe-2S] iron-sulphur domain|Pheophorbide a oxygenase	GO:0016491|GO:0051537|GO:0055114|GO:0010277	NULL	NULL
TR35614_c0_g1_i1_m.47422	NULL	NULL	NULL	NULL	NULL	NULL	NULL	NULL
TR35615_c0_g1_i1_m.47423	NULL	NULL	NULL	IPR002182|IPR027417|IPR000767	NB-ARC|Disease resistance protein|P-loop containing nucleoside triphosphate hydrolase	GO:0043531|GO:0006952	NULL	NULL
TR35615_c0_g1_i1_m.47424	NULL	NULL	NULL	NULL	NULL	NULL	NULL	NULL
TR35615_c0_g2_i1_m.47425	NULL	NULL	NULL	IPR002182|IPR027417|IPR000767	NB-ARC|Disease resistance protein|P-loop containing nucleoside triphosphate hydrolase	GO:0043531|GO:0006952	NULL	NULL
TR35615_c0_g2_i1_m.47426	NULL	NULL	NULL	NULL	NULL	NULL	NULL	NULL
TR35616_c0_g1_i1_m.47427	GO:0009507	NULL	uncharacterized protein	IPR007314	Domain of unknown function DUF399	NULL	NULL	NULL
TR35616_c0_g1_i1_m.47428	GO:0006810	NULL	cation proton exchanger	NULL	NULL	NULL	NULL	NULL
TR35616_c0_g1_i1_m.47429	GO:0006810	NULL	cation proton exchanger	IPR006153	Cation/H+ exchanger	GO:0006812|GO:0015299|GO:0016021|GO:0055085	NULL	NULL
TR35616_c0_g1_i1_m.47430	GO:0009507	NULL	uncharacterized protein	IPR021825	Protein of unknown function DUF3411, plant	NULL	NULL	NULL
TR35616_c0_g1_i1_m.47431	NULL	NULL	NULL	NULL	NULL	NULL	NULL	NULL
TR35616_c0_g1_i1_m.47432	NULL	NULL	NULL	NULL	NULL	NULL	NULL	NULL
TR35616_c0_g1_i2_m.47433	GO:0009507	NULL	uncharacterized protein	IPR007314|IPR021825	Domain of unknown function DUF399|Protein of unknown function DUF3411, plant	NULL	NULL	NULL
TR35616_c0_g1_i2_m.47434	GO:0006810	NULL	cation proton exchanger	NULL	NULL	NULL	NULL	NULL
TR35616_c0_g1_i2_m.47435	GO:0006810	NULL	cation proton exchanger	IPR006153	Cation/H+ exchanger	GO:0006812|GO:0015299|GO:0016021|GO:0055085	NULL	NULL
TR35616_c0_g1_i2_m.47436	NULL	NULL	NULL	NULL	NULL	NULL	NULL	NULL
TR35616_c0_g1_i2_m.47437	NULL	NULL	NULL	NULL	NULL	NULL	NULL	NULL
TR35616_c0_g2_i1_m.47438	GO:0009507	NULL	uncharacterized protein	IPR007314	Domain of unknown function DUF399	NULL	NULL	NULL
TR35617_c0_g1_i1_m.47439	GO:0005524|GO:0006950|GO:0005634	NULL	heat shock protein 70	IPR013126|IPR018181	Heat shock protein 70 family|Heat shock protein 70, conserved site	NULL	NULL	NULL
TR35617_c0_g1_i1_m.47440	NULL	NULL	NULL	NULL	NULL	NULL	NULL	NULL
TR35617_c0_g1_i1_m.47441	NULL	NULL	NULL	IPR019651	Glutamate dehydrogenase, NAD-specific	NULL	NULL	NULL
TR35617_c0_g1_i1_m.47442	NULL	NULL	NULL	NULL	NULL	NULL	NULL	NULL
TR35618_c0_g1_i1_m.47443	GO:0008270|GO:0006355|GO:0016573|GO:0004402|GO:0000123|GO:0042967	EC:2.3.1.48	histone acetyltransferase	IPR002717|IPR025995|IPR016197|IPR016181|IPR000953	MOZ/SAS-like protein|RNA binding activity-knot of a chromodomain|Chromo domain-like|Acyl-CoA N-acyltransferase|Chromo domain/shadow	GO:0005634|GO:0006355|GO:0016747	NULL	NULL
TR35621_c0_g1_i1_m.47444	NULL	NULL	NULL	IPR003245|IPR008972	Plastocyanin-like|Cupredoxin	GO:0005507|GO:0009055	NULL	NULL
TR35621_c0_g1_i1_m.47445	NULL	NULL	NULL	NULL	NULL	NULL	NULL	NULL
TR35622_c0_g1_i1_m.47446	GO:0003676|GO:0000166	NULL	rna-binding protein	IPR000504|IPR009818|IPR012677	RNA recognition motif domain|Ataxin-2, C-terminal|Nucleotide-binding, alpha-beta plait	GO:0003676|GO:0000166	NULL	NULL
TR35624_c0_g1_i1_m.47447	GO:0030150|GO:0005744|GO:0005634|GO:0005829	NULL	mitochondrial import inner membrane translocase subunit tim16-like	IPR005341	Mitochondrial import inner membrane translocase subunit Tim16	GO:0005744|GO:0030150	NULL	NULL
TR35624_c0_g1_i1_m.47448	NULL	NULL	NULL	NULL	NULL	NULL	NULL	NULL
TR35628_c0_g1_i1_m.47449	NULL	NULL	NULL	NULL	NULL	NULL	NULL	NULL
TR35628_c0_g1_i1_m.47450	GO:0016491|GO:0055114|GO:0000166|GO:0003723	NULL	polyadenylate-binding protein 1-like isoform 1	IPR000504|IPR012677	RNA recognition motif domain|Nucleotide-binding, alpha-beta plait	GO:0003676|GO:0000166	NULL	NULL
TR35628_c1_g1_i1_m.47451	GO:0016491|GO:0055114|GO:0000166|GO:0003723	NULL	polyadenylate-binding protein 1	IPR000504|IPR012677	RNA recognition motif domain|Nucleotide-binding, alpha-beta plait	GO:0003676|GO:0000166	NULL	NULL
TR35629_c0_g1_i1_m.47452	NULL	NULL	NULL	IPR001606	ARID/BRIGHT DNA-binding domain	GO:0003677|GO:0005622	NULL	NULL
TR35629_c0_g1_i1_m.47453	NULL	NULL	NULL	NULL	NULL	NULL	NULL	NULL
TR35629_c0_g1_i2_m.47454	NULL	NULL	NULL	IPR002068|IPR001606|IPR008978	Alpha crystallin/Hsp20 domain|ARID/BRIGHT DNA-binding domain|HSP20-like chaperone	GO:0003677|GO:0005622	NULL	NULL
TR35629_c0_g1_i2_m.47455	NULL	NULL	NULL	NULL	NULL	NULL	NULL	NULL
TR35629_c0_g2_i1_m.47456	NULL	NULL	NULL	NULL	NULL	NULL	NULL	NULL
TR35629_c0_g2_i1_m.47457	NULL	NULL	NULL	NULL	NULL	NULL	NULL	NULL
TR35630_c0_g1_i1_m.47458	GO:0006917|GO:0004197|GO:0006508	EC:3.4.22.0	metacaspase 1	IPR011600|IPR005735	Peptidase C14, caspase domain|Zinc finger, LSD1-type	GO:0004197|GO:0006508	NULL	NULL
TR35630_c0_g1_i1_m.47459	NULL	NULL	NULL	NULL	NULL	NULL	NULL	NULL
TR35630_c0_g1_i1_m.47460	NULL	NULL	NULL	NULL	NULL	NULL	NULL	NULL
TR35630_c0_g1_i1_m.47461	NULL	NULL	NULL	NULL	NULL	NULL	NULL	NULL
TR35630_c0_g3_i1_m.47462	GO:0006917|GO:0004197|GO:0006508	EC:3.4.22.0	metacaspase 1	IPR011600|IPR005735	Peptidase C14, caspase domain|Zinc finger, LSD1-type	GO:0004197|GO:0006508	NULL	NULL
TR35630_c0_g3_i1_m.47463	NULL	NULL	NULL	NULL	NULL	NULL	NULL	NULL
TR35630_c0_g3_i1_m.47464	NULL	NULL	NULL	NULL	NULL	NULL	NULL	NULL
TR35630_c0_g3_i1_m.47465	NULL	NULL	NULL	NULL	NULL	NULL	NULL	NULL
TR35631_c1_g1_i1_m.47466	GO:0019594|GO:0051287|GO:0055114|GO:0050086|GO:0050661|GO:0006000|GO:0006013	EC:1.1.1.67	mannitol	IPR013131|IPR016040	Mannitol dehydrogenase, N-terminal|NAD(P)-binding domain	GO:0016491|GO:0055114	NULL	NULL
TR35631_c1_g1_i1_m.47467	NULL	NULL	NULL	NULL	NULL	NULL	NULL	NULL
TR35631_c1_g1_i1_m.47468	NULL	NULL	NULL	NULL	NULL	NULL	NULL	NULL
TR35635_c0_g1_i1_m.47469	NULL	NULL	NULL	NULL	NULL	NULL	NULL	NULL
TR35635_c0_g1_i2_m.47470	NULL	NULL	NULL	NULL	NULL	NULL	NULL	NULL
TR35635_c0_g1_i3_m.47471	NULL	NULL	NULL	NULL	NULL	NULL	NULL	NULL
TR35636_c0_g1_i1_m.47472	NULL	NULL	NULL	IPR011040	Sialidases	NULL	NULL	NULL
TR35636_c0_g1_i2_m.47473	NULL	NULL	NULL	IPR011040	Sialidases	NULL	NULL	NULL
TR35636_c0_g1_i2_m.47474	NULL	NULL	NULL	IPR011040	Sialidases	NULL	NULL	NULL
TR35636_c0_g1_i3_m.47475	NULL	NULL	NULL	IPR011040	Sialidases	NULL	NULL	NULL
TR35636_c0_g1_i3_m.47476	NULL	NULL	NULL	IPR011040	Sialidases	NULL	NULL	NULL
TR35636_c0_g1_i4_m.47477	NULL	NULL	NULL	IPR011040	Sialidases	NULL	NULL	NULL
TR35638_c0_g1_i1_m.47478	GO:0016020|GO:0044464	NULL	peroxisomal membrane protein	IPR018108|IPR023395	Mitochondrial substrate/solute carrier|Mitochondrial carrier domain	NULL	NULL	NULL
TR35638_c0_g1_i1_m.47479	GO:0008233|GO:0006465|GO:0016021|GO:0005787	NULL	signal peptidase complex subunit 2	IPR009582	Signal peptidase complex subunit 2	GO:0005787|GO:0006465|GO:0008233|GO:0016021	EC:3.4.-.-	KEGG: 00310+3.4.-.-|KEGG: 00550+3.4.-.-|KEGG: 00780+3.4.-.-
TR35639_c0_g1_i1_m.47480	GO:0008832|GO:0004871|GO:0046872|GO:0007189|GO:0005834|GO:0006184|GO:0031683|GO:0003924|GO:0001664|GO:0005525|GO:0006144	EC:3.1.5.1	g protein alpha subunit	IPR001019|IPR011025|IPR027417|IPR002975	Guanine nucleotide binding protein (G-protein), alpha subunit|Fungal G-protein, alpha subunit|G protein alpha subunit, helical insertion|P-loop containing nucleoside triphosphate hydrolase	GO:0003924|GO:0004871|GO:0007186|GO:0019001|GO:0031683|GO:0007165|GO:0001664|GO:0005525|GO:0006184|GO:0007189	NULL	Reactome: REACT_14797
TR35639_c0_g1_i1_m.47481	NULL	NULL	NULL	NULL	NULL	NULL	NULL	NULL
TR35639_c0_g1_i1_m.47482	NULL	NULL	NULL	NULL	NULL	NULL	NULL	NULL
TR35639_c1_g1_i1_m.47483	NULL	NULL	NULL	NULL	NULL	NULL	NULL	NULL
TR35639_c1_g1_i1_m.47484	NULL	NULL	NULL	NULL	NULL	NULL	NULL	NULL
TR35640_c0_g1_i1_m.47485	GO:0016787|GO:0005886	NULL	protein	IPR001611|IPR003591	Leucine-rich repeat|Leucine-rich repeat, typical subtype	GO:0005515	NULL	NULL
TR35640_c0_g1_i1_m.47486	NULL	NULL	NULL	NULL	NULL	NULL	NULL	NULL
TR35641_c0_g1_i1_m.47487	NULL	NULL	NULL	NULL	NULL	NULL	NULL	NULL
TR35641_c0_g3_i1_m.47488	NULL	NULL	NULL	NULL	NULL	NULL	NULL	NULL
TR35641_c1_g1_i1_m.47489	NULL	NULL	NULL	NULL	NULL	NULL	NULL	NULL
TR35641_c1_g2_i1_m.47490	NULL	NULL	NULL	NULL	NULL	NULL	NULL	NULL
TR35641_c1_g3_i1_m.47491	NULL	NULL	NULL	NULL	NULL	NULL	NULL	NULL
TR35642_c0_g1_i1_m.47492	GO:0003723|GO:0003712|GO:0008270|GO:0006278|GO:0006355|GO:0003964|GO:0006508|GO:0004190|GO:0005667|GO:0045449	EC:2.7.7.49|EC:3.4.23.0	speckle-type poz protein	IPR003101	Coactivator CBP, KIX domain	GO:0003712|GO:0006355	NULL	NULL
TR35643_c0_g1_i1_m.47493	NULL	NULL	NULL	IPR013093|IPR027417|IPR023150	ATPase, AAA-2|P-loop containing nucleoside triphosphate hydrolase|Double Clp-N motif	GO:0005524	NULL	NULL
TR35643_c0_g1_i1_m.47494	NULL	NULL	NULL	NULL	NULL	NULL	NULL	NULL
TR35643_c0_g1_i2_m.47495	NULL	NULL	NULL	IPR013093|IPR027417	ATPase, AAA-2|P-loop containing nucleoside triphosphate hydrolase	GO:0005524	NULL	NULL
TR35643_c0_g1_i3_m.47496	NULL	NULL	NULL	IPR013093|IPR027417	ATPase, AAA-2|P-loop containing nucleoside triphosphate hydrolase	GO:0005524	NULL	NULL
TR35643_c0_g1_i3_m.47497	NULL	NULL	NULL	IPR023150	Double Clp-N motif	NULL	NULL	NULL
TR35643_c0_g1_i3_m.47498	NULL	NULL	NULL	NULL	NULL	NULL	NULL	NULL
TR35644_c0_g1_i1_m.47499	GO:0048437|GO:0006355|GO:0003677|GO:0046983|GO:0009734|GO:0005634	NULL	auxin response factor 2	IPR003311|IPR003340|IPR010525|IPR015300|IPR011525	AUX/IAA protein|B3 DNA binding domain|Auxin response factor|DNA-binding pseudobarrel domain|Aux/IAA-ARF-dimerisation	GO:0005634|GO:0006355|GO:0003677|GO:0009725|GO:0046983	NULL	NULL
TR35644_c0_g1_i2_m.47500	GO:0048437|GO:0006355|GO:0003677|GO:0046983|GO:0009734|GO:0005634	NULL	auxin response factor 2	IPR003311|IPR003340|IPR010525|IPR015300|IPR011525	AUX/IAA protein|B3 DNA binding domain|Auxin response factor|DNA-binding pseudobarrel domain|Aux/IAA-ARF-dimerisation	GO:0005634|GO:0006355|GO:0003677|GO:0009725|GO:0046983	NULL	NULL
TR35646_c0_g1_i1_m.47501	NULL	NULL	NULL	IPR004854	Ubiquitin fusion degradation protein UFD1	GO:0006511	NULL	NULL
TR35646_c0_g1_i1_m.47502	NULL	NULL	NULL	NULL	NULL	NULL	NULL	NULL
TR35646_c0_g1_i1_m.47503	NULL	NULL	NULL	NULL	NULL	NULL	NULL	NULL
TR35649_c0_g1_i1_m.47504	GO:0051287|GO:0005777|GO:0004450|GO:0000287|GO:0006102|GO:0006097|GO:0006749|GO:0019643	EC:1.1.1.42	isocitrate dehydrogenase peroxisomal	IPR004790|IPR024084|IPR019818	Isocitrate dehydrogenase NADP-dependent|Isopropylmalate dehydrogenase-like domain|Isocitrate/isopropylmalate dehydrogenase, conserved site	GO:0004450|GO:0006102|GO:0055114|GO:0016616|GO:0000287|GO:0051287	EC:1.1.1.42	KEGG: 00020+1.1.1.42|KEGG: 00480+1.1.1.42|KEGG: 00720+1.1.1.42|MetaCyc: PWY-5913|MetaCyc: PWY-6549|MetaCyc: PWY-6728|MetaCyc: PWY-6969|MetaCyc: PWY-7124|MetaCyc: PWY-7254|MetaCyc: PWY-7268|Reactome: REACT_1046
TR35649_c0_g1_i1_m.47505	NULL	NULL	NULL	NULL	NULL	NULL	NULL	NULL
TR35651_c0_g2_i1_m.47506	NULL	NULL	NULL	NULL	NULL	NULL	NULL	NULL
TR35652_c0_g1_i1_m.47507	GO:0030246|GO:0004565|GO:0006012|GO:0006027|GO:0006687|GO:0009341|GO:0046486	EC:3.2.1.23	beta-galactosidase 3-like	IPR001944|IPR000922|IPR008979|IPR017853|IPR013781|IPR019801	Glycoside hydrolase, family 35|D-galactoside/L-rhamnose binding SUEL lectin domain|Galactose-binding domain-like|Glycoside hydrolase, superfamily|Glycoside hydrolase, catalytic domain|Glycoside hydrolase, family 35, conserved site	GO:0004553|GO:0005975|GO:0030246|GO:0003824	EC:3.2.1.23	KEGG: 00052+3.2.1.23|KEGG: 00511+3.2.1.23|KEGG: 00531+3.2.1.23|KEGG: 00600+3.2.1.23|KEGG: 00604+3.2.1.23|MetaCyc: PWY-6791|MetaCyc: PWY-6807
TR35652_c0_g1_i1_m.47508	NULL	NULL	NULL	NULL	NULL	NULL	NULL	NULL
TR35653_c0_g1_i1_m.47509	NULL	NULL	NULL	IPR021374	Protein of unknown function DUF2996	NULL	NULL	NULL
TR35653_c0_g1_i2_m.47510	NULL	NULL	NULL	NULL	NULL	NULL	NULL	NULL
TR35653_c0_g1_i3_m.47511	NULL	NULL	NULL	NULL	NULL	NULL	NULL	NULL
TR35653_c0_g1_i3_m.47512	NULL	NULL	NULL	IPR021374	Protein of unknown function DUF2996	NULL	NULL	NULL
TR35654_c0_g1_i1_m.47513	NULL	NULL	NULL	NULL	NULL	NULL	NULL	NULL
TR35655_c0_g1_i1_m.47514	NULL	NULL	NULL	NULL	NULL	NULL	NULL	NULL
TR35655_c0_g1_i1_m.47515	GO:0005576|GO:0006952|GO:0005618	NULL	gibberellin-regulated protein	IPR003854	Gibberellin regulated protein	NULL	NULL	NULL
TR35655_c0_g2_i1_m.47516	NULL	NULL	NULL	NULL	NULL	NULL	NULL	NULL
TR35655_c0_g2_i1_m.47517	GO:0005576|GO:0006952|GO:0005618	NULL	gibberellin-regulated protein	IPR003854	Gibberellin regulated protein	NULL	NULL	NULL
TR35658_c0_g1_i1_m.47518	NULL	NULL	NULL	IPR000008	C2 domain	GO:0005515	NULL	NULL
TR35658_c0_g1_i2_m.47519	NULL	NULL	NULL	IPR000008	C2 domain	GO:0005515	NULL	NULL
TR35659_c0_g1_i1_m.47520	NULL	NULL	NULL	NULL	NULL	NULL	NULL	NULL
TR35659_c0_g1_i2_m.47521	NULL	NULL	NULL	NULL	NULL	NULL	NULL	NULL
TR35661_c0_g1_i1_m.47522	GO:0046872	NULL	e3 ubiquitin protein ligase rie1-like	IPR001841|IPR013083	Zinc finger, RING-type|Zinc finger, RING/FYVE/PHD-type	GO:0005515|GO:0008270	NULL	NULL
TR35662_c0_g1_i1_m.47523	NULL	NULL	NULL	IPR003832	Acid phosphatase/vanadium-dependent haloperoxidase-related	NULL	NULL	NULL
TR35662_c0_g1_i2_m.47524	NULL	NULL	NULL	IPR003832	Acid phosphatase/vanadium-dependent haloperoxidase-related	NULL	NULL	NULL
TR35662_c0_g2_i1_m.47525	NULL	NULL	NULL	IPR003832	Acid phosphatase/vanadium-dependent haloperoxidase-related	NULL	NULL	NULL
TR35662_c0_g3_i1_m.47526	NULL	NULL	NULL	IPR003832	Acid phosphatase/vanadium-dependent haloperoxidase-related	NULL	NULL	NULL
TR35664_c0_g1_i1_m.47527	NULL	NULL	NULL	IPR002885|IPR011990	Pentatricopeptide repeat|Tetratricopeptide-like helical	GO:0005515	NULL	NULL
TR35664_c0_g1_i1_m.47528	NULL	NULL	NULL	NULL	NULL	NULL	NULL	NULL
TR35665_c0_g1_i1_m.47529	GO:0016021	NULL	bax inhibitor family protein	IPR006214	Bax inhibitor 1-related	NULL	NULL	NULL
TR35665_c0_g1_i1_m.47530	NULL	NULL	NULL	NULL	NULL	NULL	NULL	NULL
TR35665_c0_g1_i1_m.47531	NULL	NULL	NULL	NULL	NULL	NULL	NULL	NULL
TR35666_c1_g1_i1_m.47532	GO:0005488	NULL	annexin x	IPR018502|IPR001464|IPR018252	Annexin repeat|Annexin|Annexin repeat, conserved site	GO:0005509|GO:0005544	NULL	NULL
TR35666_c1_g1_i1_m.47533	NULL	NULL	NULL	NULL	NULL	NULL	NULL	NULL
TR35675_c1_g1_i1_m.47534	NULL	NULL	NULL	NULL	NULL	NULL	NULL	NULL
TR35676_c0_g1_i1_m.47535	GO:0005743|GO:0005886|GO:0055085|GO:0005742	NULL	mitochondrial import receptor subunit tom40	IPR027246|IPR023614	Eukaryotic porin/Tom40|Porin domain	GO:0005741|GO:0055085	NULL	NULL
TR35676_c0_g1_i2_m.47536	GO:0005743|GO:0005886|GO:0055085|GO:0005742	NULL	mitochondrial import receptor subunit tom40	IPR027246|IPR023614	Eukaryotic porin/Tom40|Porin domain	GO:0005741|GO:0055085	NULL	NULL
TR35676_c0_g1_i3_m.47537	GO:0005743|GO:0005886|GO:0055085|GO:0005742	NULL	mitochondrial import receptor subunit tom40	IPR027246|IPR023614	Eukaryotic porin/Tom40|Porin domain	GO:0005741|GO:0055085	NULL	NULL
TR35676_c0_g1_i4_m.47538	GO:0005743|GO:0005886|GO:0055085|GO:0005742	NULL	mitochondrial import receptor subunit tom40	IPR027246|IPR023614	Eukaryotic porin/Tom40|Porin domain	GO:0005741|GO:0055085	NULL	NULL
TR35677_c0_g1_i1_m.47539	NULL	NULL	NULL	IPR026960|IPR012337	Reverse transcriptase zinc-binding domain|Ribonuclease H-like domain	GO:0003676	NULL	NULL
TR35677_c0_g1_i1_m.47540	NULL	NULL	NULL	NULL	NULL	NULL	NULL	NULL
TR35677_c0_g2_i1_m.47541	NULL	NULL	NULL	IPR026960|IPR012337	Reverse transcriptase zinc-binding domain|Ribonuclease H-like domain	GO:0003676	NULL	NULL
TR35677_c1_g1_i1_m.47542	NULL	NULL	NULL	IPR011684	KIP1-like	NULL	NULL	NULL
TR35677_c1_g1_i1_m.47543	NULL	NULL	NULL	NULL	NULL	NULL	NULL	NULL
TR35679_c0_g1_i1_m.47544	GO:0005789|GO:0016720|GO:0016717|GO:0045485|GO:0006636|GO:0016021|GO:0055114	EC:1.14.99.33|EC:1.14.19.0	omega-6 endoplasmic reticulum	IPR005804|IPR021863	Fatty acid desaturase, type 1|Protein of unknown function DUF3474	GO:0006629|GO:0016717|GO:0055114	EC:1.14.19.-	KEGG: 00592+1.14.19.-|UniPathway: UPA00658
TR35679_c0_g1_i2_m.47545	GO:0005789|GO:0016720|GO:0016717|GO:0045485|GO:0006636|GO:0016021|GO:0055114	EC:1.14.99.33|EC:1.14.19.0	omega-6 endoplasmic reticulum	IPR005804|IPR021863	Fatty acid desaturase, type 1|Protein of unknown function DUF3474	GO:0006629|GO:0016717|GO:0055114	EC:1.14.19.-	KEGG: 00592+1.14.19.-|UniPathway: UPA00658
TR35680_c0_g1_i1_m.47546	GO:0008270	NULL	ring finger and chy zinc finger domain-containing protein 1	IPR008913|IPR001841|IPR004039|IPR013083|IPR017921	Zinc finger, CHY-type|Zinc finger, RING-type|Rubredoxin-type fold|Zinc finger, RING/FYVE/PHD-type|Zinc finger, CTCHY-type	GO:0008270|GO:0005515	NULL	NULL
TR35680_c0_g1_i1_m.47547	NULL	NULL	NULL	NULL	NULL	NULL	NULL	NULL
TR35684_c0_g1_i1_m.47548	GO:0005628|GO:0033205|GO:0005545|GO:0072687|GO:0043332|GO:0005876|GO:0005619|GO:0032160|GO:0001400|GO:0005881|GO:0031105|GO:0000144|GO:0005198|GO:0045860|GO:0005525	NULL	septin	IPR000038|IPR027417|IPR016491	Cell division protein GTP binding|P-loop containing nucleoside triphosphate hydrolase|Septin	GO:0005525|GO:0007049|GO:0031105	NULL	NULL
TR35684_c0_g1_i1_m.47549	NULL	NULL	NULL	NULL	NULL	NULL	NULL	NULL
TR35687_c0_g1_i1_m.47550	GO:0008270|GO:0005886	NULL	e3 ubiquitin-protein ligase mgrn1-like	IPR013083|IPR001841	Zinc finger, RING/FYVE/PHD-type|Zinc finger, RING-type	GO:0005515|GO:0008270	NULL	NULL
TR35687_c0_g1_i1_m.47551	NULL	NULL	NULL	NULL	NULL	NULL	NULL	NULL
TR35688_c0_g1_i1_m.47552	GO:0005773|GO:0005509	NULL	calcineurin subunit b	IPR011992|IPR002048|IPR018247	EF-hand domain pair|EF-hand domain|EF-Hand 1, calcium-binding site	GO:0005509	NULL	NULL
TR35688_c0_g1_i2_m.47553	GO:0005773|GO:0005509	NULL	calcineurin subunit b	IPR011992|IPR002048|IPR018247	EF-hand domain pair|EF-hand domain|EF-Hand 1, calcium-binding site	GO:0005509	NULL	NULL
TR35688_c0_g1_i3_m.47554	GO:0005773|GO:0005509	NULL	ef- calcium binding motif-containing protein	IPR011992|IPR002048|IPR018247	EF-hand domain pair|EF-hand domain|EF-Hand 1, calcium-binding site	GO:0005509	NULL	NULL
TR35688_c0_g1_i3_m.47555	NULL	NULL	NULL	NULL	NULL	NULL	NULL	NULL
TR35688_c0_g1_i4_m.47556	GO:0005773|GO:0005509	NULL	calcineurin subunit b	IPR011992|IPR002048|IPR018247	EF-hand domain pair|EF-hand domain|EF-Hand 1, calcium-binding site	GO:0005509	NULL	NULL
TR35688_c0_g1_i5_m.47557	GO:0005773|GO:0005509	NULL	ef- calcium binding motif-containing protein	IPR011992|IPR002048|IPR018247	EF-hand domain pair|EF-hand domain|EF-Hand 1, calcium-binding site	GO:0005509	NULL	NULL
TR35688_c0_g1_i5_m.47558	NULL	NULL	NULL	NULL	NULL	NULL	NULL	NULL
TR35688_c0_g1_i6_m.47559	GO:0005773|GO:0005509	NULL	calcineurin subunit b	IPR011992|IPR002048|IPR018247	EF-hand domain pair|EF-hand domain|EF-Hand 1, calcium-binding site	GO:0005509	NULL	NULL
TR35688_c0_g1_i7_m.47560	GO:0005773|GO:0005509	NULL	calcineurin subunit b	IPR011992|IPR002048|IPR018247	EF-hand domain pair|EF-hand domain|EF-Hand 1, calcium-binding site	GO:0005509	NULL	NULL
TR35688_c0_g1_i7_m.47561	NULL	NULL	NULL	NULL	NULL	NULL	NULL	NULL
TR35688_c0_g1_i8_m.47562	GO:0005773|GO:0005509	NULL	calcineurin subunit b	IPR011992|IPR002048|IPR018247	EF-hand domain pair|EF-hand domain|EF-Hand 1, calcium-binding site	GO:0005509	NULL	NULL
TR35688_c0_g1_i8_m.47563	NULL	NULL	NULL	NULL	NULL	NULL	NULL	NULL
TR35689_c0_g1_i1_m.47564	GO:0016020	NULL	protein	IPR002076	GNS1/SUR4 membrane protein	GO:0016021	EC:2.3.1.199	KEGG: 00062+2.3.1.199|MetaCyc: PWY-5080|MetaCyc: PWY-6433|MetaCyc: PWY-7036|Reactome: REACT_22258
TR35691_c0_g1_i1_m.47565	GO:0003677|GO:0003682|GO:0000785	NULL	myb transcription factor	IPR001005|IPR009057|IPR017930	SANT/Myb domain|Homeodomain-like|Myb domain	GO:0003682|GO:0003677	NULL	NULL
TR35691_c0_g1_i1_m.47566	NULL	NULL	NULL	NULL	NULL	NULL	NULL	NULL
TR35692_c0_g1_i1_m.47567	NULL	NULL	NULL	NULL	NULL	NULL	NULL	NULL
TR35695_c0_g1_i1_m.47568	NULL	NULL	NULL	NULL	NULL	NULL	NULL	NULL
TR35695_c0_g1_i3_m.47569	NULL	NULL	NULL	IPR003035	RWP-RK domain	NULL	NULL	NULL
TR35696_c0_g1_i1_m.47570	GO:0005737|GO:0005886|GO:0016567|GO:0006511|GO:0005524|GO:0004842|GO:0005634	EC:6.3.2.19	protein	IPR000608|IPR016135|IPR023313	Ubiquitin-conjugating enzyme, E2|Ubiquitin-conjugating enzyme/RWD-like|Ubiquitin-conjugating enzyme, active site	GO:0016881	NULL	UniPathway: UPA00143
TR35696_c0_g1_i1_m.47571	NULL	NULL	NULL	NULL	NULL	NULL	NULL	NULL
TR35697_c0_g1_i1_m.47572	GO:0006810|GO:0044710|GO:0016491|GO:0016887|GO:0006796|GO:0000166	EC:3.6.1.3	abc transporter c family member 8-like	IPR001140|IPR011527	ABC transporter, transmembrane domain|ABC transporter type 1, transmembrane domain	GO:0005524|GO:0006810|GO:0016021|GO:0042626|GO:0055085	NULL	NULL
TR35697_c0_g1_i1_m.47573	GO:0055085|GO:0055114|GO:0016021|GO:0042626|GO:0000325|GO:0016311|GO:0006200|GO:0005774|GO:0016791|GO:0005524|GO:0032440|GO:0005886	EC:3.1.3.0|EC:1.3.1.74	multidrug resistance protein abc transporter family	IPR003439|IPR027417|IPR017871	ABC transporter-like|P-loop containing nucleoside triphosphate hydrolase|ABC transporter, conserved site	GO:0005524|GO:0016887	NULL	NULL
TR35697_c0_g1_i1_m.47574	NULL	NULL	NULL	NULL	NULL	NULL	NULL	NULL
TR35697_c0_g1_i2_m.47575	GO:0006810|GO:0044710|GO:0016491|GO:0016887|GO:0006796|GO:0000166	EC:3.6.1.3	abc transporter c family member 8-like	IPR001140|IPR011527	ABC transporter, transmembrane domain|ABC transporter type 1, transmembrane domain	GO:0005524|GO:0006810|GO:0016021|GO:0042626|GO:0055085	NULL	NULL
TR35697_c0_g1_i2_m.47576	GO:0055085|GO:0055114|GO:0016021|GO:0042626|GO:0000325|GO:0016311|GO:0006200|GO:0005774|GO:0016791|GO:0005524|GO:0032440|GO:0005886	EC:3.1.3.0|EC:1.3.1.74	multidrug resistance protein abc transporter family	IPR003439|IPR027417|IPR017871	ABC transporter-like|P-loop containing nucleoside triphosphate hydrolase|ABC transporter, conserved site	GO:0005524|GO:0016887	NULL	NULL
TR35697_c0_g1_i2_m.47577	NULL	NULL	NULL	NULL	NULL	NULL	NULL	NULL
TR35697_c0_g1_i3_m.47578	GO:0006810|GO:0044710|GO:0016491|GO:0016887|GO:0006796|GO:0000166	EC:3.6.1.3	abc transporter c family member 8-like	IPR001140|IPR011527	ABC transporter, transmembrane domain|ABC transporter type 1, transmembrane domain	GO:0005524|GO:0006810|GO:0016021|GO:0042626|GO:0055085	NULL	NULL
TR35697_c0_g1_i3_m.47579	GO:0055085|GO:0055114|GO:0016021|GO:0042626|GO:0000325|GO:0016311|GO:0006200|GO:0005774|GO:0016791|GO:0005524|GO:0032440|GO:0005886	EC:3.1.3.0|EC:1.3.1.74	multidrug resistance protein abc transporter family	IPR003439|IPR027417|IPR017871	ABC transporter-like|P-loop containing nucleoside triphosphate hydrolase|ABC transporter, conserved site	GO:0005524|GO:0016887	NULL	NULL
TR35697_c0_g1_i3_m.47580	NULL	NULL	NULL	NULL	NULL	NULL	NULL	NULL
TR35699_c0_g1_i1_m.47581	GO:0004672	NULL	receptor-like protein kinase feronia-like	IPR024788	Malectin-like carbohydrate-binding domain	NULL	NULL	NULL
TR35699_c0_g1_i2_m.47582	GO:0004672	NULL	receptor-like protein kinase feronia-like	IPR024788	Malectin-like carbohydrate-binding domain	NULL	NULL	NULL
TR35700_c2_g1_i1_m.47583	GO:0016020	NULL	auxin efflux carrier family protein	IPR004776	Auxin efflux carrier	GO:0016021|GO:0055085	NULL	NULL
TR35700_c2_g1_i1_m.47584	NULL	NULL	NULL	NULL	NULL	NULL	NULL	NULL
TR35700_c2_g2_i1_m.47585	GO:0016020	NULL	auxin efflux carrier family protein	IPR004776	Auxin efflux carrier	GO:0016021|GO:0055085	NULL	NULL
TR35700_c2_g2_i1_m.47586	NULL	NULL	NULL	NULL	NULL	NULL	NULL	NULL
TR35700_c2_g3_i1_m.47587	GO:0016020	NULL	auxin efflux carrier family protein	IPR004776	Auxin efflux carrier	GO:0016021|GO:0055085	NULL	NULL
TR35700_c2_g3_i1_m.47588	NULL	NULL	NULL	NULL	NULL	NULL	NULL	NULL
TR35700_c2_g4_i1_m.47589	GO:0016020	NULL	auxin efflux carrier family protein	IPR004776	Auxin efflux carrier	GO:0016021|GO:0055085	NULL	NULL
TR35700_c2_g4_i1_m.47590	NULL	NULL	NULL	NULL	NULL	NULL	NULL	NULL
TR35700_c2_g5_i1_m.47591	GO:0016020	NULL	auxin efflux carrier family protein	IPR004776	Auxin efflux carrier	GO:0016021|GO:0055085	NULL	NULL
TR35700_c2_g5_i1_m.47592	NULL	NULL	NULL	NULL	NULL	NULL	NULL	NULL
TR35700_c2_g6_i1_m.47593	GO:0016020	NULL	auxin efflux carrier family protein	IPR004776	Auxin efflux carrier	GO:0016021|GO:0055085	NULL	NULL
TR35700_c2_g6_i1_m.47594	NULL	NULL	NULL	NULL	NULL	NULL	NULL	NULL
TR35700_c2_g7_i1_m.47595	GO:0016020	NULL	auxin efflux carrier family protein	IPR004776	Auxin efflux carrier	GO:0016021|GO:0055085	NULL	NULL
TR35700_c2_g7_i1_m.47596	NULL	NULL	NULL	NULL	NULL	NULL	NULL	NULL
TR35700_c2_g8_i1_m.47597	GO:0016020	NULL	auxin efflux carrier family protein	IPR004776	Auxin efflux carrier	GO:0016021|GO:0055085	NULL	NULL
TR35700_c2_g8_i1_m.47598	NULL	NULL	NULL	NULL	NULL	NULL	NULL	NULL
TR35701_c1_g1_i1_m.47599	GO:0008152|GO:0016787|GO:0009507	NULL	uncharacterized hydrolase yutf-like	IPR023214|IPR006356	HAD-like domain|HAD-superfamily hydrolase, subfamily IIA, hypothetical 3	NULL	NULL	NULL
TR35701_c1_g1_i2_m.47600	GO:0008152|GO:0016787|GO:0009507	NULL	uncharacterized hydrolase yutf-like	IPR006357|IPR023214|IPR006356	HAD-superfamily hydrolase, subfamily IIA|HAD-like domain|HAD-superfamily hydrolase, subfamily IIA, hypothetical 3	NULL	NULL	NULL
TR35702_c0_g1_i1_m.47601	NULL	NULL	NULL	IPR008004	Uncharacterised protein family UPF0503	NULL	NULL	NULL
TR35702_c0_g1_i1_m.47602	NULL	NULL	NULL	NULL	NULL	NULL	NULL	NULL
TR35703_c0_g1_i1_m.47603	GO:0009607|GO:0006952	NULL	mal d	IPR000916|IPR023393|IPR024949	Bet v I domain|Bet v I type allergen|START-like domain	GO:0006952|GO:0009607	NULL	NULL
TR35703_c0_g1_i1_m.47604	NULL	NULL	NULL	NULL	NULL	NULL	NULL	NULL
TR35703_c0_g1_i2_m.47605	GO:0009607|GO:0006952	NULL	mal d	IPR000916|IPR023393|IPR024949	Bet v I domain|Bet v I type allergen|START-like domain	GO:0006952|GO:0009607	NULL	NULL
TR35703_c0_g1_i2_m.47606	NULL	NULL	NULL	NULL	NULL	NULL	NULL	NULL
TR35704_c0_g1_i1_m.47607	GO:0005730|GO:0006606|GO:0005618|GO:0005635|GO:0008565|GO:0005829	NULL	importin subunit alpha-1-like	IPR000225|IPR002652|IPR016024|IPR011989|IPR024931	Armadillo|Importin-alpha, importin-beta-binding domain|Armadillo-type fold|Armadillo-like helical|Importin subunit alpha	GO:0005515|GO:0005634|GO:0005737|GO:0006606|GO:0008565|GO:0005488	NULL	NULL
TR35706_c0_g1_i1_m.47608	NULL	NULL	NULL	NULL	NULL	NULL	NULL	NULL
TR35706_c1_g2_i1_m.47609	NULL	NULL	NULL	NULL	NULL	NULL	NULL	NULL
TR35706_c1_g2_i1_m.47610	NULL	NULL	NULL	NULL	NULL	NULL	NULL	NULL
TR35706_c1_g2_i2_m.47611	NULL	NULL	NULL	NULL	NULL	NULL	NULL	NULL
TR35706_c1_g2_i2_m.47612	NULL	NULL	NULL	NULL	NULL	NULL	NULL	NULL
TR35711_c0_g1_i1_m.47613	GO:0008233	NULL	neutral protease 2	IPR001384|IPR024079	Peptidase M35, deuterolysin|Metallopeptidase, catalytic domain	GO:0004222|GO:0006508|GO:0008237	NULL	NULL
TR35711_c0_g1_i1_m.47614	NULL	NULL	NULL	NULL	NULL	NULL	NULL	NULL
TR35711_c0_g1_i1_m.47615	NULL	NULL	NULL	NULL	NULL	NULL	NULL	NULL
TR35711_c0_g2_i1_m.47616	NULL	NULL	NULL	NULL	NULL	NULL	NULL	NULL
TR35711_c0_g2_i1_m.47617	NULL	NULL	NULL	NULL	NULL	NULL	NULL	NULL
TR35711_c0_g2_i1_m.47618	GO:0008233	NULL	neutral protease 2	IPR001384|IPR024079	Peptidase M35, deuterolysin|Metallopeptidase, catalytic domain	GO:0004222|GO:0006508|GO:0008237	NULL	NULL
TR35713_c0_g1_i1_m.47619	GO:0044763|GO:0004672|GO:0048856|GO:0044767	NULL	cyclin-dependent kinase b1-1	IPR000719|IPR011009	Protein kinase domain|Protein kinase-like domain	GO:0004672|GO:0005524|GO:0006468|GO:0016772	NULL	NULL
TR35714_c0_g1_i1_m.47620	GO:0042545|GO:0005618|GO:0030599|GO:0045330|GO:0004857|GO:0043086|GO:0045490|GO:0005982|GO:0005985	EC:3.1.1.11	pectinesterase ppe8b	IPR000070|IPR006501|IPR011050|IPR012334|IPR018040	Pectinesterase, catalytic|Pectinesterase inhibitor domain|Pectin lyase fold/virulence factor|Pectin lyase fold|Pectinesterase, active site	GO:0005618|GO:0030599|GO:0042545|GO:0004857	EC:3.1.1.11	KEGG: 00040+3.1.1.11|KEGG: 00500+3.1.1.11|MetaCyc: PWY-1081|MetaCyc: PWY-7243|MetaCyc: PWY-7246|MetaCyc: PWY-7248|UniPathway: UPA00545
TR35715_c0_g1_i1_m.47621	NULL	NULL	NULL	IPR003851	Zinc finger, Dof-type	GO:0003677|GO:0006355	NULL	NULL
TR35715_c0_g1_i1_m.47622	NULL	NULL	NULL	NULL	NULL	NULL	NULL	NULL
TR35715_c0_g1_i2_m.47623	NULL	NULL	NULL	IPR003851	Zinc finger, Dof-type	GO:0003677|GO:0006355	NULL	NULL
TR35715_c0_g1_i2_m.47624	NULL	NULL	NULL	NULL	NULL	NULL	NULL	NULL
TR35718_c0_g1_i1_m.47625	GO:0006633|GO:0016717|GO:0006665|GO:0005506|GO:0020037|GO:0052631|GO:0016021|GO:0022900	EC:1.14.19.0	delta-8 sphingolipid desaturase	IPR001199|IPR005804|IPR012171	Cytochrome b5-like heme/steroid binding domain|Fatty acid desaturase, type 1|Fatty acid/sphingolipid desaturase	GO:0020037|GO:0006629|GO:0005506|GO:0006633|GO:0016717|GO:0055114	NULL	NULL
TR35718_c0_g1_i1_m.47626	NULL	NULL	NULL	NULL	NULL	NULL	NULL	NULL
TR35719_c0_g1_i1_m.47627	GO:0016023|GO:0008967|GO:0009536|GO:0005886|GO:0046487	EC:3.1.3.18	protein	IPR023214|IPR006439	HAD-like domain|HAD hydrolase, subfamily IA	GO:0008152|GO:0016787	NULL	NULL
TR35719_c0_g1_i2_m.47628	GO:0016023|GO:0008967|GO:0009536|GO:0005886|GO:0046487	EC:3.1.3.18	protein	IPR023214|IPR006439	HAD-like domain|HAD hydrolase, subfamily IA	GO:0008152|GO:0016787	NULL	NULL
TR35720_c0_g1_i1_m.47629	GO:0046872|GO:0006796|GO:0051766|GO:0009536	NULL	inositol phosphate kinase	IPR008656|IPR017427	Inositol-tetrakisphosphate 1-kinase|Inositol-tetrakisphosphate 1-kinase, plant	GO:0000287|GO:0005524|GO:0005622|GO:0032957|GO:0047325|GO:0052725|GO:0052726	EC:2.7.1.134+2.7.1.159	KEGG: 00562+2.7.1.134+2.7.1.159|MetaCyc: PWY-4661|MetaCyc: PWY-6362|MetaCyc: PWY-6365|MetaCyc: PWY-6366|MetaCyc: PWY-6554
TR35720_c0_g2_i1_m.47630	GO:0046872|GO:0006796|GO:0051766|GO:0044424	NULL	inositol-tetrakisphosphate 1-kinase 2	IPR008656	Inositol-tetrakisphosphate 1-kinase	GO:0000287|GO:0005524|GO:0005622|GO:0032957|GO:0047325|GO:0052725|GO:0052726	EC:2.7.1.134+2.7.1.159	KEGG: 00562+2.7.1.134+2.7.1.159|MetaCyc: PWY-4661|MetaCyc: PWY-6362|MetaCyc: PWY-6365|MetaCyc: PWY-6366|MetaCyc: PWY-6554
TR35720_c0_g2_i1_m.47631	GO:0052726|GO:0047325|GO:0009611|GO:0016310|GO:0005524|GO:0000287|GO:0052725|GO:0005634|GO:0032957|GO:0009536	EC:2.7.1.134	inositol-tetrakisphosphate 1-	IPR008656	Inositol-tetrakisphosphate 1-kinase	GO:0000287|GO:0005524|GO:0005622|GO:0032957|GO:0047325|GO:0052725|GO:0052726	EC:2.7.1.134+2.7.1.159	KEGG: 00562+2.7.1.134+2.7.1.159|MetaCyc: PWY-4661|MetaCyc: PWY-6362|MetaCyc: PWY-6365|MetaCyc: PWY-6366|MetaCyc: PWY-6554
TR35722_c0_g1_i1_m.47632	GO:0008839|GO:0009089|GO:0070402|GO:0019877|GO:0009507|GO:0055114	EC:1.3.1.26	dihydrodipicolinate reductase family protein	IPR011770|IPR000846|IPR022663|IPR016040|IPR011859	Dihydrodipicolinate reductase, bacterial/plant|Dihydrodipicolinate reductase, N-terminal|Dihydrodipicolinate reductase, C-terminal|NAD(P)-binding domain|Dihydrodipicolinate reductase, plant	GO:0008839|GO:0009089|GO:0055114|GO:0070402|GO:0009507	EC:1.17.1.8	KEGG: 00300+1.17.1.8|MetaCyc: PWY-2941|MetaCyc: PWY-2942|MetaCyc: PWY-5097|UniPathway: UPA00034
TR35722_c0_g1_i1_m.47633	GO:0009867|GO:0009250|GO:0009231|GO:0016740|GO:0009570|GO:0009349	NULL	#NAME?	IPR002180	6,7-dimethyl-8-ribityllumazine synthase	GO:0009231|GO:0009349	EC:2.5.1.78	KEGG: 00740+2.5.1.78|MetaCyc: PWY-6167|MetaCyc: PWY-6168|UniPathway: UPA00275
TR35726_c0_g1_i1_m.47634	GO:0003746|GO:0006184|GO:0003924|GO:0005525|GO:0005840|GO:0006448	NULL	translation elongation factor g	IPR000795|IPR000640|IPR004161|IPR005517|IPR009022|IPR009000|IPR027417|IPR020568|IPR014721|IPR005225|IPR004540	Elongation factor, GTP-binding domain|Translation elongation factor EFG, V domain|Translation elongation factor EFTu/EF1A, domain 2|Translation elongation factor EFG/EF2, domain IV|Elongation factor G, III-V domain|Translation protein, beta-barrel domain|P-loop containing nucleoside triphosphate hydrolase|Ribosomal protein S5 domain 2-type fold|Ribosomal protein S5 domain 2-type fold, subgroup|Sm…	GO:0003924|GO:0005525|GO:0003746|GO:0005622|GO:0006414	NULL	NULL
TR35726_c0_g1_i1_m.47635	NULL	NULL	NULL	NULL	NULL	NULL	NULL	NULL
TR35726_c0_g1_i1_m.47636	GO:0006289|GO:0003729|GO:0017148|GO:0019843|GO:0003735|GO:0022627|GO:0005515|GO:0006351|GO:0000049|GO:0000028|GO:0000439|GO:0016020	NULL	30s ribosomal protein s7	IPR000235|IPR005717|IPR023798	Ribosomal protein S5/S7|Ribosomal protein S7, bacterial/organellar-type|Ribosomal protein S7 domain	GO:0006412|GO:0003735|GO:0015935	NULL	NULL
TR35726_c0_g1_i1_m.47637	NULL	NULL	NULL	NULL	NULL	NULL	NULL	NULL
TR35726_c0_g2_i1_m.47638	GO:0003746|GO:0006184|GO:0003924|GO:0005525|GO:0005840|GO:0006448	NULL	translation elongation factor g	IPR000640|IPR004161|IPR005517|IPR009022|IPR009000|IPR020568|IPR014721|IPR004540	Translation elongation factor EFG, V domain|Translation elongation factor EFTu/EF1A, domain 2|Translation elongation factor EFG/EF2, domain IV|Elongation factor G, III-V domain|Translation protein, beta-barrel domain|Ribosomal protein S5 domain 2-type fold|Ribosomal protein S5 domain 2-type fold, subgroup|Translation elongation factor EFG/EF2	GO:0005525|GO:0003746|GO:0005622|GO:0006414	NULL	NULL
TR35726_c0_g2_i1_m.47639	NULL	NULL	NULL	NULL	NULL	NULL	NULL	NULL
TR35726_c0_g2_i1_m.47640	NULL	NULL	NULL	NULL	NULL	NULL	NULL	NULL
TR35726_c1_g1_i1_m.47641	GO:0006412|GO:0046677|GO:0000372|GO:0019843|GO:0003735|GO:0022627|GO:0033120|GO:0034337|GO:0000049|GO:0034336|GO:0042254	NULL	30s ribosomal protein s12	IPR006032|IPR012340|IPR005679	Ribosomal protein S12/S23|Ribosomal protein S12, bacteria|Nucleic acid-binding, OB-fold	GO:0003735|GO:0005622|GO:0005840|GO:0006412|GO:0015935	NULL	NULL
TR35727_c0_g1_i1_m.47642	NULL	NULL	NULL	NULL	NULL	NULL	NULL	NULL
TR35728_c0_g1_i1_m.47643	GO:0003677	NULL	zf-hd homeobox protein at4g24660-like	IPR009057|IPR006455	Homeodomain-like|Homeodomain, ZF-HD class	GO:0003677	NULL	NULL
TR35728_c0_g1_i1_m.47644	NULL	NULL	NULL	NULL	NULL	NULL	NULL	NULL
TR35728_c0_g2_i1_m.47645	GO:0008270|GO:0006355|GO:0043565|GO:0003700|GO:0009793|GO:0005667|GO:0045449	NULL	zf-hd homeobox protein at4g24660-like	IPR006456|IPR009057|IPR006455|IPR001356	ZF-HD homeobox protein, Cys/His-rich dimerisation domain|Homeodomain-like|Homeodomain, ZF-HD class|Homeobox domain	GO:0003677|GO:0003700|GO:0006355|GO:0043565	NULL	NULL
TR35728_c0_g2_i2_m.47646	GO:0008270|GO:0006355|GO:0043565|GO:0003700|GO:0009793|GO:0005667|GO:0045449	NULL	zf-hd homeobox protein at4g24660-like	IPR006456|IPR009057|IPR006455|IPR001356	ZF-HD homeobox protein, Cys/His-rich dimerisation domain|Homeodomain-like|Homeodomain, ZF-HD class|Homeobox domain	GO:0003677|GO:0003700|GO:0006355|GO:0043565	NULL	NULL
TR35729_c0_g1_i1_m.47647	GO:0006481|GO:0004671|GO:0016021|GO:0048367|GO:0009908|GO:0016023|GO:0005789	EC:2.1.1.100	protein-s-isoprenylcysteine o-methyltransferase b	IPR007269|IPR025770	Isoprenylcysteine carboxyl methyltransferase|Protein-S-isoprenylcysteine O-methyltransferase	GO:0004671|GO:0006481|GO:0016021|GO:0005783	EC:2.1.1.100	KEGG: 00900+2.1.1.100
TR35729_c0_g1_i2_m.47648	GO:0006481|GO:0004671|GO:0016021|GO:0048367|GO:0009908|GO:0016023|GO:0005789	EC:2.1.1.100	protein-s-isoprenylcysteine o-methyltransferase b	IPR007269|IPR025770	Isoprenylcysteine carboxyl methyltransferase|Protein-S-isoprenylcysteine O-methyltransferase	GO:0004671|GO:0006481|GO:0016021|GO:0005783	EC:2.1.1.100	KEGG: 00900+2.1.1.100
TR35729_c0_g1_i3_m.47649	GO:0006481|GO:0004671|GO:0016021|GO:0048367|GO:0009908|GO:0016023|GO:0005789	EC:2.1.1.100	protein-s-isoprenylcysteine o-methyltransferase b	IPR007269|IPR025770	Isoprenylcysteine carboxyl methyltransferase|Protein-S-isoprenylcysteine O-methyltransferase	GO:0004671|GO:0006481|GO:0016021|GO:0005783	EC:2.1.1.100	KEGG: 00900+2.1.1.100
TR35731_c0_g1_i1_m.47650	NULL	NULL	NULL	NULL	NULL	NULL	NULL	NULL
TR35731_c0_g2_i1_m.47651	NULL	NULL	NULL	NULL	NULL	NULL	NULL	NULL
TR35731_c0_g2_i2_m.47652	NULL	NULL	NULL	NULL	NULL	NULL	NULL	NULL
TR35733_c0_g1_i1_m.47653	NULL	NULL	NULL	NULL	NULL	NULL	NULL	NULL
TR35733_c0_g2_i1_m.47654	NULL	NULL	NULL	NULL	NULL	NULL	NULL	NULL
TR35734_c0_g1_i1_m.47655	NULL	NULL	NULL	NULL	NULL	NULL	NULL	NULL
TR35734_c0_g2_i1_m.47656	GO:0016310|GO:0004672|GO:0000166	NULL	receptor serine threonine	IPR000719|IPR011009|IPR013320|IPR002290|IPR017441|IPR008271	Protein kinase domain|Protein kinase-like domain|Concanavalin A-like lectin/glucanase, subgroup|Serine/threonine- / dual specificity protein kinase, catalytic domain|Protein kinase, ATP binding site|Serine/threonine-protein kinase, active site	GO:0004672|GO:0005524|GO:0006468|GO:0016772|GO:0004674	NULL	NULL
TR35734_c0_g3_i1_m.47657	GO:0016310|GO:0004672|GO:0000166	NULL	receptor serine threonine	IPR000719|IPR011009|IPR013320|IPR002290|IPR017441|IPR008271	Protein kinase domain|Protein kinase-like domain|Concanavalin A-like lectin/glucanase, subgroup|Serine/threonine- / dual specificity protein kinase, catalytic domain|Protein kinase, ATP binding site|Serine/threonine-protein kinase, active site	GO:0004672|GO:0005524|GO:0006468|GO:0016772|GO:0004674	NULL	NULL
TR35734_c0_g3_i1_m.47658	NULL	NULL	NULL	NULL	NULL	NULL	NULL	NULL
TR35735_c0_g1_i1_m.47659	GO:0005488	NULL	saur family protein	IPR003676	Auxin-induced protein, ARG7	NULL	NULL	NULL
TR35739_c0_g1_i1_m.47660	GO:0006098|GO:0004345|GO:0050661|GO:0005737|GO:0042542|GO:0006749	EC:1.1.1.49	glucose-6-phosphate 1-dehydrogenase	IPR001282|IPR022675	Glucose-6-phosphate dehydrogenase|Glucose-6-phosphate dehydrogenase, C-terminal	GO:0004345|GO:0006006|GO:0055114|GO:0050661	EC:1.1.1.49	KEGG: 00030+1.1.1.49|KEGG: 00480+1.1.1.49|MetaCyc: PWY-7268|UniPathway: UPA00115
TR35744_c0_g1_i1_m.47661	GO:0070290|GO:0004630|GO:0009395	EC:3.1.4.4	phospholipase d active site motif protein	IPR015679	Phospholipase D family	NULL	NULL	NULL
TR35752_c0_g1_i1_m.47662	GO:0016757	NULL	o-linked n-acetylglucosamine ogt	NULL	NULL	NULL	NULL	NULL
TR35757_c0_g1_i1_m.47663	GO:0006357|GO:0008270|GO:0006457|GO:0000981|GO:0005832|GO:0005524|GO:0051082|GO:0005634	NULL	t-complex protein 1 subunit epsilon	IPR002423|IPR027413|IPR002194	Chaperonin Cpn60/TCP-1|GroEL-like equatorial domain|Chaperonin TCP-1, conserved site	GO:0005524|GO:0044267|GO:0006457|GO:0051082	NULL	Reactome: REACT_17015
TR35761_c0_g1_i1_m.47664	NULL	NULL	NULL	NULL	NULL	NULL	NULL	NULL
TR35768_c0_g1_i1_m.47665	GO:0046872|GO:0016491	NULL	alcohol dehydrogenase	IPR002085|IPR013149|IPR016040	Alcohol dehydrogenase superfamily, zinc-type|Alcohol dehydrogenase, C-terminal|NAD(P)-binding domain	GO:0008270|GO:0016491|GO:0055114	NULL	NULL
TR35768_c0_g1_i1_m.47666	NULL	NULL	NULL	NULL	NULL	NULL	NULL	NULL
TR35769_c0_g1_i1_m.47667	NULL	NULL	NULL	NULL	NULL	NULL	NULL	NULL
TR35769_c0_g1_i1_m.47668	NULL	NULL	NULL	NULL	NULL	NULL	NULL	NULL
TR35773_c0_g1_i1_m.47669	GO:0005840|GO:0003735|GO:0006412|GO:0042254	NULL	60s ribosomal protein l18a	IPR023573|IPR021138	Ribosomal protein L18a/LX|60S ribosomal protein L18a/ L20	GO:0003735|GO:0005840|GO:0006412	NULL	NULL
TR35775_c0_g1_i1_m.47670	NULL	NULL	NULL	NULL	NULL	NULL	NULL	NULL
TR35777_c0_g1_i1_m.47671	GO:0005840|GO:0003735|GO:0006412|GO:0042254	NULL	60s ribosomal protein l31	IPR000054|IPR023621|IPR020052	Ribosomal protein L31e|Ribosomal protein L31e domain|Ribosomal protein L31e, conserved site	GO:0003735|GO:0005622|GO:0005840|GO:0006412	NULL	NULL
TR35777_c0_g1_i1_m.47672	NULL	NULL	NULL	NULL	NULL	NULL	NULL	NULL
TR35782_c0_g1_i1_m.47673	NULL	NULL	NULL	NULL	NULL	NULL	NULL	NULL
TR35784_c0_g1_i1_m.47674	GO:0016740	NULL	purine nucleoside phosphorylase	IPR000845	Nucleoside phosphorylase domain	GO:0003824|GO:0009116	NULL	NULL
TR35795_c0_g1_i1_m.47675	NULL	NULL	NULL	IPR001353	Proteasome, subunit alpha/beta	GO:0004298|GO:0005839|GO:0051603	NULL	Reactome: REACT_11045|Reactome: REACT_13|Reactome: REACT_13635|Reactome: REACT_152|Reactome: REACT_1538|Reactome: REACT_383|Reactome: REACT_578|Reactome: REACT_6185|Reactome: REACT_6850
TR35799_c0_g1_i1_m.47676	NULL	NULL	NULL	NULL	NULL	NULL	NULL	NULL
TR35803_c0_g1_i1_m.47677	NULL	NULL	NULL	IPR008801	Rapid ALkalinization Factor	NULL	NULL	NULL
TR35804_c0_g1_i1_m.47678	NULL	NULL	NULL	NULL	NULL	NULL	NULL	NULL
TR35806_c0_g1_i1_m.47679	GO:0005524|GO:0016491	NULL	membrane-associated protein hem	IPR019137	Nck-associated protein 1	NULL	NULL	NULL
TR35807_c0_g1_i1_m.47680	GO:0006952|GO:0051707|GO:0016788|GO:0009725	NULL	zinc finger	IPR013831	SGNH hydrolase-type esterase domain	GO:0016787	NULL	NULL
TR35808_c0_g1_i1_m.47681	GO:0046872|GO:0035556|GO:0007205|GO:0003676|GO:0016310|GO:0004143|GO:0000166|GO:0009395|GO:0046486	EC:2.7.1.107	diacylglycerol kinase	IPR000756|IPR016064	Diacylglycerol kinase, accessory domain|ATP-NAD kinase-like domain	GO:0004143|GO:0007205|GO:0003951|GO:0008152	EC:2.7.1.107	KEGG: 00561+2.7.1.107|KEGG: 00564+2.7.1.107|MetaCyc: PWY-7039|Reactome: REACT_14797|Reactome: REACT_604
TR35809_c0_g1_i1_m.47682	NULL	NULL	NULL	NULL	NULL	NULL	NULL	NULL
TR35810_c0_g1_i1_m.47683	NULL	NULL	NULL	IPR006501	Pectinesterase inhibitor domain	GO:0004857|GO:0030599	EC:3.1.1.11	KEGG: 00040+3.1.1.11|KEGG: 00500+3.1.1.11|MetaCyc: PWY-1081|MetaCyc: PWY-7243|MetaCyc: PWY-7246|MetaCyc: PWY-7248|UniPathway: UPA00545
TR35812_c0_g1_i1_m.47684	GO:0022626|GO:0003735|GO:0006412|GO:0071944|GO:0042254	NULL	ribosomal protein l31	IPR000054|IPR023621	Ribosomal protein L31e|Ribosomal protein L31e domain	GO:0003735|GO:0005622|GO:0005840|GO:0006412	NULL	NULL
TR35818_c0_g1_i1_m.47685	NULL	NULL	NULL	NULL	NULL	NULL	NULL	NULL
TR35819_c0_g1_i1_m.47686	NULL	NULL	NULL	NULL	NULL	NULL	NULL	NULL
TR35822_c0_g1_i1_m.47687	NULL	NULL	NULL	NULL	NULL	NULL	NULL	NULL
TR35825_c0_g1_i1_m.47688	GO:0007275|GO:0009966	NULL	protein charybde	IPR012918	RTP801-like	GO:0005737|GO:0009968	NULL	NULL
TR35832_c0_g1_i1_m.47689	GO:0004001|GO:0006166|GO:0006144|GO:0043581|GO:0016773|GO:0006167|GO:0016310|GO:0005737|GO:0005634	EC:2.7.1.20|EC:2.7.1.0	adenosine kinase	IPR001805|IPR011611|IPR002173	Adenosine kinase|Carbohydrate kinase PfkB|Carbohydrate/puine kinase, PfkB, conserved site	GO:0004001|GO:0006166|GO:0016773	EC:2.7.1.20	KEGG: 00230+2.7.1.20|MetaCyc: PWY-6619|UniPathway: UPA00588
TR35832_c0_g1_i1_m.47690	NULL	NULL	NULL	NULL	NULL	NULL	NULL	NULL
TR35834_c0_g1_i1_m.47691	GO:0044425|GO:0015992	NULL	atp synthase lipid-binding mitochondrial-like	IPR002379|IPR000454|IPR020537	V-ATPase proteolipid subunit C-like domain|ATPase, F0 complex, subunit C|ATPase, F0 complex, subunit C, DCCD-binding site	GO:0015078|GO:0015991|GO:0033177|GO:0015986|GO:0045263	NULL	NULL
TR35836_c0_g1_i1_m.47692	NULL	NULL	NULL	NULL	NULL	NULL	NULL	NULL
TR35838_c0_g1_i1_m.47693	NULL	NULL	NULL	NULL	NULL	NULL	NULL	NULL
TR35840_c0_g1_i1_m.47694	GO:0005488	NULL	molybdopterin cofactor synthesis protein a	IPR002820|IPR023045	Molybdopterin cofactor biosynthesis C (MoaC) domain|Molybdenum cofactor biosynthesis C	GO:0006777	NULL	UniPathway: UPA00344
TR35841_c0_g1_i1_m.47695	NULL	NULL	NULL	IPR002198|IPR016040|IPR002424|IPR020904	Short-chain dehydrogenase/reductase SDR|Alcohol dehydrogenase, insect-type|NAD(P)-binding domain|Short-chain dehydrogenase/reductase, conserved site	GO:0008152|GO:0016491|GO:0004022|GO:0055114	EC:1.1.1.1	KEGG: 00010+1.1.1.1|KEGG: 00071+1.1.1.1|KEGG: 00260+1.1.1.1|KEGG: 00350+1.1.1.1|KEGG: 00625+1.1.1.1|KEGG: 00626+1.1.1.1|KEGG: 00830+1.1.1.1|KEGG: 00980+1.1.1.1|KEGG: 00982+1.1.1.1|MetaCyc: PWY-3162|MetaCyc: PWY-5057|MetaCyc: PWY-5076|MetaCyc: PWY-5078|MetaCyc: PWY-5079|MetaCyc: PWY-5082|MetaCyc: PWY-5480|MetaCyc: PWY-5486|MetaCyc: PWY-5751|MetaCyc: PWY-6028|MetaCyc: PWY-6313|MetaCyc: PWY-6333|Met…
TR35846_c0_g1_i1_m.47696	NULL	NULL	NULL	IPR011022	Arrestin C-terminal-like domain	NULL	NULL	NULL
TR35852_c0_g1_i1_m.47697	GO:0006094|GO:0006096|GO:0004332|GO:0005829|GO:0008270|GO:0005739|GO:0006000|GO:0006013|GO:0006020|GO:0006098|GO:0015976	EC:4.1.2.13	fructose-bisphosphate class ii	IPR000771|IPR013785|IPR006411	Ketose-bisphosphate aldolase, class-II|Aldolase-type TIM barrel|Fructose-bisphosphate aldolase, class II, yeast/E. coli subtype	GO:0005975|GO:0008270|GO:0016832|GO:0003824|GO:0004332|GO:0006096	EC:4.1.2.13	KEGG: 00010+4.1.2.13|KEGG: 00030+4.1.2.13|KEGG: 00051+4.1.2.13|KEGG: 00680+4.1.2.13|KEGG: 00710+4.1.2.13|MetaCyc: PWY-1042|MetaCyc: PWY-1861|MetaCyc: PWY-5484|MetaCyc: PWY-6142|UniPathway: UPA00109
TR35855_c0_g1_i1_m.47698	GO:0003676|GO:0000166	NULL	transformer-2 protein	IPR000504|IPR012677	RNA recognition motif domain|Nucleotide-binding, alpha-beta plait	GO:0003676|GO:0000166	NULL	NULL
TR35855_c0_g1_i1_m.47699	NULL	NULL	NULL	NULL	NULL	NULL	NULL	NULL
TR35855_c0_g1_i1_m.47700	NULL	NULL	NULL	NULL	NULL	NULL	NULL	NULL
TR35859_c0_g1_i1_m.47701	GO:0016787	NULL	glycosyl hydrolase	IPR017853	Glycoside hydrolase, superfamily	NULL	NULL	NULL
TR35862_c0_g1_i1_m.47702	GO:0016491|GO:0055114	NULL	#NAME?	IPR001395|IPR023210	Aldo/keto reductase|NADP-dependent oxidoreductase domain	NULL	NULL	NULL
TR35875_c0_g1_i1_m.47703	GO:0050660|GO:0009055|GO:0006118	NULL	electron transfer flavoprotein subunit mitochondrial precursor	IPR014731|IPR014730|IPR014729|IPR001308|IPR018206	Electron transfer flavoprotein, alpha subunit, C-terminal|Electron transfer flavoprotein, alpha/beta-subunit, N-terminal|Rossmann-like alpha/beta/alpha sandwich fold|Electron transfer flavoprotein, alpha subunit|Electron transfer flavoprotein, alpha subunit, C-terminal, conserved site	GO:0009055|GO:0050660	NULL	Reactome: REACT_6305
TR35880_c0_g1_i1_m.47704	NULL	NULL	NULL	NULL	NULL	NULL	NULL	NULL
TR35886_c0_g1_i1_m.47705	NULL	NULL	NULL	NULL	NULL	NULL	NULL	NULL
TR35888_c0_g1_i1_m.47706	GO:0004553|GO:0005975	EC:3.2.1.0	beta-glucosidase	IPR002772	Glycoside hydrolase family 3 C-terminal domain	GO:0004553|GO:0005975	NULL	NULL
TR35889_c0_g1_i1_m.47707	GO:0005488	NULL	cytochrome c1	IPR002326|IPR009056|IPR021157	Cytochrome c1|Cytochrome c-like domain|Cytochrome c1, transmembrane anchor, C-terminal	GO:0005506|GO:0009055|GO:0020037	NULL	NULL
TR35889_c0_g1_i1_m.47708	NULL	NULL	NULL	NULL	NULL	NULL	NULL	NULL
TR35892_c0_g1_i1_m.47709	GO:0005488	NULL	nucleic acid binding	IPR000571	Zinc finger, CCCH-type	GO:0046872	NULL	NULL
TR35892_c0_g1_i1_m.47710	NULL	NULL	NULL	NULL	NULL	NULL	NULL	NULL
TR35892_c0_g1_i1_m.47711	NULL	NULL	NULL	NULL	NULL	NULL	NULL	NULL
TR35894_c0_g1_i1_m.47712	NULL	NULL	NULL	NULL	NULL	NULL	NULL	NULL
TR35904_c0_g1_i1_m.47713	GO:0008484|GO:0008152	EC:3.1.6.0	probable choline-sulfatase	IPR017850|IPR017849	Alkaline-phosphatase-like, core domain|Alkaline phosphatase-like, alpha/beta/alpha	GO:0003824|GO:0008152	NULL	NULL
TR35908_c0_g1_i1_m.47714	NULL	NULL	NULL	NULL	NULL	NULL	NULL	NULL
TR35910_c0_g1_i1_m.47715	GO:0005768|GO:0005525|GO:0009504|GO:0016787|GO:0005634|GO:0007264|GO:0015031	NULL	ras-related protein raba3-like	IPR001806|IPR027417|IPR003578|IPR003579|IPR005225	Small GTPase superfamily|P-loop containing nucleoside triphosphate hydrolase|Small GTPase superfamily, Rho type|Small GTPase superfamily, Rab type|Small GTP-binding protein domain	GO:0005525|GO:0007264|GO:0005622|GO:0015031	NULL	Reactome: REACT_11044
TR35910_c0_g1_i1_m.47716	NULL	NULL	NULL	NULL	NULL	NULL	NULL	NULL
TR35910_c1_g1_i1_m.47717	GO:0005768|GO:0005525|GO:0009504|GO:0016787|GO:0005634|GO:0007264|GO:0015031	NULL	ras-related protein raba3-like	IPR001806|IPR027417|IPR003579	Small GTPase superfamily|P-loop containing nucleoside triphosphate hydrolase|Small GTPase superfamily, Rab type	GO:0005525|GO:0007264|GO:0015031	NULL	NULL
TR35913_c0_g1_i1_m.47718	GO:0010466|GO:0004867|GO:0005509|GO:0005576	NULL	neurogenic locus notch protein	IPR000742|IPR013032	Epidermal growth factor-like domain|EGF-like, conserved site	GO:0005515	NULL	NULL
TR35913_c1_g1_i1_m.47719	GO:0010466|GO:0004867|GO:0005509|GO:0005576	NULL	neurogenic locus notch-like protein protein 1	NULL	NULL	NULL	NULL	NULL
TR35913_c2_g1_i1_m.47720	GO:0010466|GO:0004867|GO:0005509|GO:0005576	NULL	neurogenic locus notch-like protein protein 1	IPR000742|IPR013032	Epidermal growth factor-like domain|EGF-like, conserved site	GO:0005515	NULL	NULL
TR35922_c0_g1_i1_m.47721	GO:0009628|GO:0042221|GO:0044464|GO:0003824|GO:0006950	NULL	glutathione s-transferase	IPR004046|IPR010987|IPR012336	Glutathione S-transferase, C-terminal|Glutathione S-transferase, C-terminal-like|Thioredoxin-like fold	NULL	NULL	NULL
TR35924_c0_g1_i1_m.47722	GO:0045487|GO:0055114|GO:0010114|GO:0052634|GO:0032940|GO:0016702|GO:0016023|GO:0016707|GO:0009686|GO:0005506	EC:1.13.11.0|EC:1.14.11.15	gibberellin 2-oxidase	IPR005123|IPR026992|IPR027443|IPR002283	Oxoglutarate/iron-dependent dioxygenase|Non-haem dioxygenase N-terminal domain|Isopenicillin N synthase|Isopenicillin N synthase-like	GO:0016491|GO:0016706|GO:0055114|GO:0005506	NULL	NULL
TR35924_c0_g2_i1_m.47723	GO:0045487|GO:0055114|GO:0010114|GO:0052634|GO:0032940|GO:0016702|GO:0016023|GO:0016707|GO:0009686|GO:0005506	EC:1.13.11.0|EC:1.14.11.15	gibberellin 2-oxidase	IPR005123|IPR026992|IPR027443|IPR002283	Oxoglutarate/iron-dependent dioxygenase|Non-haem dioxygenase N-terminal domain|Isopenicillin N synthase|Isopenicillin N synthase-like	GO:0016491|GO:0016706|GO:0055114|GO:0005506	NULL	NULL
TR35926_c0_g1_i1_m.47724	NULL	NULL	NULL	NULL	NULL	NULL	NULL	NULL
TR35935_c0_g1_i1_m.47725	GO:0016020	NULL	transmembrane protein	IPR021910|IPR000742|IPR013032	Protein of unknown function DUF3522|Epidermal growth factor-like domain|EGF-like, conserved site	GO:0005515	NULL	NULL
TR35935_c0_g1_i1_m.47726	GO:0016020	NULL	transmembrane protein 8b	IPR021910	Protein of unknown function DUF3522	NULL	NULL	NULL
TR35935_c0_g1_i2_m.47727	GO:0016020	NULL	transmembrane protein	IPR021910|IPR000742|IPR013032	Protein of unknown function DUF3522|Epidermal growth factor-like domain|EGF-like, conserved site	GO:0005515	NULL	NULL
TR35935_c0_g1_i2_m.47728	NULL	NULL	NULL	NULL	NULL	NULL	NULL	NULL
TR35935_c0_g1_i3_m.47729	GO:0016020	NULL	transmembrane protein	IPR021910|IPR000742|IPR013032	Protein of unknown function DUF3522|Epidermal growth factor-like domain|EGF-like, conserved site	GO:0005515	NULL	NULL
TR35935_c0_g1_i3_m.47730	NULL	NULL	NULL	NULL	NULL	NULL	NULL	NULL
TR35935_c0_g1_i3_m.47731	NULL	NULL	NULL	NULL	NULL	NULL	NULL	NULL
TR35939_c0_g1_i1_m.47732	NULL	NULL	NULL	NULL	NULL	NULL	NULL	NULL
TR35939_c0_g2_i1_m.47733	NULL	NULL	NULL	NULL	NULL	NULL	NULL	NULL
TR35941_c0_g1_i1_m.47734	GO:0009941|GO:0015865|GO:0005743|GO:0055085|GO:0016021|GO:0005215	NULL	adenine nucleotide translocator	IPR018108|IPR023395|IPR002067|IPR002113	Mitochondrial substrate/solute carrier|Mitochondrial carrier protein|Adenine nucleotide translocator 1|Mitochondrial carrier domain	GO:0055085|GO:0005215|GO:0005743|GO:0006810	NULL	NULL
TR35941_c0_g1_i1_m.47735	NULL	NULL	NULL	NULL	NULL	NULL	NULL	NULL
TR35942_c0_g1_i1_m.47736	NULL	NULL	NULL	NULL	NULL	NULL	NULL	NULL
TR35943_c0_g1_i1_m.47737	NULL	NULL	NULL	IPR026055|IPR013120|IPR016040	Fatty acyl-CoA reductase|Male sterility, NAD-binding|NAD(P)-binding domain	GO:0080019	NULL	Reactome: REACT_22258
TR35943_c0_g2_i1_m.47738	NULL	NULL	NULL	IPR026055|IPR013120|IPR016040	Fatty acyl-CoA reductase|Male sterility, NAD-binding|NAD(P)-binding domain	GO:0080019	NULL	Reactome: REACT_22258
TR35943_c1_g1_i1_m.47739	NULL	NULL	NULL	IPR026055|IPR013120|IPR016040	Fatty acyl-CoA reductase|Male sterility, NAD-binding|NAD(P)-binding domain	GO:0080019	NULL	Reactome: REACT_22258
TR35945_c0_g1_i1_m.47740	NULL	NULL	NULL	NULL	NULL	NULL	NULL	NULL
TR35948_c0_g1_i1_m.47741	GO:0051287|GO:0016651|GO:0055114|GO:0048038	NULL	nadh-ubiquinone oxidoreductase fe-s protein 2	IPR001135|IPR014029	NADH-quinone oxidoreductase, subunit D|NADH:ubiquinone oxidoreductase, 49kDa subunit, conserved site	GO:0016651|GO:0048038|GO:0051287|GO:0055114	NULL	NULL
TR35948_c2_g1_i1_m.47742	GO:0051287|GO:0016651|GO:0055114|GO:0048038	NULL	nadh-ubiquinone oxidoreductase fe-s protein 2	NULL	NULL	NULL	NULL	NULL
TR35948_c2_g1_i1_m.47743	NULL	NULL	NULL	NULL	NULL	NULL	NULL	NULL
TR35952_c0_g1_i1_m.47744	NULL	NULL	NULL	IPR002000	Lysosome-associated membrane glycoprotein	GO:0016020	NULL	NULL
TR35953_c0_g1_i1_m.47745	GO:0044699	NULL	copper transporter	IPR007274	Ctr copper transporter	GO:0005375|GO:0016021|GO:0035434	NULL	NULL
TR35955_c0_g2_i1_m.47746	GO:0016874|GO:0016740	NULL	methylcrotonoyl- carboxylase subunit beta	IPR000022|IPR011762|IPR011763	Carboxyl transferase|Acetyl-coenzyme A carboxyltransferase, N-terminal|Acetyl-coenzyme A carboxyltransferase, C-terminal	GO:0016874	EC:6.4.1.2	KEGG: 00061+6.4.1.2|KEGG: 00253+6.4.1.2|KEGG: 00620+6.4.1.2|KEGG: 00640+6.4.1.2|KEGG: 00720+6.4.1.2|MetaCyc: PWY-4381|MetaCyc: PWY-5743|MetaCyc: PWY-5744|MetaCyc: PWY-5789|MetaCyc: PWY-6679|UniPathway: UPA00655
TR35955_c0_g2_i1_m.47747	NULL	NULL	NULL	NULL	NULL	NULL	NULL	NULL
TR35956_c0_g1_i1_m.47748	NULL	NULL	NULL	NULL	NULL	NULL	NULL	NULL
TR35956_c0_g1_i1_m.47749	NULL	NULL	NULL	NULL	NULL	NULL	NULL	NULL
TR35957_c0_g1_i1_m.47750	NULL	NULL	NULL	NULL	NULL	NULL	NULL	NULL
TR35964_c0_g1_i1_m.47751	NULL	NULL	NULL	NULL	NULL	NULL	NULL	NULL
TR35964_c0_g1_i1_m.47752	NULL	NULL	NULL	IPR000467	G-patch domain	GO:0003676	NULL	NULL
TR35965_c0_g1_i1_m.47753	NULL	NULL	NULL	NULL	NULL	NULL	NULL	NULL
TR35965_c0_g1_i1_m.47754	NULL	NULL	NULL	NULL	NULL	NULL	NULL	NULL
TR35966_c0_g1_i1_m.47755	NULL	NULL	NULL	IPR004864	Late embryogenesis abundant protein, LEA-14	NULL	NULL	NULL
TR35970_c0_g1_i1_m.47756	NULL	NULL	NULL	NULL	NULL	NULL	NULL	NULL
TR35970_c0_g1_i1_m.47757	NULL	NULL	NULL	NULL	NULL	NULL	NULL	NULL
TR35970_c0_g2_i1_m.47758	NULL	NULL	NULL	NULL	NULL	NULL	NULL	NULL
TR35971_c0_g1_i2_m.47759	NULL	NULL	NULL	NULL	NULL	NULL	NULL	NULL
TR35971_c0_g1_i2_m.47760	NULL	NULL	NULL	NULL	NULL	NULL	NULL	NULL
TR35977_c0_g1_i1_m.47761	NULL	NULL	NULL	NULL	NULL	NULL	NULL	NULL
TR35977_c0_g1_i1_m.47762	GO:0044699	NULL	heat shock protein 30	IPR001425|IPR018229	Rhodopsin, archaeal/bacterial/fungal|Rhodopsin, retinal binding site	GO:0005216|GO:0006811|GO:0016020	NULL	NULL
TR35977_c0_g2_i1_m.47763	NULL	NULL	NULL	NULL	NULL	NULL	NULL	NULL
TR35977_c0_g2_i1_m.47764	GO:0044699	NULL	heat shock protein 30	IPR001425|IPR018229	Rhodopsin, archaeal/bacterial/fungal|Rhodopsin, retinal binding site	GO:0005216|GO:0006811|GO:0016020	NULL	NULL
TR35982_c0_g1_i1_m.47765	NULL	NULL	NULL	IPR011598	Myc-type, basic helix-loop-helix (bHLH) domain	GO:0046983	NULL	NULL
TR35982_c0_g2_i1_m.47766	NULL	NULL	NULL	IPR011598	Myc-type, basic helix-loop-helix (bHLH) domain	GO:0046983	NULL	NULL
TR35988_c0_g1_i1_m.47767	GO:0016301|GO:0016310	NULL	atp binding	IPR013320	Concanavalin A-like lectin/glucanase, subgroup	NULL	NULL	NULL
TR35988_c1_g1_i1_m.47768	GO:0004672|GO:0006468|GO:0005524	NULL	atp binding	NULL	NULL	NULL	NULL	NULL
TR35992_c0_g1_i1_m.47769	GO:0050896|GO:0071704|GO:0046872|GO:0044237	NULL	e3 ubiquitin-protein ligase bah1-like protein	IPR004331|IPR001841|IPR013083|IPR017907	SPX, N-terminal|Zinc finger, RING-type|Zinc finger, RING/FYVE/PHD-type|Zinc finger, RING-type, conserved site	GO:0005515|GO:0008270	NULL	NULL
[truncated: 104,690 more rows]
