# Supplementary material for: RNA-seq, de novo transcriptome assembly and flavonoid gene analysis in 13 wild and cultivated berry fruit species with high content of phenolics
Source: BMC Genomics. 2019 Dec 19;20:995. doi: 10.1186/s12864-019-6183-2 (PMC6924045; doi:10.1186/s12864-019-6183-2)
Supplement: Supplementary file 12 — Additional file 12: Table S8. Homologues of the regulatory genes cloned in this study in the collection of the 13 berry fruit species. [file 12864_2019_6183_MOESM12_ESM.xlsx]

## Sheet: Regulatory gene homologues
Additional file 12: Table S8. Homologues of the regulatory genes cloned in this study in the collection of the 13 berry fruit species.
Rubus regulatory genes cloned in this study (protein size in aa and transcript ID)	Aristotelia chilensis	Berberis buxifolia	Corema album	Lonicera caerulea (S322-3)	Ribes nigrum cv. Ben Hope	Ribes nigrum var. sibiricum cv. Biryusinka*)	Rubus genevieri	Rubus idaeus cv. Prestige	Rubus idaeus cv. Octavia	Rubus vagabundus	Ugni molinae	Vaccinium corymbosum	Vaccinium uliginosum
(i) MYB TF
RiMYB10 (217 aa) TR49283_c2_g2_i2	comp54303_c0_seq1	comp128348_c1_seq1	TR44916_c0_g1_i1	TR47143_c7_g1_i1	TR4284_c0_g1_i2	TR59111_c0_g1_i1	TR103098_c0_g1_i1	TR49283_c2_g2_i2	comp54460_c0_seq2	comp35987_c0_seq3	comp55480_c0_seq1	comp58228_c0_seq2	comp179794_c2_seq8
RgMYB10 (217 aa) TR103098_c0_g1_i1	comp54303_c0_seq1	comp128348_c1_seq1	TR44916_c0_g1_i1	TR47143_c7_g1_i1	TR4284_c0_g1_i2	TR59111_c0_g1_i1	TR103098_c0_g1_i1	TR49283_c2_g2_i2	comp54460_c0_seq2	comp35987_c0_seq3	comp55480_c0_seq1	comp58228_c0_seq2	comp179794_c2_seq8
RiMYB12 (423 aa) TR1036_c0_g1_i2	comp31485_c0_seq1	comp133119_c1_seq2	TR65476_c0_g1_i4	TR48510_c0_g1_i1	TR24190_c0_g1_i1	TR8464_c1_g1_i1	TR71550_c1_g1_i2	TR1036_c0_g1_i2	comp62488_c1_seq6	comp5772_c0_seq1	comp52647_c0_seq1	comp52882_c1_seq5	comp161040_c0_seq1
RgMYB12 (431 aa) TR71550_c1_g1_i1	comp31485_c0_seq1	comp133119_c1_seq2	TR65476_c0_g1_i4	TR48510_c0_g1_i1	TR24190_c0_g1_i1	TR8464_c1_g1_i1	TR71550_c1_g1_i1	TR1036_c0_g1_i2	comp62488_c1_seq16	comp5772_c0_seq1	comp55480_c0_seq1	comp52882_c1_seq5	comp161040_c0_seq1
(ii) bHLH TF
RiDEL-1 (641 aa)& RiDEL-2 (642 aa) TR16024_c0_g1_i1	comp45661_c0_seq2	comp144217_c0_seq3	TR103634_c1_g1_i2	TR52802_c0_g1_i1	TR7688_c0_g3_i1	TR5881_c0_g1_i1	TR110629_c1_g1_i1	TR16024_c0_g1_i1	comp23957_c0_seq2	comp48907_c0_seq1	comp58714_c0_seq2	comp59683_c0_seq1	comp149240_c0_seq2
RgDEL (642 aa) TR110629_c1_g1_i1	comp45661_c0_seq2	comp144217_c0_seq3	TR103634_c1_g1_i2	TR52802_c0_g1_i1 ; TR2602_c1_g1_i1	TR7688_c0_g3_i1	TR5881_c0_g1_i1	TR110629_c1_g1_i1	TR16024_c0_g1_i1	comp23957_c0_seq2	comp48907_c0_seq1	comp58714_c0_seq2	comp59683_c0_seq1	comp149240_c0_seq2
RiAN1 (699 aa) TR75681_c0_g1_i1	comp56766_c0_seq1	comp144217_c4_seq3	TR89369_c10_g1_i1	TR12369_c3_g1_i2	TR23010_c1_g1_i1	TR62587_c3_g2_i1	TR110272_c1_g1_i1	TR75681_c0_g1_i1	comp24387_c0_seq1	comp48962_c0_seq2	comp50506_c0_seq1	comp59572_c0_seq1	comp181403_c0_seq1
RgAN1-1 (699 aa), RgAN1-2 (700 aa) & RgAN1-3 (699 aa) TR110272_c1_g1_i1	comp56766_c0_seq1	comp144217_c4_seq3	TR89369_c10_g1_i1	TR12369_c3_g1_i2	TR23010_c1_g1_i1	TR62587_c3_g2_i1	TR110272_c1_g1_i1	TR75681_c0_g1_i1	comp24387_c0_seq1	comp48962_c0_seq2	comp50506_c0_seq1	comp59572_c0_seq1	comp181403_c0_seq1
(iii) WDR
RiTTG1 (344 aa) TR7065_c0_g2_i1	comp66215_c0_seq1	comp136542_c0_seq4	TR87424_c0_g1_i1	TR15697_c0_g1_i3	TR2264_c0_g1_i1	TR24140_c0_g2_i1	TR29409_c0_g1_i1	TR7065_c0_g2_i1	comp32701_c0_seq3	comp47353_c0_seq2	comp26422_c0_seq3	comp57102_c0_seq1	comp174321_c0_seq1
RgTTG1-1 (346 aa) & RgTTG1-2 (346 aa) TR29409_c0_g1_i1	comp41625_c1_seq2	comp137826_c1_seq1	TR45960_c0_g1_i1	TR76904_c0_g1_i1	TR14241_c0_g1_i1	TR36239_c0_g1_i1	TR29409_c0_g1_i1	TR76224_c0_g1_i1	comp50882_c0_seq2	comp33901_c0_seq1	comp53774_c0_seq1	comp40012_c0_seq1	comp183910_c0_seq2
*) also described as R. nigrum subsp. sibiricum cv. Biryusinka
