# Supplementary material for: RNA-seq, de novo transcriptome assembly and flavonoid gene analysis in 13 wild and cultivated berry fruit species with high content of phenolics
Source: BMC Genomics. 2019 Dec 19;20:995. doi: 10.1186/s12864-019-6183-2 (PMC6924045; doi:10.1186/s12864-019-6183-2)
Supplement: Supplementary file 15 — Additional file 15: Table S9. Differential expression of candidate transcripts homologous to enzymes involved in the phenylpropanoid pathway of R. genevieri and R. idaeus cv. Prestige during three fruit ripening stages: Examples of candidate enzymes of the general phenylpropanoid pathway, flavonoid regulatory enzymes, transporters, decorating and modifying enzymes. [file 12864_2019_6183_MOESM15_ESM.xlsx]

## Sheet: R. idaeus cv. Prestige
Additional file 15: Table S9. Differential expression of candidate transcripts homologous to enzymes involved in the phenylpropanoid pathway of R. genevieri and R. idaeus cv. Prestige during three fruit ripening stages: Examples of candidate enzymes of the general phenylpropanoid pathway, flavonoid regulatory enzymes, transporters, decorating and modifying enzymes.
Sheet 1: R. idaeus cv. Prestige BacHBerryEXP gene expression browser (http://www.bachberryexp.com) outputs: tpm (transcripts per million) & log2 values or tpm only
Enzyme category	Name of cloned gene or orthologue used to identfy transcripts (up to top 5-hits listed)	Name of homologue	Transcript ID in database	tpm & log2 values							tpm only
				Green fruits		Immature fruits		Ripe fruits			Green fruits		Immature fruits		Ripe fruits
				tpm	SEM	tpm	SEM	tpm	SEM		tpm	SEM	tpm	SEM	tpm	SEM
Cloned regulatory genes_MYB	RiMyb10	RiMYB10	TR49283|c2_g2_i2	1.68627	0.20554	6.62742	4.42732	6.94845	5.21341		3.21823	1.15312	98.8671	21.5157	123.507	37.1016
	RiMyb12	RiMYB12	TR1036|c0_g1_i2	0	0	0	0	0	0		0.516602	0.138805	0.0386486	0.00998448	0.488845	0.0387298
Cloned regulatory genes_bHLH	RiAn1	RiAN1	TR75681|c0_g1_i1	5.34224	1.97061	5.38185	2.21149	5.00156	2.68801		40.5671	3.91934	41.6965	4.63152	32.0347	6.44424
	RiDel-1/-2	RiDEL-1/-2	TR16024|c0_g1_i1	0	0	0	0	0	0		0.382732	0.0405508	0.183722	0.0977467	0.0406387	0.0329981
Cloned regulatory genes_WDR	RiTTG1	RiTTG1	TR7065|c0_g2_i1	3.58387	0	3.65804	0.537674	3.59472	0		11.9909	0.828294	12.6235	1.45163	12.0815	0.895543
Core pathway enzymes	4-coumarate CoA ligase (4CL)		TR48462|c0_g1_i1	5.26768	3.53558	6.10014	5.44906	5.13176	4.16034		38.5239	11.5962	68.6004	43.6849	35.06	17.8809
	4-coumarate CoA ligase (4CL)		TR38894|c0_g1_i1	3.16603	1.75877	1.10843	0.198949	0	0		8.97576	3.38409	2.15611	1.14786	0.670252	0.721831
	4-coumarate CoA ligase (4CL)		TR33880|c1_g1_i1	1.68766	0	6.84028	6.1117	5.21232	3.41883		3.22133	0.662231	114.586	69.152	37.0736	10.6947
	4-coumarate CoA ligase (4CL)		TR29749|c0_g1_i1	2.59169	0	1.38476	0	0	0		6.02803	0.432	2.61129	0.93345	0.769068	0.342375
	4-coumarate CoA ligase (4CL)		TR54538|c0_g2_i1	0	0	0	0	0.79864	0		0	0	0	0	1.73946	0.772736
	anthocyanidin reductase (ANR)	RiANR	TR6460|c0_g1_i1	2.50348	0	2.44467	0	2.10739	0.209905		5.67053	0.722666	5.44401	0.902217	4.30911	1.15661
	anthocyanidin reductase (ANR)		TR38209|c0_g1_i1	2.53044	0	2.8378	0.576812	1.37981	0.255688		5.77747	0.516927	7.14929	1.49155	2.60234	1.19391
	anthocyanidin reductase (ANR)		TR25484|c0_g1_i2	3.96052	0.81659	3.23119	0	0.861244	0.245959		15.5681	1.76124	9.3904	0.724781	1.8166	1.18588
	anthocyanidin reductase (ANR)		TR52477|c9_g3_i1	6.96031	2.70349	7.01047	2.54006	6.3308	4.69707		124.526	6.51376	128.933	5.81612	80.4935	25.9394
	anthocyanidin synthase (ANS)	RiANS-1	TR24906|c0_g1_i1	6.6078	5.02187	10.5624	8.62259	11.3779	6.79607		97.5319	32.4888	1512.21	394.148	2661.23	111.127
	anthocyanidin synthase (ANS)	RiANS-2	TR19248|c0_g2_i2	7.76702	5.06524	8.32637	4.3472	7.94108	6.52513		217.824	33.4802	320.987	20.3535	245.755	92.1002
	anthocyanidin synthase (ANS)		TR72413|c0_g1_i1	0	0	0	0	0	0		0.383759	0.0495886	0.385422	0.240916	0.313537	0.338211
	P450 oxidoreductase		TR20648|c0_g1_i1	6.54447	3.03715	6.75732	4.10546	6.26418	1.05275		93.3427	8.20866	108.182	17.2134	76.8613	2.07447
	P450 oxidoreductase		TR16380|c0_g1_i1	6.63558	2.02658	6.57909	1.51911	6.45189	3.19103		99.4282	4.07438	95.6098	2.86614	87.5414	9.13261
	P450 oxidoreductase		TR68339|c0_g1_i1	4.16379	0.319676	3.9475	0	3.79389	0.0616182		17.9236	1.24805	15.4282	0.950094	13.8699	1.04364
	P450 oxidoreductase		TR50869|c0_g1_i1	0	0	0	0	0	0		0.229277	0.338607	0	0	0	0
	P450 oxidoreductase		TR2780|c0_g1_i1	0	0	0	0	0	0		0.336026	0.528483	0	0	0	0
	dihydroflavonol 4-reductase (DFR)	RiDFR-1	TR26907|c0_g1_i1	5.11757	3.5719	10.2088	8.69278	10.1698	6.58397		34.717	11.8919	1183.44	413.797	1151.9	95.9342
	dihydroflavonol 4-reductase (DFR)	RiDFR-2	TR25484|c0_g1_i1	5.69134	1.39983	4.71848	1.84122	1.62832	0.967373		51.6731	2.63871	26.3271	3.58314	3.09153	1.95528
	dihydroflavonol 4-reductase (DFR)		TR29544|c0_g1_i1	2.50494	1.15552	3.71372	3.08081	0.101169	0		5.67628	2.22764	13.1202	8.46091	1.07264	0.662776
	chalcone isomerase (CHI)	RiCHI	TR60776|c0_g1_i1	4.09617	1.80763	8.16247	6.29487	6.9397	5.00419		17.103	3.50067	286.516	78.5133	122.76	32.0931
	chalcone isomerase (CHI)		TR9166|c1_g1_i1	6.09952	4.74381	10.7787	9.16226	10.488	6.85257		68.5706	26.7936	1756.74	572.947	1436.11	115.566
	chalcone synthase (CHS)	RiCHS	TR38621|c0_g1_i3	4.01445	2.47042	9.45041	7.99552	8.9255	5.34547		16.1611	5.54206	699.611	255.206	486.233	40.658
	chalcone synthase (CHS)		TR69013|c0_g1_i1	0	0	0	0	0	0		0.437337	0.268583	0.201606	0.196083	0.219888	0.198361
	cinnamate 4-hydroxylase (C4H)		TR51959|c0_g1_i1	4.19658	2.13372	7.35832	6.53681	6.5877	3.38238		18.3357	4.38849	164.088	92.849	96.1822	10.428
	cinnamate 4-hydroxylase (C4H)		TR67343|c0_g1_i1	1.70438	0.277795	0	0	0	0		3.25889	1.21234	0.42346	0.24043	0.553533	0.379215
	cinnamate 4-hydroxylase (C4H)		TR54266|c0_g1_i1	1.46479	0	0	0	0	0		2.76023	0.488493	0.777191	0.192522	0.507427	0.219798
	cinnamate 4-hydroxylase (C4H)		TR17128|c4_g7_i2	4.74288	3.67958	6.08517	4.84789	6.47769	5.85952		26.7763	12.8134	67.8918	28.7979	89.1209	58.0618
	cinnamate 4-hydroxylase (C4H)		TR58112|c1_g1_i1	1.84181	0.307966	2.86948	0.136462	3.31979	1.23056		3.58461	1.23796	7.30803	1.09921	9.98519	2.34658
	coumaroyl 3'-hydroxylase (C3'H) CYP98A3		TR25724|c0_g1_i2	4.62723	1.32323	3.06573	0.714024	2.98261	1.40032		24.7135	2.50226	8.37289	1.64037	7.90414	2.63959
	Cytochrome b5		TR10744|c0_g1_i1	5.23373	1.75904	6.00095	4.44705	4.6354	2.86366		37.6279	3.38474	64.0421	21.812	24.854	7.27857
	Cytochrome b5		TR67955|c0_g1_i1	5.2429	1.98982	5.92052	1.74091	5.77772	2.46205		37.8678	3.97187	60.5694	3.34245	54.8613	5.50999
	Cytochrome b5		TR41290|c0_g1_i1	6.99904	2.72625	9.21073	7.16461	9.71905	7.16418		127.915	6.61734	592.526	143.471	842.803	143.428
	Cytochrome b5		TR77994|c0_g1_i1	6.65428	3.10929	5.94867	3.33322	4.50436	2.47704		100.725	8.62961	61.7629	10.0786	22.6959	5.56753
	Cytochrome b5		TR49902|c0_g1_i1	5.52752	2.20155	6.10345	2.94534	6.11954	3.35706		46.1264	4.59972	68.7579	7.70259	69.5289	10.2465
	flavanone 3-hydroxylase (F3H)	RiF3H-1	TR22747|c0_g2_i1	5.97106	4.57	11.1308	9.58735	11.4355	8.10757		62.729	23.7524	2242.31	769.273	2769.67	275.818
	flavanone 3-hydroxylase (F3H)	RiF3H-2	TR12363|c0_g1_i1	3.29868	1.12868	8.71765	8.07551	6.58995	4.76144		9.84014	2.18659	420.991	269.756	96.3324	27.1229
	flavanone 3-hydroxylase (F3H)		TR35230|c0_g1_i1	1.47856	0	1.38541	0.170839	0.37352	0		2.78671	0.643065	2.61247	1.12571	1.29551	0.601292
	flavanone 3-hydroxylase (F3H)		TR51902|c0_g1_i1	2.71165	0	2.04917	0	0	0		6.55072	0.972581	4.13868	0.782741	0.667514	0.419544
	flavone synthase (FNS)		TR559|c0_g1_i2	0	0	0	0	0	0		0.728702	0.275098	0.32696	0.059996	0.371717	0.147396
	flavone synthase (FNS)		TR51334|c0_g1_i1	0	0	0	0	0	0		0.471441	0.659533	0	0	0.0370133	0.064109
	flavone synthase (FNS)		TR76159|c0_g2_i2	1.0233	0	1.22093	0	1.90064	0		2.03256	0.122813	2.33096	0.345901	3.73379	0.403203
	flavone synthase (FNS)	RiFNS-1	TR17254|c0_g1_i1	1.82675	0	0.238286	0	0	0		3.54738	0.974151	1.17959	0.453754	0.164395	0.12807
	flavone synthase (FNS)	RiFNS-2	TR31274|c0_g1_i2	3.6193	0.0358396	3.46909	0	3.25277	0		12.2891	1.02515	11.0739	0.965961	9.53193	0.74032
	flavonoid 3′,5′-hydroxylase (F3′5′H)		TR61592|c0_g1_i1	4.55655	2.23705	4.64146	1.52241	0.786148	0.320931		23.5319	4.71432	24.9585	2.8727	1.72446	1.24914
	flavonoid 3′,5′-hydroxylase (F3′5′H)		TR54679|c0_g1_i1	0	0	0	0	0	0		0.714263	0.348846	0.0257529	0.0223028	0	0
	flavonoid 3′,5′-hydroxylase (F3′5′H)		TR77932|c0_g1_i3	4.72263	0	4.64674	0	4.5659	0		26.4031	0.828717	25.05	0.485373	23.6849	0.831745
	flavonol synthase (FLS)		TR72413|c0_g1_i1	0	0	0	0	0	0		0.383759	0.0495886	0.385422	0.240916	0.313537	0.338211
	flavonol synthase (FLS)	RiFLS	TR76353|c0_g1_i1	3.87056	1.98648	8.06402	6.15403	8.86806	5.90349		14.627	3.9627	267.615	71.211	467.254	59.8586
	flavonol synthase (FLS)		TR559|c0_g1_i2	0	0	0	0	0	0		0.728702	0.275098	0.32696	0.059996	0.371717	0.147396
	leucoanthocyanidin reductase (LAR)	RiLAR-1	TR24256|c0_g1_i1	2.95732	0.0435438	5.53949	4.8894	1.58035	1.0081		7.7668	1.03064	46.5108	29.6385	2.99041	2.01126
	leucoanthocyanidin reductase (LAR)	RiLAR-2	TR8288|c0_g1_i2	2.95303	0.653285	2.705	0.556918	0.866787	0		7.74373	1.57275	6.52057	1.47112	1.8236	0.297743
	leucoanthocyanidin reductase (LAR)	RiLAR-3	TR58287|c1_g1_i1	5.6312	1.84744	4.47806	1.85121	3.80539	0.557665		49.5631	3.59862	22.286	3.60803	13.981	1.47188
	leucoanthocyanidin reductase (LAR)		TR39753|c0_g1_i2	0.967595	1.3108	1.94955	1.82237	0	0.0650129		1.95558	2.48079	3.86254	3.53662	0.673915	1.04609
	leucoanthocyanidin reductase (LAR)		TR59219|c0_g1_i3	0.308143	0	0	0	0	0		1.23811	0.0539755	0.853878	0.218079	0.282251	0.186526
	stilbene synthase		TR53561|c0_g1_i1	0	0	0	0	0	0		0.0775327	0.134291	0.514413	0.89099	0	0
	phenylalanine ammonia lyase (PAL)	RiPAL-1	TR17637|c0_g1_i1	3.57413	2.05194	8.78882	7.64228	7.53262	5.41936		11.9102	4.14663	442.282	199.782	185.159	42.7947
	phenylalanine ammonia lyase (PAL)	RiPAL-2	TR60786|c0_g2_i1	5.89768	3.36093	8.7773	7.40445	7.77963	4.30281		59.618	10.274	438.762	169.419	219.736	19.7367
	phenylalanine ammonia lyase (PAL)		TR72518|c0_g1_i1	0	0	0	0	0	0		0.246861	0.24727	0.109642	0.0960667	0.187218	0.193861
	phenylalanine ammonia lyase (PAL)		TR36002|c0_g1_i2	0	0	1.0082	0	0	0		0.0220901	0.0382612	2.0114	0.591071	0.405641	0.146113
Transporters	anthocyanin ABCC transporter	RiABC-1	TR41909|c1_g2_i1	5.17035	2.1502	5.23112	0	4.15068	3.36301		36.0106	4.43889	37.5599	0.918355	17.7615	10.2889
	anthocyanin ABCC transporter		TR29550|c13_g1_i1	6.50977	2.98981	5.75142	3.57039	3.39365	2.69978		91.1246	7.9437	53.8702	11.8794	10.5097	6.49704
	anthocyanin ABCC transporter	RiABC-2	TR66334|c1_g1_i2	5.27445	1.38507	5.95597	0.83641	5.35161	3.13556		38.7051	2.61184	62.0764	1.7856	40.8314	8.78812
	anthocyanin ABCC transporter		TR17809|c0_g1_i2	4.26924	0.688024	4.02276	2.64919	1.87526	0		19.2828	1.61108	16.2545	6.27316	3.66868	0.830592
	anthocyanin ABCC transporter	RiABC-3	TR27015|c1_g4_i3	6.35855	3.40466	7.13802	4.16945	6.61057	5.74557		82.057	10.5902	140.85	17.994	97.7189	53.6523
	anthocyanin MATE	RiMATE-2	TR11226|c0_g1_i1	7.78372	5.07403	8.45291	1.01485	7.25176	6.24516		220.36	33.685	350.412	2.02069	152.405	75.8545
	Anthocyanin MATE		TR69254|c0_g1_i1	0	0	0	0	0	0		0.566504	0.980961	0.0900401	0.034549	0.0223724	0.00611545
	Anthocyanin MATE		TR31283|c1_g2_i3	0	0	0	0	0	0		0.0513433	0.0889293	0.0635084	0.0570976	0	0
	Anthocyanin MATE	RiMATE-3	TR10226|c0_g1_i1	0.894979	0	5.35485	4.42143	1.35113	0.0584034		1.85958	0.561517	40.9233	21.428	2.55111	1.04131
	Anthocyanin MATE	RiMATE-1	TR39949|c0_g1_i3	1.99586	0	0.857041	0	0.141591	0		3.98855	0.318263	1.81132	0.541985	1.10312	0.382551
	proanthocyanidin (PA) MATE		TR40849|c0_g1_i1	1.62649	0	1.76014	0	0	0		3.08761	0.353317	3.38732	0.259961	0.2546	0.22312
	proanthocyanidin (PA) MATE		TR48454|c0_g1_i1	7.59159	4.34291	4.98094	3.78217	1.30637	0		192.884	20.293	31.58	13.7577	2.47319	0.638636
	proanthocyanidin (PA) MATE		TR27866|c1_g1_i1	0	0	0	0	0	0		0.48623	0.413401	0.0250527	0.0172468	0.0189299	0.0225947
	proanthocyanidin (PA) MATE		TR23242|c0_g2_i1	0	0	0	0	0	0		0.619837	0.507	0.0584801	0.0594429	0	0
	proanthocyanidin (PA) MATE		TR31283|c1_g2_i2	3.26629	0.0658785	3.52086	0.486276	3.03621	0.467468		9.62167	1.04672	11.4785	1.40082	8.20336	1.38268
Regulatory genes_MYB	AtCAPRICE		TR33493|c0_g1_i1	1.64569	0	1.37117	0.260794	0	0		3.12898	0.332671	2.58681	1.19814	0.970707	0.465773
	Lotus EMISSION OF BENZENOIDS2		TR60678|c0_g1_i2	3.03981	0.214497	0.0219198	0	0	0		8.22385	1.1603	1.01531	0.111682	0.340533	0.0967116
	Lotus MYB134		TR21290|c0_g1_i2	0	0	0.991665	0.0204388	0.849834	0		0.883645	0.698684	1.98848	1.01427	1.80229	0.276076
	FaMYB1	RiMYB1	TR75558|c0_g1_i1	0	0	0.658056	0.410055	0	0		0.80116	0.106678	1.57796	1.32874	0.722963	0.223308
	RuMYB2/ AtTT2	RiMYB2	TR817|c0_g1_i2	2.34738	0.149884	0	0	0	0		5.08899	1.10948	0.567759	0.0801668	0.197153	0.172412
	RuMYB4/AtMyb4	RiMYB4	TR16747|c0_g1_i1	2.87364	0.0226837	1.24379	0	0	0		7.32912	1.01585	2.36821	0.714618	0.674203	0.388594
	RuMYB5/AtMyb5	RiMYB5	TR48317|c3_g1_i6	1.70425	0	2.01947	0	1.40539	0		3.25859	0.390391	4.05434	0.344786	2.6489	0.719187
	GmMyb12B2/RuMYB6	RiMYB6	TR67691|c0_g1_i2	1.33485	0.141395	0	0	0.214729	0		2.52249	1.10297	0.35711	0.0502136	1.16049	0.782933
	AtMYB13		TR51198|c0_g2_i1	0.156341	0	0.136915	0	0	0		1.11446	0.540001	1.09955	0.838253	0.289285	0.170415
	Lotus MYB15		TR22260|c0_g1_i1	0	0	0	0	0	0		0.560623	0.21091	0.60942	0.339214	0.114282	0.0800287
	MdMYB3		TR40322|c0_g1_i1	3.1847	1.22652	1.512	1.07565	1.2362	0		9.09263	2.34002	2.85206	2.10766	2.35577	0.374475
	VvMYBPA1		TR2033|c0_g1_i1	0	0	0	0	0	0		0.165891	0.1024	0.178111	0.0795091	0.0705094	0.0901294
	VvMYBPA2		TR63338|c0_g1_i1	0	0	0	0	0	0		0.349869	0.0710674	0.0682797	0.0642021	0	0
	Petunia ODORANT1		TR79150|c0_g1_i1	0.956136	0	0	0	0	0		1.94011	0.605466	0.33649	0.196258	0.210143	0.0982033
Regulatory genes_bHLH	MdbHLH33		TR23716|c0_g1_i2	1.22917	0	0.501617	0	0	0		2.34432	0.650429	1.4158	0.306217	0.327983	0.15393
Regulatory genes_WDR	IpWDR2		TR16524|c0_g1_i3	0	0	0	0	0	0		0.110668	0.0989116	0.358968	0.49253	0.0277357	0.0246835
Decorating/modifying enzymes	Acyltransferase		TR47125|c0_g2_i1	0	0	2.19183	0.729254	3.21506	2.21333		0.957636	0.307437	4.56886	1.65778	9.28601	4.63746
	Acyltransferase		TR21849|c0_g1_i2	0.446412	0	0	0	0	0		1.36265	0.284338	0.0699288	0.0306766	0.0674204	0.0736534
	Acyltransferase		TR60179|c3_g2_i2	2.89166	0.326131	0.600292	0	0.715717	0		7.42123	1.25365	1.51602	0.359192	1.6423	0.811449
	Acyltransferase		TR16192|c0_g1_i1	1.29689	0.176935	0	0	3.91928	3.88869		2.45698	1.13048	0.490493	0.0952926	15.1293	14.812
	Acyltransferase		TR53903|c0_g1_i1	2.4663	0.361221	1.97175	0.0386468	0.501613	0		5.52623	1.28451	3.92243	1.02715	1.4158	0.411011
	flavonol 3-O-glucosyltransferase (UFGT)	RiUFGT	TR3455|c0_g1_i1	6.2811	3.21938	8.40899	5.30648	9.20583	5.1183		77.7679	9.31388	339.907	39.5739	590.514	34.7346
	flavonol 3-O-glucosyltransferase (UFGT)		TR52453|c0_g1_i3	0.611953	0	0.268885	0	0	0		1.52833	0.211515	1.20488	0.289708	0.200518	0.214645
PH5 homologues	PH5	RiPH5-1	TR570|c0_g1_i1	7.57673	4.43012	7.37824	3.73378	6.10022	5.06408		190.907	21.5575	166.369	13.3039	68.6042	33.4534
	PH5	RiPH5-2	TR41268|c0_g1_i1	7.63759	4.27912	8.05866	3.96306	7.19688	5.35696		199.134	19.4153	266.624	15.5955	146.716	40.9833
	PH5		TR75968|c0_g1_i1	4.63358	2.25766	4.25296	2.3103	3.31908	1.53397		24.8225	4.78217	19.0664	4.95986	9.98025	2.89582
	PH5		TR53456|c0_g1_i1	0.596372	0	0	0	0.352698	0		1.51191	0.551467	0.478836	0.116942	1.27695	0.405367
	PH5		TR59572|c3_g1_i2	8.42954	5.73917	8.79672	6.57301	6.14581	5.56245		344.782	53.4149	444.71	95.2081	70.8067	47.2569
PH1 homologue	PH1	RiPH1	TR52475|c0_g1_i6	3.38822	0.914732	4.579	2.69329	2.59481	1.14976		10.4703	1.88522	23.901	6.46786	6.04111	2.21877

## Sheet: R.genevieri 
Additional file 15: Table S9. Differential expression of candidate transcripts homologous to enzymes involved in the phenylpropanoid pathway of R. genevieri and R. idaeus cv. Prestige during three fruit ripening stages: Examples of candidate enzymes of the general phenylpropanoid pathway, flavonoid regulatory enzymes, transporters, decorating and modifying enzymes.
Sheet 2: R. genevieri BacHBerryEXP gene expression browser (http://www.bachberryexp.com) outputs: tpm (transcripts per million) & log2 values or tpm only
Enzyme category	Name of cloned gene or orthologue used to identfy transcripts (up to top 5-hits listed)	Name of homologue	Transcript ID in database	tpm & log 2 values							tpm only
				Green fruits		Immature fruits		Ripe fruits			Green fruits		Immature fruits		Ripe fruits
				tpm	SEM	tpm	SEM	tpm	SEM		tpm	SEM	tpm	SEM	tpm	SEM
Cloned regulatory genes_MYB	RgMyb10	RgMYB10	TR103098|c0_g1_i1	0	0	4.57012	1.96938	5.15544	3.90895		0.607978	0.320986	23.7544	3.91601	35.6403	15.0214
	RgMyb12	RgMYB12	TR71550|c1_g1_i1	0	0	0	0	0	0		0.18844	0.16398	0.204751	0.222102	0.903072	0.115506
Cloned regulatory genes_bHLH	RgAn1-1 to 3	RgAN1-1 to 3	TR110272|c1_g1_i1	4.04126	0	4.89337	0	3.5171	1.46966		16.4642	0.700892	29.7202	0.922556	11.4486	2.76957
	RgDel	RgDEL	TR110629|c1_g1_i1	0.825574	0	0.689081	0	0	0		1.77224	0.111672	1.61226	0.122755	0.321811	0.0614554
Cloned regulatory genes_WDR	RgTTG1-1 to2	RgTTG1-1 to2	TR29409|c0_g1_i1	3.9371	0	4.08444	0	4.2743	0		15.3174	0.928328	16.9644	0.315212	19.3505	0.862526
Core pathway enzymes	4-coumarate CoA ligase (4CL)		TR122002|c0_g1_i1	7.26354	4.27376	2.98176	1.44783	0.401794	0		153.654	19.3432	7.89952	2.72797	1.32115	0.400772
	4-coumarate CoA ligase (4CL)		TR124068|c0_g1_i1	7.26263	2.30505	5.30362	2.20697	9.51136	8.17141		153.557	4.94186	39.4957	4.61706	729.803	288.296
	4-coumarate CoA ligase (4CL)		TR107224|c0_g1_i1	3.8255	0	1.4275	0	0.458105	0		14.1772	0.405574	2.6898	0.598465	1.37374	0.193246
	4-coumarate CoA ligase (4CL)		TR108657|c1_g1_i1	5.02702	0	4.84083	1.73283	2.63862	0.562158		32.605	0.799322	28.6572	3.32379	6.22736	1.47648
	4-coumarate CoA ligase (4CL)		TR56686|c0_g2_i2	0	0	0	0	0	0		0.0115887	0.0200722	0	0	0.360222	0.208091
	anthocyanidin reductase (ANR)	RgANR	TR77419|c0_g1_i1	4.85697	1.49983	2.33714	0	0.740781	0		28.9797	2.82809	5.05299	0.31378	1.67108	0.191015
	anthocyanidin synthase (ANS)	RgANS-1	TR79533|c1_g1_i1	3.25876	0.592704	9.25422	5.433	9.01796	8.49789		9.57161	1.50807	610.658	43.2011	518.414	361.509
	anthocyanidin synthase (ANS)		TR23331|c0_g1_i1	0	0	0	0	0	0		0.104366	0.0241872	0.194065	0.126979	0.0177214	0.0306943
	anthocyanidin synthase (ANS)	RgANS-2	TR85881|c0_g1_i1	2.70096	0	0.643391	0	0	0		6.50233	0.222328	1.562	0.435216	0.531153	0.243943
	P450 oxidoreductase		TR115255|c0_g1_i1	6.08023	0	6.48562	1.43644	6.12874	1.52385		67.6601	0.785012	89.612	2.70653	69.9735	2.87557
	P450 oxidoreductase		TR84901|c1_g1_i1	2.31269	0	2.49528	0	2.76535	0.0269511		4.96807	0.0730292	5.63838	0.454281	6.79915	1.01886
	P450 oxidoreductase		TR105738|c1_g3_i1	6.52115	3.04332	5.83093	2.67749	6.66321	1.9328		91.8461	8.24387	56.9224	6.39743	101.351	3.81796
	P450 oxidoreductase		TR21986|c0_g1_i2	0	0	0	0	0	0		0.0215284	0.0372882	0	0	0.358862	0.302763
	P450 oxidoreductase		TR97615|c0_g1_i1	0	0	0	0	1.38826	2.1565		0.00515285	0.00461533	0.014392	0.00865618	2.61762	4.45833
	dihydroflavonol 4-reductase (DFR)	RgDFR	TR23878|c0_g1_i1	6.51028	2.19111	9.16629	5.71354	7.82219	7.85832		91.1566	4.56656	574.55	52.4742	226.314	232.055
	dihydroflavonol 4-reductase (DFR)		TR16645|c1_g1_i1	3.56957	0	0	0	0	0		11.8726	0.844002	0.835393	0.0637936	0.179776	0.0687068
	dihydroflavonol 4-reductase (DFR)		TR77419|c0_g1_i1	4.85697	1.49983	2.33714	0	0.740781	0		28.9797	2.82809	5.05299	0.31378	1.67108	0.191015
	dihydroflavonol 4-reductase (DFR)		TR52243|c0_g2_i2	0	0	0	0	0	0		0.475634	0.203827	0.435662	0.223875	0	0
	dihydroflavonol 4-reductase (DFR)		TR108724|c1_g1_i5	3.27899	0	3.62007	0.725258	0.0816128	0.104837		9.70675	0.634222	12.2956	1.6532	1.0582	1.07537
	chalcone isomerase (CHI)	RgCHI-1	TR87748|c0_g1_i2	5.57676	0	7.67076	4.10344	5.99474	6.06993		47.728	0.826088	203.764	17.1893	63.767	67.1784
	chalcone isomerase (CHI)	RgCHI-2	TR109085|c3_g1_i1	6.43793	2.89432	4.83404	1.94443	3.9671	3.89314		86.698	7.43492	28.5228	3.84886	15.6393	14.8577
	chalcone isomerase (CHI)		TR46841|c0_g1_i1	3.10837	0	2.70762	0	2.06399	0		8.6241	0.602448	6.53242	0.754356	4.1814	0.897759
	chalcone isomerase (CHI)		TR123812|c1_g2_i1	6.64694	3.04546	10.0832	6.58747	9.48495	8.93618		100.214	8.25607	1084.82	96.1667	716.562	489.843
	chalcone synthase (CHS)	RgCHS	TR121228|c1_g2_i1	5.78141	2.81503	9.80042	6.88957	10.5459	8.25996		55.0021	7.03736	891.701	118.568	1494.99	306.546
	chalcone synthase (CHS)		TR11787|c0_g1_i2	0	0	0	0	0	0		0.30881	0.104989	0.0346237	0.0599699	0	0
	chalcone synthase (CHS)		TR8901|c0_g1_i1	0	0	0	0	0	0		0.103095	0.0283638	0.00796917	0.013803	0.283751	0.183616
	chalcone synthase (CHS)		TR40141|c0_g1_i1	0	0	0	0	0	0		0.27546	0.376754	0	0	0	0
	chalcone synthase (CHS)		TR35713|c1_g1_i1	0	0	0	0	0	0		0.658074	0.167159	0	0	0	0
	cinnamate 4-hydroxylase (C4H)		TR107286|c0_g1_i1	8.19133	4.50627	6.78388	2.34366	7.20277	6.13213		292.304	22.726	110.192	5.07589	147.316	70.1385
	cinnamate 4-hydroxylase (C4H)		TR116346|c0_g1_i1	6.18728	2.94041	1.55901	0	1.49896	0		72.8715	7.67629	2.94652	0.295421	2.82638	0.544226
	cinnamate 4-hydroxylase (C4H)		TR54279|c0_g1_i1	0	0	0	0	0	0		0.024733	0.0428388	0	0	0.538585	0.409528
	cinnamate 4-hydroxylase (C4H)		TR116346|c0_g2_i1	5.1223	2.1605	0.679529	0	0.7151	0		34.8311	4.47069	1.60162	0.34387	1.6416	0.268307
	cinnamate 4-hydroxylase (C4H)		TR116052|c0_g1_i1	5.7549	2.58926	3.2397	0	1.59486	0		54.0003	6.01789	9.44599	0.601631	3.02066	0.785281
	coumaroyl 3'-hydroxylase (C3'H) CYP98A3		TR104607|c0_g1_i1	0	0	0	0	0	0		0.872984	0.149882	0.0485337	0.0469384	0.0239019	0.0111826
	Cytochrome b5		TR23593|c0_g1_i1	6.56921	1.13241	6.04408	2.55565	5.09806	2.94139		94.9573	2.19224	65.9857	5.87933	34.2506	7.68149
	Cytochrome b5		TR39684|c0_g1_i2	0	0	0	0	0	0		0.0241583	0.0418435	0	0	0.265809	0.269295
	Cytochrome b5		TR46594|c0_g1_i1	6.96168	0.176862	7.01447	2.09775	7.34896	1.34395		124.645	1.13042	129.291	4.28042	163.026	2.53845
	Cytochrome b5		TR67308|c0_g1_i1	5.70143	1.89241	4.95588	2.63095	7.66644	5.12402		52.0359	3.71254	31.0362	6.19432	203.156	34.8726
	Cytochrome b5		TR404|c0_g1_i1	6.43491	1.36434	6.69257	2.3721	4.42589	2.75209		86.5167	2.57459	103.434	5.17693	21.4944	6.73695
	flavanone 3-hydroxylase (F3H)	RgF3H-1	TR65548|c1_g1_i2	6.58783	2.90013	9.20285	6.19048	9.3843	8.23772		96.1907	7.46493	589.298	73.0331	668.276	301.856
	flavanone 3-hydroxylase (F3H)	RgF3H-2	TR99162|c0_g1_i1	5.9085	2.78075	8.66395	2.83777	7.61062	6.87506		60.0671	6.8721	405.61	7.14916	195.446	117.382
	flavanone 3-hydroxylase (F3H)		TR94670|c1_g1_i1	4.07964	0	2.40325	0	0	0		16.9081	0.502159	5.28995	0.915914	0.408738	0.051176
	flavanone 3-hydroxylase (F3H)		TR30136|c0_g1_i1	4.16165	1.01289	4.10499	0.400129	0	0		17.897	2.01795	17.2077	1.31963	0.207365	0.14283
	flavone synthase (FNS)	RgFSN	TR117515|c0_g1_i1	4.20195	0	3.50324	0.996116	2.45241	2.50779		18.4041	0.536518	11.3391	1.99462	5.47328	5.68748
	flavone synthase (FNS)		TR57216|c0_g1_i1	2.3837	0	3.04967	0.0331628	2.46253	0		5.21874	0.241936	8.28022	1.02325	5.51181	0.0280897
	flavone synthase (FNS)		TR83859|c1_g1_i1	3.53485	0	3.82325	0.260676	4.37827	0.88702		11.5904	0.61098	14.1551	1.19804	20.7965	1.84935
	flavone synthase (FNS)		TR73504|c5_g2_i2	0.203013	0	2.53008	0	6.15894	1.17098		1.1511	0.0331385	5.77604	0.470294	71.4539	2.25165
	flavone synthase (FNS)		TR108585|c0_g1_i1	0.832182	0	0	0	0	0		1.78038	0.200442	0.638493	0.391687	0.0316849	0.0147174
	flavone synthase (FNS)		TR119868|c0_g1_i2	0	0	0	0	0	0		0.616016	0.0819678	0.538218	0.0691267	0.172082	0.0937284
	flavonoid 3′,5′-hydroxylase (F3′5′H)		TR94670|c1_g1_i1	4.07964	0	2.40325	0	0	0		16.9081	0.502159	5.28995	0.915914	0.408738	0.051176
	flavonoid 3′,5′-hydroxylase (F3′5′H)		TR55013|c0_g1_i1	1.59312	0	0.567338	0	0	0		3.01701	0.105168	1.48179	0.284096	0.284922	0.0905002
	flavonoid 3′,5′-hydroxylase (F3′5′H)		TR114779|c3_g1_i10	1.5233	0	1.75921	0	1.72271	0		2.87447	0.0914649	3.38512	0.0882547	3.30055	0.219483
	flavonoid 3′,5′-hydroxylase (F3′5′H)		TR30136|c0_g1_i1	4.16165	1.01289	4.10499	0.400129	0	0		17.897	2.01795	17.2077	1.31963	0.207365	0.14283
	flavonol synthase (FLS)	RgFLS-2	TR89606|c1_g1_i1	2.28328	0	2.38725	0	2.52758	0		4.86783	0.194049	5.23159	0.328282	5.76604	0.509093
	flavonol synthase (FLS)	RgFLS-1	TR82651|c1_g1_i1	4.66061	1.28369	6.52428	3.419	6.41574	4.33845		25.292	2.43461	92.0459	10.696	85.3751	20.2303
	flavonol synthase (FLS)		TR76612|c0_g4_i6	0	0	0	0	0	0		0.659523	0.548729	0.333897	0.292581	0.00168646	0.00217742
	leucoanthocyanidin reductase (LAR)	RgLAR-1	TR97331|c0_g1_i1	5.02283	1.15389	3.64485	0.818143	2.29867	0		32.5104	2.22513	12.5086	1.76313	4.92004	0.388155
	leucoanthocyanidin reductase (LAR)		TR22248|c0_g1_i1	9.3162	4.29333	3.21511	2.47695	1.56402	0.527209		637.464	19.6074	9.28631	5.5672	2.95677	1.44114
	leucoanthocyanidin reductase (LAR)	RgLAR-2	TR79474|c0_g3_i1	6.94383	2.46895	5.18442	2.37655	4.33238	2.39707		123.112	5.53639	36.3635	5.19292	20.1454	5.26733
	leucoanthocyanidin reductase (LAR)		TR123622|c0_g1_i2	2.83179	0	2.95666	0	0.710008	0		7.11955	0.52779	7.76323	0.680732	1.63581	0.436153
	leucoanthocyanidin reductase (LAR)		TR78744|c4_g1_i1	7.52038	2.95845	6.97021	3.05612	1.82401	1.87447		183.594	7.77286	125.384	8.31734	3.54064	3.66666
	stilbene synthase		TR121228|c1_g2_i2	6.27674	3.06164	10.2798	7.34303	9.9914	9.32626		77.5333	8.34922	1243.13	162.357	1017.91	641.923
	phenylalanine ammonia lyase (PAL)	RgPAL-1	TR124859|c0_g1_i1	5.4959	0.774364	7.73321	5.07663	7.89066	7.52025		45.1263	1.71044	212.778	33.7457	237.315	183.578
	phenylalanine ammonia lyase (PAL)	RgPAL-2	TR119394|c2_g1_i1	7.63259	2.3993	4.49109	2.47062	2.93508	1.37146		198.445	5.27548	22.4881	5.54284	7.64799	2.58733
	phenylalanine ammonia lyase (PAL)		TR23416|c0_g1_i2	0	0	0	0	0	0		0	0	0	0	0.44284	0.28964
	phenylalanine ammonia lyase (PAL)		TR20812|c0_g1_i2	0	0	0	0	0	0		0	0	0.421302	0.10521	0.10947	0.076678
	phenylalanine ammonia lyase (PAL)		TR47831|c0_g2_i1	0	0	0	0	0	0		0	0	0	0	0.216039	0.0969576
Transporters	anthocyanin ABCC transporter	RgABC-4	TR73971|c3_g1_i3	4.33697	0.300125	5.30945	0	4.23914	2.77957		20.2096	1.23125	39.6556	0.360737	18.8847	6.86648
	anthocyanin ABCC transporter	RgABC-1	TR71618|c2_g1_i1	3.81102	0	3.09546	1.33802	0	0		14.0356	0.984671	8.54722	2.52805	0.107407	0.0310538
	anthocyanin ABCC transporter		TR120538|c1_g1_i1	5.14358	0.398342	5.87994	2.93472	3.19237	1.14776		35.3486	1.31799	58.8896	7.64607	9.14113	2.2157
	anthocyanin ABCC transporter	RgABC-3	TR114784|c2_g1_i2	4.72909	0.570942	5.00583	1.32816	5.02651	0.950724		26.5215	1.48549	32.1295	2.51083	32.5934	1.93284
	anthocyanin ABCC transporter	RgABC-2	TR72263|c2_g1_i5	3.84279	0	5.12357	0.572366	6.24003	1.76317		14.3481	0.630761	34.8616	1.48696	75.5851	3.39443
	anthocyanin MATE	RgMATE-2	TR81657|c3_g1_i1	4.89467	0	5.74642	1.9611	4.38681	2.65208		29.747	0.514553	53.6839	3.89358	20.9199	6.28574
	Anthocyanin MATE		TR108136|c0_g1_i1	2.37711	0	0	0	0	0		5.19494	0.398985	0.147019	0.0809335	0.00841523	0.00738212
	Anthocyanin MATE	RgMATE-1	TR99523|c1_g1_i1	4.07733	0	4.17343	1.64231	0.295572	0		16.881	0.76694	18.0437	3.12165	1.22737	0.693483
	Anthocyanin MATE		TR40764|c0_g1_i1	0	0	0	0	0	0		0.519299	0.07715	0.901581	0.0493075	0.71292	0.0515555
	Anthocyanin MATE	RgMATE-3	TR86341|c0_g1_i1	4.17368	0.27671	5.07934	2.45915	0	0		18.0469	1.21143	33.8091	5.49894	0.830719	0.107642
	proanthocyanidin (PA) MATE		TR81915|c1_g1_i3	2.85675	0	3.77853	0	0	0		7.24383	0.59187	13.7231	0.501171	0.85463	0.638802
	proanthocyanidin (PA) MATE		TR124901|c5_g1_i4	1.94013	0	2.22956	0	0.555126	0		3.8374	0.367674	4.68991	0.383377	1.4693	0.616482
	proanthocyanidin (PA) MATE		TR86340|c0_g1_i2	0	0	0	0	0	0		0.089652	0.078194	0.206142	0.27425	0.680361	0.589264
	proanthocyanidin (PA) MATE		TR89930|c0_g1_i1	0	0	0.0889598	0	0	0		1.0636	0.485732	0.732442	0.145103	0	0
	proanthocyanidin (PA) MATE		TR88525|c0_g2_i1	1.49352	0	0.0480418	0	0	0		2.81575	0.155743	1.03386	0.277553	0.0165598	0.0177814
Regulatory genes_MYB	AtCAPRICE		TR41208|c0_g1_i1	0.647287	0	0	0	0	0		1.56622	0.350094	0.587782	0.100469	0.158532	0.0625539
	Petunia EMISSION OF BENZENOIDS2		TR44934|c0_g1_i1	0	0	0	0	0.114752	0		0.0689118	0.0357279	0	0	1.08279	0.731268
	Lotus MYB134		TR29735|c0_g1_i1	4.07826	0	4.95786	0.672715	1.96091	0.000547335		16.8919	0.902618	31.0788	1.59407	3.89308	1.00038
	FaMYB1	RgMYB1	TR111295|c2_g2_i1	2.26026	0	6.22403	3.18145	4.68448	4.9932		4.79079	0.261451	74.7515	9.07218	25.714	31.8496
	RuMYB2	RgMYB2	TR36560|c0_g1_i1	6.20829	0.924334	5.91566	1.08645	2.57241	1.58978		73.9405	1.89781	60.3659	2.12351	5.94801	3.01003
	AtTT2		TR29479|c0_g1_i1	0	0	0	0	0	0		0.283691	0.0987043	0	0	0	0
	RuMYB4 (=AtMyb4-like)	RgMYB4	TR32557|c0_g1_i1	4.38806	0	4.48522	1.56069	2.18031	0.702573		20.9381	0.748562	22.3968	2.94996	4.53252	1.6274
	RuMYB5 (=AtMyb5-like)	RgMYB5	TR80732|c0_g11_i7	0	0	1.53835	0	1.24187	0		0.832341	0.0279967	2.90462	0.197191	2.36504	0.576731
	GmMyb12B2/RuMYB6	RgMYB6	TR86812|c0_g1_i1	0.705934	0	2.33191	0	4.86711	1.58956		1.6312	0.324954	5.03471	0.438825	29.1841	3.00957
	AtMYB13		TR124225|c0_g1_i1	4.65276	0	2.15207	0.297495	0.613679	0		25.1548	0.873133	4.44465	1.22901	1.53016	0.136587
	Lotus MYB15		TR93793|c0_g1_i2	0	0	0	0	0	0		0.463652	0.323575	0.496842	0.160577	0.301847	0.200919
	MdMYB3		TR74344|c0_g1_i1	6.07891	2.19396	5.22634	2.14227	3.36733	0.760225		67.5982	4.5756	37.4357	4.41457	10.3197	1.69376
	VvMYBPA1		TR114293|c0_g1_i2	3.75458	0.40857	0	0	0	0		13.4971	1.32737	0.549232	0.093457	0.166505	0.0128198
	VvMYBPA2		TR110529|c0_g1_i2	1.15442	0	0	0	0	0		2.22594	0.155719	0.595203	0.184614	0.260499	0.0502815
	Petunia ODORANT1		TR70883|c0_g1_i1	3.52805	1.20351	0	0	0	0		11.5358	2.303	0.334608	0.0498907	0.239141	0.139531
Regulatory genes_bHLH	MdbHLH33		TR108679|c0_g1_i1	3.06107	0	1.08073	0	0	0		8.3459	0.571096	2.1151	0.308489	0.54332	0.0540868
Regulatory genes_WDR	IpWDR2		TR99187|c0_g1_i1	0.732298	0	1.83623	0	0	0		1.66128	0.211623	3.57075	0.837783	0.838424	0.788911
Decorating/modifying enzymes	Acyltransferase		TR118653|c0_g9_i3	3.64369	0	1.20526	0	0.570401	0		12.4986	0.918193	2.30579	0.682066	1.48494	0.377721
	Acyltransferase		TR73813|c3_g2_i4	3.86337	1.82345	4.22216	2.28839	0	0		14.5543	3.53927	18.6637	4.88509	0.0543973	0.0942189
	Acyltransferase		TR19175|c0_g1_i1	0	0	0	0	0	0		0.00710447	0.0123053	0	0	0.303099	0.206017
	Acyltransferase		TR75828|c0_g1_i6	3.99728	0.963646	2.6892	1.73447	1.55505	0.479694		15.9699	1.95023	6.44955	3.32756	2.93843	1.39445
	Acyltransferase		TR39161|c0_g1_i1	0	0	0	0	0	0		0	0	0	0	0.16174	0.114817
	flavonol 3-O-glucosyltransferase (UFGT)	RgUFGT	TR99106|c0_g1_i1	5.11874	1.67125	9.71852	6.3562	9.40237	7.97458		34.7453	3.18489	842.494	81.923	676.701	251.529
	flavonol 3-O-glucosyltransferase (UFGT)		TR107911|c0_g1_i2	3.03378	0	0	0	0	0		8.18955	0.9612	0.121207	0.0821052	0.0674788	0.0857464
PH5 homologues	PH5	RgPH5-3	TR72105|c0_g1_i1	6.54934	1.90139	8.06417	3.34543	7.20964	4.65694		93.6587	3.73574	267.644	10.1642	148.019	25.2277
	PH5		TR93149|c2_g1_i1	5.33841	0	4.77379	0.775901	5.26317	2.99305		40.4595	0.809474	27.3561	1.71226	38.4036	7.96156
	PH5	RgPH5-1	TR72443|c2_g1_i1	7.1137	0.869923	6.93959	2.78838	6.32731	1.83403		138.496	1.82756	122.751	6.90852	80.2988	3.56531
	PH5	RgPH5-2	TR113411|c2_g1_i2	2.42635	0	3.85324	1.02904	4.99504	1.41991		5.37531	0.176163	14.4524	2.04067	31.8902	2.67568
	PH5		TR39475|c0_g1_i1	0	0	0	0	0	0		0.25869	0.0444361	0.115967	0.0456576	0.22415	0.0435344
PH1 homologues	PH1	RgPH1	TR107023|c1_g2_i2	1.24232	0	1.92881	0	0.604748	0		2.36579	0.161975	3.80742	0.0910835	1.52071	0.451907
